# Supplementary material for: Genome-wide SNP analyses reveal high gene flow and signatures of local adaptation among the scalloped spiny lobster (Panulirus homarus) along the Omani coastline
Source: BMC Genomics. 2018 Sep 19;19:690. doi: 10.1186/s12864-018-5044-8 (PMC6146514; doi:10.1186/s12864-018-5044-8)
Supplement: Supplementary file 1 — Genotypic data of P. homarus for 164 individuals from Oman using 7988 SNPs. Genotypes are in genetix format. (TXT 576 kb) [file 12864_2018_5044_MOESM1_ESM.txt]

504
8
loc1
2  003 004
loc2
2  003 004
loc3
2  003 004
loc4
2  003 004
loc5
2  003 004
loc6
2  003 004
loc7
2  003 004
loc8
2  003 004
loc9
2  003 004
loc10
2  003 004
loc11
2  003 004
loc12
2  003 004
loc13
2  003 004
loc14
2  003 004
loc15
2  003 004
loc16
2  003 004
loc17
2  003 004
loc18
2  003 004
loc19
2  003 004
loc20
2  003 004
loc21
2  003 004
loc22
2  003 004
loc23
2  003 004
loc24
2  003 004
loc25
2  003 004
loc26
2  003 004
loc27
2  003 004
loc28
2  003 004
loc29
2  003 004
loc30
2  003 004
loc31
2  003 004
loc32
2  003 004
loc33
2  003 004
loc34
2  003 004
loc35
2  003 004
loc36
2  003 004
loc37
2  003 004
loc38
2  003 004
loc39
2  003 004
loc40
2  003 004
loc41
2  003 004
loc42
2  003 004
loc43
2  003 004
loc44
2  003 004
loc45
2  003 004
loc46
2  003 004
loc47
2  003 004
loc48
2  003 004
loc49
2  003 004
loc50
2  003 004
loc51
2  003 004
loc52
2  003 004
loc53
2  003 004
loc54
2  003 004
loc55
2  003 004
loc56
2  003 004
loc57
2  003 004
loc58
2  003 004
loc59
2  003 004
loc60
2  003 004
loc61
2  003 004
loc62
2  003 004
loc63
2  003 004
loc64
2  003 004
loc65
2  003 004
loc66
2  003 004
loc67
2  003 004
loc68
2  003 004
loc69
2  003 004
loc70
2  003 004
loc71
2  003 004
loc72
2  003 004
loc73
2  003 004
loc74
2  003 004
loc75
2  003 004
loc76
2  003 004
loc77
2  003 004
loc78
2  003 004
loc79
2  003 004
loc80
2  003 004
loc81
2  003 004
loc82
2  003 004
loc83
2  003 004
loc84
2  003 004
loc85
2  003 004
loc86
2  003 004
loc87
2  003 004
loc88
2  003 004
loc89
2  003 004
loc90
2  003 004
loc91
2  003 004
loc92
2  003 004
loc93
2  003 004
loc94
2  003 004
loc95
2  003 004
loc96
2  003 004
loc97
2  003 004
loc98
2  003 004
loc99
2  003 004
loc10
2  003 004
loc10
2  003 004
loc10
2  003 004
loc10
2  003 004
loc10
2  003 004
loc10
2  003 004
loc10
2  003 004
loc10
2  003 004
loc10
2  003 004
loc10
2  003 004
loc11
2  003 004
loc11
2  003 004
loc11
2  003 004
loc11
2  003 004
loc11
2  003 004
loc11
2  003 004
loc11
2  003 004
loc11
2  003 004
loc11
2  003 004
loc11
2  003 004
loc12
2  003 004
loc12
2  003 004
loc12
2  003 004
loc12
2  003 004
loc12
2  003 004
loc12
2  003 004
loc12
2  003 004
loc12
2  003 004
loc12
2  003 004
loc12
2  003 004
loc13
2  003 004
loc13
2  003 004
loc13
2  003 004
loc13
2  003 004
loc13
2  003 004
loc13
2  003 004
loc13
2  003 004
loc13
2  003 004
loc13
2  003 004
loc13
2  003 004
loc14
2  003 004
loc14
2  003 004
loc14
2  003 004
loc14
2  003 004
loc14
2  003 004
loc14
2  003 004
loc14
2  003 004
loc14
2  003 004
loc14
2  003 004
loc14
2  003 004
loc15
2  003 004
loc15
2  003 004
loc15
2  003 004
loc15
2  003 004
loc15
2  003 004
loc15
2  003 004
loc15
2  003 004
loc15
2  003 004
loc15
2  003 004
loc15
2  003 004
loc16
2  003 004
loc16
2  003 004
loc16
2  003 004
loc16
2  003 004
loc16
2  003 004
loc16
2  003 004
loc16
2  003 004
loc16
2  003 004
loc16
2  003 004
loc16
2  003 004
loc17
2  003 004
loc17
2  003 004
loc17
2  003 004
loc17
2  003 004
loc17
2  003 004
loc17
2  003 004
loc17
2  003 004
loc17
2  003 004
loc17
2  003 004
loc17
2  003 004
loc18
2  003 004
loc18
2  003 004
loc18
2  003 004
loc18
2  003 004
loc18
2  003 004
loc18
2  003 004
loc18
2  003 004
loc18
2  003 004
loc18
2  003 004
loc18
2  003 004
loc19
2  003 004
loc19
2  003 004
loc19
2  003 004
loc19
2  003 004
loc19
2  003 004
loc19
2  003 004
loc19
2  003 004
loc19
2  003 004
loc19
2  003 004
loc19
2  003 004
loc20
2  003 004
loc20
2  003 004
loc20
2  003 004
loc20
2  003 004
loc20
2  003 004
loc20
2  003 004
loc20
2  003 004
loc20
2  003 004
loc20
2  003 004
loc20
2  003 004
loc21
2  003 004
loc21
2  003 004
loc21
2  003 004
loc21
2  003 004
loc21
2  003 004
loc21
2  003 004
loc21
2  003 004
loc21
2  003 004
loc21
2  003 004
loc21
2  003 004
loc22
2  003 004
loc22
2  003 004
loc22
2  003 004
loc22
2  003 004
loc22
2  003 004
loc22
2  003 004
loc22
2  003 004
loc22
2  003 004
loc22
2  003 004
loc22
2  003 004
loc23
2  003 004
loc23
2  003 004
loc23
2  003 004
loc23
2  003 004
loc23
2  003 004
loc23
2  003 004
loc23
2  003 004
loc23
2  003 004
loc23
2  003 004
loc23
2  003 004
loc24
2  003 004
loc24
2  003 004
loc24
2  003 004
loc24
2  003 004
loc24
2  003 004
loc24
2  003 004
loc24
2  003 004
loc24
2  003 004
loc24
2  003 004
loc24
2  003 004
loc25
2  003 004
loc25
2  003 004
loc25
2  003 004
loc25
2  003 004
loc25
2  003 004
loc25
2  003 004
loc25
2  003 004
loc25
2  003 004
loc25
2  003 004
loc25
2  003 004
loc26
2  003 004
loc26
2  003 004
loc26
2  003 004
loc26
2  003 004
loc26
2  003 004
loc26
2  003 004
loc26
2  003 004
loc26
2  003 004
loc26
2  003 004
loc26
2  003 004
loc27
2  003 004
loc27
2  003 004
loc27
2  003 004
loc27
2  003 004
loc27
2  003 004
loc27
2  003 004
loc27
2  003 004
loc27
2  003 004
loc27
2  003 004
loc27
2  003 004
loc28
2  003 004
loc28
2  003 004
loc28
2  003 004
loc28
2  003 004
loc28
2  003 004
loc28
2  003 004
loc28
2  003 004
loc28
2  003 004
loc28
2  003 004
loc28
2  003 004
loc29
2  003 004
loc29
2  003 004
loc29
2  003 004
loc29
2  003 004
loc29
2  003 004
loc29
2  003 004
loc29
2  003 004
loc29
2  003 004
loc29
2  003 004
loc29
2  003 004
loc30
2  003 004
loc30
2  003 004
loc30
2  003 004
loc30
2  003 004
loc30
2  003 004
loc30
2  003 004
loc30
2  003 004
loc30
2  003 004
loc30
2  003 004
loc30
2  003 004
loc31
2  003 004
loc31
2  003 004
loc31
2  003 004
loc31
2  003 004
loc31
2  003 004
loc31
2  003 004
loc31
2  003 004
loc31
2  003 004
loc31
2  003 004
loc31
2  003 004
loc32
2  003 004
loc32
2  003 004
loc32
2  003 004
loc32
2  003 004
loc32
2  003 004
loc32
2  003 004
loc32
2  003 004
loc32
2  003 004
loc32
2  003 004
loc32
2  003 004
loc33
2  003 004
loc33
2  003 004
loc33
2  003 004
loc33
2  003 004
loc33
2  003 004
loc33
2  003 004
loc33
2  003 004
loc33
2  003 004
loc33
2  003 004
loc33
2  003 004
loc34
2  003 004
loc34
2  003 004
loc34
2  003 004
loc34
2  003 004
loc34
2  003 004
loc34
2  003 004
loc34
2  003 004
loc34
2  003 004
loc34
2  003 004
loc34
2  003 004
loc35
2  003 004
loc35
2  003 004
loc35
2  003 004
loc35
2  003 004
loc35
2  003 004
loc35
2  003 004
loc35
2  003 004
loc35
2  003 004
loc35
2  003 004
loc35
2  003 004
loc36
2  003 004
loc36
2  003 004
loc36
2  003 004
loc36
2  003 004
loc36
2  003 004
loc36
2  003 004
loc36
2  003 004
loc36
2  003 004
loc36
2  003 004
loc36
2  003 004
loc37
2  003 004
loc37
2  003 004
loc37
2  003 004
loc37
2  003 004
loc37
2  003 004
loc37
2  003 004
loc37
2  003 004
loc37
2  003 004
loc37
2  003 004
loc37
2  003 004
loc38
2  003 004
loc38
2  003 004
loc38
2  003 004
loc38
2  003 004
loc38
2  003 004
loc38
2  003 004
loc38
2  003 004
loc38
2  003 004
loc38
2  003 004
loc38
2  003 004
loc39
2  003 004
loc39
2  003 004
loc39
2  003 004
loc39
2  003 004
loc39
2  003 004
loc39
2  003 004
loc39
2  003 004
loc39
2  003 004
loc39
2  003 004
loc39
2  003 004
loc40
2  003 004
loc40
2  003 004
loc40
2  003 004
loc40
2  003 004
loc40
2  003 004
loc40
2  003 004
loc40
2  003 004
loc40
2  003 004
loc40
2  003 004
loc40
2  003 004
loc41
2  003 004
loc41
2  003 004
loc41
2  003 004
loc41
2  003 004
loc41
2  003 004
loc41
2  003 004
loc41
2  003 004
loc41
2  003 004
loc41
2  003 004
loc41
2  003 004
loc42
2  003 004
loc42
2  003 004
loc42
2  003 004
loc42
2  003 004
loc42
2  003 004
loc42
2  003 004
loc42
2  003 004
loc42
2  003 004
loc42
2  003 004
loc42
2  003 004
loc43
2  003 004
loc43
2  003 004
loc43
2  003 004
loc43
2  003 004
loc43
2  003 004
loc43
2  003 004
loc43
2  003 004
loc43
2  003 004
loc43
2  003 004
loc43
2  003 004
loc44
2  003 004
loc44
2  003 004
loc44
2  003 004
loc44
2  003 004
loc44
2  003 004
loc44
2  003 004
loc44
2  003 004
loc44
2  003 004
loc44
2  003 004
loc44
2  003 004
loc45
2  003 004
loc45
2  003 004
loc45
2  003 004
loc45
2  003 004
loc45
2  003 004
loc45
2  003 004
loc45
2  003 004
loc45
2  003 004
loc45
2  003 004
loc45
2  003 004
loc46
2  003 004
loc46
2  003 004
loc46
2  003 004
loc46
2  003 004
loc46
2  003 004
loc46
2  003 004
loc46
2  003 004
loc46
2  003 004
loc46
2  003 004
loc46
2  003 004
loc47
2  003 004
loc47
2  003 004
loc47
2  003 004
loc47
2  003 004
loc47
2  003 004
loc47
2  003 004
loc47
2  003 004
loc47
2  003 004
loc47
2  003 004
loc47
2  003 004
loc48
2  003 004
loc48
2  003 004
loc48
2  003 004
loc48
2  003 004
loc48
2  003 004
loc48
2  003 004
loc48
2  003 004
loc48
2  003 004
loc48
2  003 004
loc48
2  003 004
loc49
2  003 004
loc49
2  003 004
loc49
2  003 004
loc49
2  003 004
loc49
2  003 004
loc49
2  003 004
loc49
2  003 004
loc49
2  003 004
loc49
2  003 004
loc49
2  003 004
loc50
2  003 004
loc50
2  003 004
loc50
2  003 004
loc50
2  003 004
loc50
2  003 004
Pop_1
20
AS001      003003 003003 003004 003003 003003 003003 003003 003004 003003 003003 004004 003003 003003 004004 003004 003003 003003 004004 003004 004004 004004 003004 004004 003004 003004 003003 003003 003003 003003 004004 003003 003003 003003 003003 003003 003003 003004 003004 003004 003003 003003 003004 003003 003003 003003 003004 003003 003003 003003 004004 003003 003003 004004 003004 003004 003003 003004 003004 003003 003003 003003 003004 003003 003003 003003 003003 003003 003004 003003 003003 003003 003003 003003 003003 003003 003003 003003 003003 003003 003003 003004 003004 004004 004004 003004 003003 003003 003003 003003 000000 003003 003003 003004 004004 003004 003004 003003 003003 003004 003003 003003 003003 003003 003003 003003 003004 003004 003003 003003 003004 003003 004004 003003 003003 003003 003003 003003 003004 003003 003003 003003 003003 003004 003003 003003 003003 003003 000000 003003 003003 003003 003003 003004 003003 003003 003003 003003 003003 003004 003003 003003 003004 003003 003003 003003 004004 003004 003003 003003 003003 003003 003003 003004 003004 003003 003003 003003 003003 003003 003003 003003 003003 003004 003003 003003 003003 000000 003003 004004 004004 003003 003003 003004 003003 004004 003003 004004 003004 003003 003003 003003 003003 003003 003004 003004 003003 003003 003004 003003 003003 003003 003003 003003 003003 003003 003004 003003 004004 003003 003003 003004 003004 003003 003003 003003 003003 003003 003003 003003 003004 004004 003003 003003 003003 004004 003004 003003 003003 003003 003003 003003 003003 004004 004004 003003 003003 004004 003003 003003 003003 003004 003004 003003 003004 004004 003003 003003 003003 000000 003003 003003 003003 003004 003003 003003 003004 003003 003003 003003 003003 003003 003004 003003 003004 003004 003003 000000 003003 000000 003003 003004 003003 003003 003003 003003 003003 003004 003003 000000 003003 003003 003004 004004 004004 003003 003003 003003 000000 003003 000000 003003 003003 003003 003004 004004 003003 003003 004004 003003 003003 003003 003004 003004 003003 003003 003003 003003 003003 003003 003003 003003 004004 003004 003003 003004 003003 003003 003003 004004 003003 003003 003003 003003 003003 003003 000000 003003 004004 003003 000000 003003 003003 004004 003003 004004 003003 004004 004004 000000 003003 003003 003004 003003 003003 003003 003003 004004 003003 003003 003004 003003 004004 004004 003003 003003 003003 003003 003003 003003 003004 004004 003004 003003 003003 004004 003003 004004 004004 004004 000000 003003 003003 003003 004004 003003 003003 003003 000000 003003 003004 003003 004004 003003 003003 004004 003003 003004 003003 003004 003003 003003 003003 003003 003003 004004 003003 004004 000000 000000 003003 003004 004004 003004 003003 003003 003004 003003 000000 003003 004004 003003 004004 003003 004004 000000 003004 003003 003003 003004 003003 003003 003003 003003 003004 003003 003003 003003 003003 004004 003003 003003 003003 003003 003003 003003 003003 003003 003003 004004 000000 004004 003003 003004 003003 003003 004004 003003 003003 003003 003003 003003 003003 004004 003003 003003 004004 003003 003003 004004 003003 003003 003003 003003 003003 003003 004004 003003 003003 003003 003003 003003 003004 000000 003003 003003 004004 003003 003003 003003 003003 003003 003003 004004 003003 003003 003003 003003 003003 003004 003003 004004 003003 004004 004004 003003 000000 004004 003003 003003 003004 004004 003003 004004 003004 004004 003004 003003 004004 003003 003003 003003 004004 004004 003003
AS002      003003 003003 003003 003003 003003 003003 003004 003003 003004 003003 004004 003004 003003 004004 004004 003003 003003 004004 003003 003004 003003 004004 004004 003003 003003 003003 003003 003003 003003 004004 003003 003003 003004 003004 003003 004004 003003 003003 003003 003003 003003 003003 003003 003003 003003 003003 003004 003003 003003 003004 003003 003003 004004 004004 003004 003003 003003 003003 003003 003003 003003 003004 003003 003004 003003 003004 003003 003004 003003 003003 003003 003004 003003 003003 003003 003003 003003 003003 004004 003003 003003 003003 004004 003004 003003 003003 003003 003003 003003 003003 003003 000000 003004 003003 003003 003003 003003 003003 003003 003003 003003 004004 003003 003003 003003 003004 004004 003003 003003 003004 003003 003003 003003 003003 003003 003003 003003 003003 003003 003003 003003 003003 003003 003003 003003 003003 004004 003003 003004 003003 003003 003003 003003 003004 003003 003003 003003 003003 003003 004004 003003 003004 003003 003003 003003 004004 004004 003003 003003 003003 003003 000000 003003 003003 004004 003003 003003 003003 003004 003003 003003 003004 003003 003003 003003 004004 003003 003003 004004 004004 003003 003003 003003 003004 003003 003003 004004 003003 003003 003003 003003 003003 003003 003003 003003 003003 003003 003003 003003 003003 003003 003003 003003 003004 003003 003004 003003 003004 003003 003004 003004 003004 003003 003003 003003 003003 003003 003003 003004 003003 004004 003003 003003 003003 003003 000000 003003 003003 004004 003003 003003 003004 003003 004004 003003 003003 004004 003003 003003 003003 004004 003003 003003 004004 003004 003003 003003 003003 003003 003003 004004 003003 003003 003003 003003 004004 003003 003003 004004 003004 003004 003004 003003 004004 003004 003003 004004 003003 003003 003003 003004 003003 003003 003003 004004 003003 004004 000000 003004 003004 003003 003004 003004 003003 003003 003003 003003 003003 003003 003003 003003 004004 003003 003003 004004 004004 003003 004004 003003 003003 003003 003003 004004 003003 003003 003003 003004 003003 003003 003003 003003 003003 003003 004004 004004 003003 003003 004004 003003 003004 003004 004004 004004 003003 003003 003003 003004 003003 003003 004004 003003 003003 003003 003003 003004 003003 004004 003003 003003 003003 003003 003004 003003 003004 000000 003003 004004 003003 003003 003003 003003 003003 004004 003004 003003 003004 003003 003003 003003 003004 003003 004004 003003 003003 004004 003004 003004 003003 003004 004004 003003 003003 003003 003003 003003 003004 003003 003003 000000 003003 003003 004004 003003 003003 003004 003003 003003 003003 003004 003004 003003 003003 003003 003004 004004 003003 003003 003003 004004 003003 003004 004004 003004 003003 003003 003003 003003 003004 003003 003003 000000 004004 003003 000000 003003 003004 003003 000000 003003 003003 003004 004004 003003 003003 003003 003003 004004 003003 004004 003003 003003 003003 004004 003003 003003 003003 003004 003003 003003 003003 003004 003004 003003 003003 003003 003003 000000 003004 003004 003003 003004 003003 003003 004004 003004 000000 003003 003003 004004 004004 003003 003003 003003 003003 003003 004004 003003 003003 003003 003003 003003 003003 003003 003003 003004 003003 003003 004004 003003 004004 003004 003004 004004 000000 003003 003003 003003 004004 003004 003003 004004 003003 000000 003003 003004 004004 000000 003003 003004 003004 004004 003003 003004 004004 003003 003003 000000 000000 003003 003003 000000 004004 004004 003003
AS003      000000 003003 003004 003003 003003 003003 003003 003003 003003 003003 004004 003003 003003 003003 004004 003003 003003 003003 003003 004004 004004 003003 004004 003003 003003 003003 003004 003004 003003 000000 003003 003003 003003 003003 003003 003003 003003 003003 003003 003003 003003 003003 003004 003003 003003 003004 003003 003003 003003 003003 003003 003003 004004 003004 003004 003003 003003 004004 003003 003003 003003 003003 003004 004004 003004 004004 003003 003004 003003 003003 003003 003003 003003 003003 003003 003003 003003 003003 003004 003003 004004 004004 003003 000000 003003 003003 003003 003003 004004 003003 003003 003004 004004 004004 003004 003003 000000 003003 003003 003003 003003 003003 003003 003003 003003 003004 000000 003003 004004 003003 003003 003003 003003 003003 003003 003003 003003 003004 003003 003003 003003 003003 003003 003003 003004 003003 003003 003003 003003 003003 000000 003003 003003 003003 003003 003003 003003 003004 003003 003004 003003 003003 003003 003003 003003 004004 003003 003003 003003 003003 004004 003004 003003 003003 003003 000000 003003 003003 003003 003003 003003 003003 003003 003003 003003 004004 003003 003003 004004 004004 003003 003003 003003 003004 003003 003003 004004 003004 003003 003003 004004 003003 003003 003003 003003 003003 003003 003003 003004 003003 003003 003003 003004 003003 003003 004004 003003 003004 003003 003003 003003 003004 003003 003003 003003 003003 003003 003003 003004 004004 003003 003003 000000 004004 003003 003003 003003 003003 003004 003003 003003 004004 004004 003003 003003 003003 004004 003003 003003 003003 003003 004004 003003 004004 004004 003003 003003 003004 003003 003003 003003 003003 003004 003003 003003 003004 003003 004004 003003 004004 004004 003003 003004 003004 003003 003003 003004 003003 003003 003003 004004 003004 003003 003003 003003 003004 003004 003003 004004 003004 003003 003003 004004 003003 003003 003003 003003 003003 003003 003003 003003 004004 004004 004004 004004 004004 003003 000000 003003 003003 004004 004004 004004 003003 003003 003003 003003 003003 003004 003003 003003 003003 003003 004004 004004 000000 003003 003003 003003 003003 003003 003004 003003 003003 003003 003003 003003 003003 003004 003003 003003 003003 003003 003004 003003 000000 003004 004004 004004 003003 003003 004004 003003 003003 003003 003003 004004 003003 003003 003003 003003 004004 004004 003003 003003 003004 003003 003003 003003 003003 003003 003004 003003 003003 003004 003003 000000 003003 004004 003003 003004 003003 003003 004004 003003 003004 003003 000000 003003 003003 003003 003004 003003 003003 004004 003003 004004 003003 004004 003003 003003 003003 003003 003003 004004 003003 003003 003003 003003 003003 004004 004004 003003 003004 003003 003003 003003 004004 000000 003003 003003 003004 003003 003004 003003 004004 004004 003003 000000 003003 003003 003003 003004 003003 003003 003004 003004 003003 003003 003003 003003 003003 003003 003003 003003 003003 003003 000000 003003 003004 004004 003003 003003 003003 003003 003003 003004 004004 004004 003003 004004 003003 003004 004004 004004 004004 003003 003003 004004 003003 003003 003003 003003 000000 003004 000000 003003 003003 003003 003003 003003 003003 003003 003003 003003 003004 003003 003003 000000 003003 004004 003003 004004 000000 003003 003003 003003 003003 003003 003003 000000 003003 004004 000000 003003 004004 004004 003003 004004 003004 004004 003003 003004 003004 003003 003004 000000 000000 003003 003003 003003 004004 004004 003003
AS004      003003 003003 003003 000000 003003 003003 003004 003003 003003 003003 004004 003003 003003 004004 003004 003003 003003 004004 003003 004004 003004 003004 003004 003004 003003 003003 003003 003004 003004 004004 003003 000000 003003 003003 003003 003004 003003 003003 003003 003003 003003 003003 003003 003003 003003 004004 003003 003003 003003 004004 003003 003003 004004 004004 003004 003003 003003 003003 003003 003003 000000 003003 004004 003003 003003 003003 003003 003003 003003 003003 003003 003003 003003 003003 003003 003003 003003 003004 003003 003004 003004 003004 003004 003003 003004 003003 003003 003004 003003 003003 003003 003003 003003 004004 003004 004004 000000 003003 003003 003003 003003 003003 003003 003003 003003 004004 003004 003003 003003 003004 003003 004004 003004 000000 003004 003003 003003 003003 003003 000000 003003 003003 003003 000000 003003 003004 003003 003003 003003 003003 003003 003004 003003 003003 003003 003003 003003 003003 003003 003003 003003 003003 003004 003003 004004 003004 003003 003003 003003 003003 003003 003003 004004 003003 003003 003003 003003 004004 003003 003003 003003 003003 003004 003003 003003 004004 003003 003003 003004 004004 003003 003003 003004 003003 004004 000000 000000 003003 003003 003003 003003 003003 003003 003003 004004 003003 003003 003004 003004 003003 003004 003004 003004 000000 003004 003004 003003 003003 003003 003004 003003 003003 004004 003003 003003 003003 003003 003003 003004 003003 003003 003003 003003 003003 000000 004004 003003 003003 003004 003003 003004 003003 003003 004004 003003 003004 004004 003003 003004 003003 003004 004004 000000 004004 003004 003003 003003 003003 003003 003003 003003 003003 003003 003003 003003 003003 000000 003004 003003 003004 003004 003004 003004 004004 003003 003003 004004 003003 003003 003003 004004 003003 003004 003003 003003 003003 003004 003003 004004 004004 003003 003004 003004 003004 003003 003003 003003 003003 003003 003003 003003 003004 003004 004004 003004 003003 003003 003003 003003 003003 003003 003004 003003 003003 003003 003003 003003 003004 003003 003003 003003 004004 003003 003004 004004 003003 003003 003004 003004 003003 003004 004004 003004 003003 003003 003003 003004 003003 003003 003003 003003 003003 003003 003004 003003 003003 004004 003003 003004 003003 003003 003004 003003 003003 003003 003003 004004 003003 003003 003003 003003 004004 004004 003003 003003 003003 003003 003003 003003 003004 003004 004004 003003 003003 004004 003003 003003 003003 004004 003004 003004 003003 003003 004004 003004 004004 003003 003003 003004 003004 003003 004004 003003 003004 004004 003003 000000 003003 003003 003003 003003 003004 003003 003003 003004 003003 003003 003003 003003 003003 003003 003004 004004 003004 003003 004004 003003 004004 003003 000000 000000 003003 003003 003003 000000 003004 003004 003003 003003 003003 003003 004004 003003 003003 003003 003003 003003 003004 003004 003003 003003 003003 003003 003003 003003 003003 003004 003003 003003 003003 004004 003003 003003 003003 003003 003004 003003 004004 000000 003003 003003 003003 003004 004004 003004 003004 003004 003003 003004 003003 003003 003003 003003 003003 003003 003003 003003 003003 003003 003003 004004 003003 003003 003003 003003 003003 003003 003003 003003 004004 003004 003003 004004 003003 003003 003003 004004 003004 003003 003004 004004 003004 004004 003003 004004 003004 004004 003003 003003 003003 004004 003003 004004 004004 003003 000000 004004 003003 003003 003003 003003 000000 004004 003003
AS005      003003 003003 003003 000000 003003 003003 003003 003003 003003 003003 004004 003003 003003 003004 003004 003003 003003 004004 003003 003003 003004 003003 003004 003004 003003 003003 003003 003003 003003 004004 003003 003003 003004 003003 003003 003003 004004 003003 003003 003003 003003 003004 003003 003003 003003 003004 003003 003003 003003 004004 003003 003003 004004 003003 003003 004004 003003 003003 003004 003003 003003 004004 003003 003003 003003 003004 003003 003003 003003 003003 003003 004004 003003 003003 003003 003003 003003 003003 003003 003003 003003 004004 003004 003003 003003 003004 003003 003004 003003 003003 003003 000000 003003 003004 004004 003004 003003 003003 003003 003004 003003 003004 003003 003003 003003 003003 003003 003003 003003 003004 003003 003003 003003 003003 003003 003003 003003 003004 003003 003003 003003 003003 003004 004004 003003 003004 003004 003003 003003 003003 003003 003003 003003 003004 003004 003004 000000 004004 003003 003003 003003 003003 003004 003003 003004 004004 004004 003004 003003 003003 003003 003003 003004 003004 003003 003003 000000 003003 003003 003004 003003 003003 003004 003003 003003 004004 003003 003004 004004 004004 003003 003003 003003 003004 003004 003003 004004 003004 003003 003003 004004 003003 003003 003003 003004 003003 003003 003004 003003 003004 003003 003003 003003 004004 003003 003004 003003 003003 003003 003003 003003 003004 003003 003004 003003 003003 003003 003003 003003 003003 003003 003003 003003 003004 003003 003004 003003 003003 003003 003003 003003 000000 003003 004004 003003 003004 004004 003003 003004 003003 004004 004004 003004 004004 003004 003003 003003 003004 003003 003003 000000 003003 004004 003003 003003 004004 003003 003004 003003 003004 003003 003003 003004 004004 003003 003003 003004 003003 003003 003003 004004 003003 003004 003003 004004 003003 003003 003003 004004 003003 003003 003003 004004 004004 003003 003003 003003 003003 003004 003003 003003 003004 004004 000000 004004 004004 003004 000000 003003 003003 003003 003004 003003 003003 003003 003004 003003 003003 003003 003003 003003 003004 003003 003004 003004 003003 003003 003003 004004 003003 003003 003003 000000 003003 003003 003003 003003 003003 003004 003003 003003 003003 003003 004004 003004 003003 003004 003003 003004 003003 003003 003003 003004 003003 003003 003003 004004 003004 003003 003003 003003 004004 004004 003003 003003 003003 000000 003003 003003 003004 003003 003003 003003 003003 003004 003003 003004 003003 004004 003004 003003 003003 003004 003004 003003 003003 003003 003003 003003 003003 003003 003003 003003 000000 003003 003004 003003 000000 003004 003003 004004 003003 003003 003003 003004 000000 003004 004004 003004 003003 003003 003003 004004 003004 003003 003003 004004 004004 003003 003003 003003 003003 003003 003003 003003 003003 003003 003003 003003 003003 003003 003003 003003 003003 003003 003003 000000 003003 003004 003003 003003 003003 000000 003003 003003 003003 000000 003003 003003 000000 004004 003003 003004 003003 003003 003003 003003 004004 003003 003003 003004 003003 003003 004004 003004 003003 003003 004004 004004 003004 004004 003003 003003 003004 003003 003004 000000 003003 003003 003003 003003 003003 003003 003003 003004 003003 000000 004004 003003 004004 004004 003003 004004 003004 003003 003003 003003 003003 004004 003003 004004 003003 004004 003003 003003 000000 004004 003003 003003 003004 003004 003003 004004 004004 003003 003003 003003 004004 003004 003003 003003 004004 004004 003003
AS006      003003 003003 003004 000000 003003 003003 003003 003003 003003 003003 004004 003003 003003 004004 003003 003003 003003 003003 003004 004004 003003 004004 004004 003003 003004 003003 003003 003003 004004 004004 003003 003003 003003 003004 003003 003003 003003 003003 003003 003003 003003 003004 003004 003003 003003 003003 003004 003003 003003 003004 003003 003003 004004 000000 003004 003003 003003 003003 003003 003003 003003 003003 003004 003003 003004 003003 003003 003003 003003 000000 000000 003004 000000 003003 003003 003003 003003 003003 003003 003003 004004 003004 003004 003003 003004 003003 003003 004004 000000 003003 004004 003003 003004 003003 003004 003003 003003 003003 003004 003003 003003 003003 003004 003003 003003 004004 003003 003003 003003 004004 003003 003004 003003 003003 003003 003003 003003 003003 003004 003003 003003 003003 003003 003003 003003 003004 003004 003003 003004 003004 004004 003003 003003 004004 003003 003004 003004 003003 003003 000000 000000 003003 003004 003003 003003 004004 003003 003003 003003 003003 003003 003003 003003 003003 003003 003003 003003 003004 003003 003003 003003 003004 003003 003003 003003 004004 003003 003003 003004 004004 003003 003003 003003 003003 004004 003003 004004 003003 003003 003003 003003 003003 000000 003004 003003 003004 003003 003003 003003 003003 003003 003003 003003 003003 003003 003004 003003 003003 003003 003003 003003 004004 003003 003003 003003 003003 003003 003003 003003 003003 003003 000000 003003 003003 003003 003003 003003 003003 003004 000000 003003 003003 004004 004004 003003 003003 004004 003003 003003 003003 003003 003003 003003 003004 004004 003003 003003 003003 003003 003003 003003 003003 003003 003003 003003 003004 003004 003004 003003 003004 003003 003004 003004 000000 003003 003003 000000 003003 003003 003003 004004 003004 003003 003003 003004 003003 003003 003003 004004 003003 003004 003003 004004 004004 000000 003003 003003 003003 004004 003003 003003 003003 003003 004004 004004 004004 003003 004004 003003 003003 000000 000000 004004 003004 003003 003003 003004 003003 003003 003003 003003 003003 003003 003004 003004 003003 003003 003003 003003 003003 003004 003003 003003 003003 003003 003003 003003 003004 004004 003003 003003 003003 003003 004004 003003 003003 004004 003004 003004 003003 003003 003004 003003 003003 003003 000000 004004 003004 003004 003003 003003 000000 004004 003004 003003 003003 003003 003004 003003 004004 004004 000000 003003 003003 003004 003004 003003 003003 004004 003003 003004 003004 003004 004004 003003 004004 003003 000000 003003 000000 003003 003004 003003 003003 003003 003003 000000 003003 004004 003004 003003 003004 003003 003003 003004 000000 003003 003003 003003 003003 000000 004004 004004 003003 003003 003003 003003 004004 003003 000000 003003 003003 003003 003004 003003 003004 003003 003003 003003 003003 003004 003003 003003 003003 000000 003004 003003 003003 003003 003003 003003 003003 000000 003003 003003 003003 003003 004004 003003 003003 003004 003004 003003 003003 003003 003003 003003 003004 003004 003003 003003 003003 003003 000000 003004 004004 003003 003003 004004 003003 003003 000000 004004 003003 003004 004004 003003 003003 003003 003003 003003 000000 003003 003004 003003 003004 003003 003003 000000 003003 003003 003004 000000 003003 003004 003003 003003 004004 000000 003003 000000 003003 000000 003003 003004 003003 004004 000000 004004 003004 004004 000000 000000 000000 003003 003004 000000 000000 003003 003003 003004 004004 003004 003003
AS007      003003 003003 003003 003003 003003 003003 003003 003003 003003 003003 004004 003003 003003 003003 003004 003003 003003 003004 003003 003003 003003 004004 004004 003004 003004 003003 003003 003003 003004 004004 003003 003003 003003 003003 003003 003003 003003 003003 003003 003003 003003 003003 003003 003003 003003 003004 003003 003003 003003 003004 003003 003003 003003 004004 003004 003003 003003 003003 003003 003003 003003 003003 004004 003003 003003 003003 003004 003003 003003 003003 003003 003003 003003 003003 003003 003003 003003 003003 003003 003003 003003 003003 003003 004004 003003 003003 003003 003003 003003 003003 003003 003003 003003 003004 004004 003003 003003 003003 003003 003003 003003 003003 003003 003003 003003 003003 003004 003003 003004 003003 003003 003003 003003 003003 003003 003003 003003 003003 003003 003003 003003 003003 003004 003003 003003 003004 003004 003003 003004 003003 003003 003003 003004 003003 003003 004004 004004 003003 003003 003003 003003 003004 003003 003003 003003 004004 004004 003003 003003 003003 003003 003003 003003 003003 003003 003003 003003 003003 003003 003003 003004 003003 003003 003003 003003 003004 003003 003003 004004 004004 003003 003004 003003 003003 003003 004004 004004 003003 000000 003004 003003 003003 000000 003004 004004 004004 003003 003004 003003 003003 003004 003003 003003 003004 003003 003003 003003 003003 003003 003003 003003 003004 003003 003003 003003 003003 003003 003003 003004 003003 004004 003003 003003 003003 003003 003004 003003 003003 004004 003003 003003 000000 004004 004004 003003 003003 003004 003004 003004 003003 003004 004004 003003 004004 004004 003003 003003 003004 003003 000000 003003 003003 003003 003003 003003 003003 003003 000000 003003 003003 003003 004004 004004 000000 003003 003003 003004 003003 003003 003003 003004 003003 003003 003003 003003 003003 003003 003003 004004 003003 004004 003003 004004 000000 003003 003003 003004 003003 003003 003003 003003 004004 003003 003003 003004 003004 003004 004004 003003 003003 003003 004004 004004 003004 003003 003003 003003 003003 003003 003003 003003 003003 003003 003003 003004 003003 003003 003004 004004 003003 003003 003003 003004 003003 003003 003003 003003 003003 003004 004004 003004 003003 003003 004004 004004 003003 004004 003004 004004 003003 003003 003004 003003 003003 003003 003003 004004 003003 003003 000000 003003 004004 004004 003003 003003 003003 004004 003003 003003 000000 003003 003003 000000 003003 004004 003003 003003 003003 004004 003003 003003 003003 003003 004004 004004 003004 003003 003003 003003 000000 003003 003004 003004 003004 003003 003003 003003 003003 004004 004004 003003 003003 003003 003004 003004 003003 003003 003003 003004 003003 003003 004004 004004 003003 003004 003003 003003 000000 003003 003003 003003 003004 003003 003003 003003 004004 000000 003003 003003 003003 003003 003003 003003 004004 003003 003003 000000 003003 003004 003003 003003 003003 003003 003003 003003 003003 003003 003003 003003 003003 003003 003003 003004 003003 003003 004004 003003 004004 004004 003003 003003 003003 003004 004004 003003 004004 003003 003003 000000 003004 003003 003003 003003 003003 004004 004004 003003 004004 003003 003003 003003 003003 003003 003003 003003 003003 003003 003003 003003 003003 003003 003003 004004 003003 003003 003003 000000 000000 003004 003003 004004 003003 004004 003003 003003 004004 003004 003003 004004 004004 003004 004004 003004 004004 003003 003003 003003 004004 003003 003003 000000 004004 003004 003003
AS008      003003 003003 004004 003003 003004 003003 003003 003003 003003 003003 004004 003003 004004 004004 003004 003003 003003 004004 003003 003004 003004 003003 003004 003004 004004 000000 003003 003003 003003 004004 003003 003003 004004 003003 003003 003003 003003 003003 003003 003003 003003 004004 003004 003003 003003 003004 003003 003003 003003 003004 003003 003003 004004 004004 003004 003003 003003 003004 003004 003003 003003 003004 003003 003003 003004 003004 003003 003003 000000 003003 003003 003004 004004 003003 003003 003003 003003 003003 003003 003003 003004 003003 004004 003003 000000 003004 003003 003003 003003 003003 003004 004004 003004 004004 003004 003004 000000 003003 003003 003003 003003 003003 003004 003004 003003 003003 004004 003003 003004 003004 003003 003003 003003 003003 003003 003003 003003 003003 003003 003003 003004 003003 003004 003004 003003 003004 003004 003003 003003 003003 003004 003004 004004 003003 003003 003004 000000 003003 003003 003003 003003 003003 003003 003004 000000 004004 003004 003003 003004 003003 003003 003003 003003 004004 003003 000000 003003 003003 003003 003003 003003 003003 003003 003003 003003 003004 003003 003003 004004 003004 003003 003003 003003 003003 003004 003003 004004 003003 003003 003003 003004 003003 003003 003004 003003 003004 003003 004004 003004 003003 003003 003003 003003 003004 003003 003003 003003 003003 003003 003003 003003 004004 003003 003003 003003 003003 003003 003003 003003 003003 003004 003004 004004 003004 003003 003003 003003 003003 003004 003003 003003 003003 004004 004004 003003 003003 004004 003003 003003 003003 003004 004004 003003 004004 004004 003003 003003 003003 003003 003003 003004 003003 003003 003003 003003 003004 003003 003004 003003 004004 003003 003004 003004 004004 003004 003003 004004 003003 003003 003003 004004 003004 003003 003003 003003 003004 003003 003003 004004 003003 003003 003003 004004 003003 003003 003003 004004 003003 003003 003004 003003 003003 003003 003003 004004 003003 003003 004004 003003 003003 003003 003003 004004 003003 003003 003003 003003 003003 003003 003003 003004 003003 003003 003003 004004 003003 003003 003004 004004 003003 003003 003003 004004 003003 003003 003003 003003 003003 003003 003003 003003 003003 003003 003003 003003 003003 004004 003003 004004 003003 004004 003004 003003 003003 003003 003003 004004 003003 003003 003003 003003 003004 004004 003003 003003 003003 003003 004004 003003 004004 003004 003004 003003 003003 004004 003004 003003 003004 004004 003004 004004 003004 003004 004004 003003 003003 003003 003003 003003 003003 003003 004004 003003 003004 004004 003003 003004 000000 003004 003004 003003 003003 003003 003003 004004 004004 003003 004004 003004 003003 003003 004004 000000 003003 003003 003003 003003 004004 003003 000000 003004 003003 003003 003003 003003 003003 003003 003003 003003 003003 003003 003003 004004 003004 000000 003003 000000 003003 003004 003003 003003 003003 003004 003004 003004 003003 003003 003003 003003 003003 003003 003003 003003 003003 003003 003004 003003 003004 003003 003003 003004 003003 003003 004004 003003 003004 003004 003003 004004 003004 003003 003003 003003 003003 003003 004004 003003 003003 003003 003003 003003 003003 000000 003003 003003 003003 003003 003003 003003 003003 004004 003003 004004 003003 003003 003003 003003 003004 003003 003003 004004 003003 004004 003003 003003 000000 004004 003003 003004 004004 003004 003003 004004 003004 003004 003003 003003 004004 000000 003003 003003 004004 000000 003003
AS009      000000 003003 003003 003003 003003 003003 004004 003003 003003 003004 004004 003003 003003 003004 004004 003003 003003 003004 003004 003004 003004 003003 003004 003003 003003 003003 003003 003003 003003 004004 004004 003003 003004 003003 003003 003003 003004 004004 003003 003003 003003 003003 003004 004004 003003 003004 003003 003003 003003 004004 003004 003003 004004 003004 003003 003003 003003 003003 003003 003003 003003 003004 004004 003004 003003 003003 003003 003003 003003 003003 003003 004004 003003 003003 004004 003003 003003 003003 003003 003003 003004 003003 003004 003004 003003 003003 003003 003003 003003 003003 003003 003003 003004 003004 003003 003003 003003 003003 003003 003003 003003 003003 003003 003004 003003 003003 004004 003003 003003 003004 003003 003003 003003 003003 003003 003003 003003 003004 003003 003003 003003 003003 003003 003003 003004 003003 004004 003003 003003 003003 003003 003003 003003 003004 003004 003004 003003 004004 003003 003004 003003 003003 003003 003003 003004 004004 003004 003003 003003 003003 003004 000000 003003 003003 000000 003003 004004 003003 003004 003003 003003 004004 003004 003003 003003 004004 003003 003003 004004 004004 003003 003003 003003 000000 004004 003003 004004 003004 003003 003004 003003 003003 003003 003003 003003 003003 003003 003004 003003 003003 003003 003003 003004 004004 003003 003004 003003 004004 003003 003003 003004 003004 003003 003003 003003 003003 003003 003003 003004 003003 004004 003003 000000 003003 003003 003004 003003 003004 003003 003003 003003 003003 003004 003003 003004 003003 004004 003003 003003 003003 003004 003003 003003 004004 004004 003003 003003 003004 003004 003003 003003 003003 004004 003003 003003 003003 003003 004004 004004 003004 003003 003003 000000 003004 003003 003003 004004 003003 003003 003003 003003 003003 003003 003003 004004 003003 003004 000000 003004 003003 003004 003003 004004 003004 003003 003004 004004 003003 003003 003003 003003 003003 003003 003003 004004 003003 003004 004004 003003 003003 003003 004004 003004 003003 003003 003003 003003 003003 003003 003003 003003 004004 003003 003003 003004 003003 003003 003004 004004 003003 003004 004004 003004 003003 003003 000000 003003 003003 003003 003003 003003 003003 003003 003003 003003 003003 004004 003003 003003 003003 004004 003004 003004 003003 003003 003003 004004 003003 003003 003003 000000 004004 004004 003003 003003 003003 000000 003004 003003 003003 003003 003004 003003 003003 004004 003004 003003 003003 004004 003003 003003 003003 003004 004004 003003 003004 003004 003003 003003 003004 003003 003004 003004 003004 003003 003004 003004 003003 004004 003003 003003 003003 003003 003003 003004 003003 003003 003004 003003 003003 003003 004004 003003 000000 003003 003003 003003 004004 004004 003003 003003 003003 000000 003003 003003 003003 003004 003003 003003 003003 003003 003004 003003 003004 003003 003003 003003 003003 004004 003003 003003 003004 003003 003003 000000 003003 003003 003003 003003 003003 003003 004004 003003 003003 000000 003003 000000 003004 003003 003003 003003 003003 003004 004004 003003 004004 003003 003003 004004 003004 003003 003003 003003 003003 000000 004004 003004 003003 003003 003003 003003 003003 003003 003003 003004 003003 003003 004004 003003 003003 004004 003003 004004 003003 000000 003003 003003 003003 003004 000000 004004 003003 004004 003003 003004 004004 003003 003003 003004 003004 004004 003004 004004 004004 003003 003004 003003 004004 003003 003003 003003 004004 004004 003003
AS010      003003 003004 003003 003003 003003 003003 003003 003003 003003 003003 004004 003003 003003 003004 003004 003003 003003 003004 003004 003003 003004 003004 004004 003004 003004 003003 003003 003003 003003 004004 003003 003003 003004 003003 003003 003003 003004 003003 003003 003003 003003 000000 003003 003003 003003 004004 003003 003003 003003 004004 003003 003003 004004 003004 003004 000000 003003 003003 003003 003003 003003 003003 003003 003003 003004 003004 003003 003003 003004 003003 003003 003003 003003 003004 003003 003003 003003 003004 003003 003003 003004 003003 003004 003004 003003 003003 003003 003003 004004 003003 003003 003003 003003 003003 003003 003004 003003 003003 003003 003003 003004 003003 003003 003003 003003 003004 003004 003003 003003 003003 003003 003003 003003 003003 003003 004004 003003 003004 003004 000000 003004 003003 003003 003003 003004 003004 003003 003003 003004 003003 003004 003003 003003 003003 003003 003003 000000 003003 004004 003004 003003 004004 003003 003003 004004 003004 003003 003003 003003 003003 003004 003003 003003 003003 003003 003003 003003 004004 003003 003003 003003 003003 003003 003003 003003 004004 003003 003003 003004 004004 003003 003003 003003 003004 003004 004004 003003 003004 003003 003003 003003 003004 003003 003004 003003 003003 003003 003003 003004 003003 003003 003003 003003 003003 003003 003003 003003 003003 003003 004004 003003 004004 003003 003003 003003 003003 003003 003003 004004 003004 003003 003003 003003 004004 003003 003003 003003 003003 004004 003003 003003 003003 003004 004004 003003 003004 004004 003003 003003 003003 004004 003004 000000 004004 004004 003003 003003 003003 003003 003003 003003 003003 004004 003003 003003 003003 003003 003003 003003 004004 003004 004004 004004 003004 003004 003003 004004 003003 004004 003003 003004 003004 003003 003003 003004 004004 003003 003003 000000 003003 004004 003003 003004 004004 003003 003003 003003 003003 003003 003003 003003 003003 003003 003003 003004 003004 003003 004004 003003 003004 003003 004004 004004 003003 003004 003003 003004 003003 003003 003003 003003 003004 003003 003004 004004 003003 003003 004004 004004 003003 003003 003004 004004 003003 003003 003003 003003 003003 003004 000000 003003 003003 003003 003003 003003 003003 004004 003004 003003 003004 003003 003004 003004 003003 003003 000000 004004 004004 003003 003003 003003 004004 004004 003003 003003 003003 003003 003003 003003 000000 003003 003003 003003 003003 003003 003004 003004 003003 004004 004004 003003 003003 003004 003004 003003 003003 003003 003003 003004 003003 003004 004004 003003 003003 003003 003003 004004 003003 004004 003004 003003 004004 003003 003003 003004 003003 003003 000000 003004 003003 004004 004004 003003 003004 003004 003003 003003 004004 003003 003003 000000 003003 003003 003003 003003 004004 003004 003003 003003 003003 003003 003003 003004 003004 003003 003003 003003 003003 003004 003003 003003 003003 003003 003003 003003 000000 003003 003003 003003 003003 003003 003004 003003 000000 003003 000000 003003 004004 004004 003003 003004 003003 004004 004004 003003 004004 003003 004004 004004 003004 000000 003003 003003 003003 003003 003004 003003 000000 003003 003003 000000 003003 000000 003003 003004 003003 003003 003004 003003 003004 003003 000000 004004 003003 003004 003003 003003 003004 003004 003003 004004 003003 003004 000000 003003 004004 004004 003003 003003 003003 004004 003003 004004 000000 004004 000000 003003 004004 003003 003003 003003 004004 004004 003003
AS011      003003 003003 003003 003003 003003 003003 003003 003003 003003 003003 004004 003003 003003 004004 003004 003003 003003 003004 003003 003004 004004 003003 004004 003004 003004 003003 003003 003004 003003 004004 003003 003003 003004 003003 003003 003004 004004 003003 003003 003003 003003 003003 003004 003003 003003 004004 003003 003004 003003 003003 003003 003003 004004 003003 003004 003003 003003 003003 003003 003003 003003 003003 003004 003003 003003 003003 003003 003003 003003 000000 003003 003004 003003 003003 003004 003004 003003 003003 003004 004004 003004 003004 003004 003003 003003 003004 003003 003004 003003 003003 003003 003003 003003 004004 003003 004004 003003 003003 003004 003003 004004 003003 003003 003003 003003 003003 003004 000000 003004 003004 000000 003003 003004 003003 003003 003003 003003 003003 003003 003003 003004 003003 003004 003003 003003 003004 004004 003003 003003 003003 003003 003003 003003 004004 003003 003003 003003 003003 004004 003004 003003 003003 004004 003003 003004 003004 004004 003003 003003 003004 003004 003003 003004 003003 003003 003003 003003 003003 003003 003003 003003 003004 003003 003003 003003 004004 003003 003004 004004 004004 003003 003003 003003 003003 003003 004004 004004 003004 003003 003003 003003 003003 003003 003003 003003 003003 003003 004004 003003 003004 003004 003003 004004 004004 003003 004004 003003 003003 003003 003003 003003 003003 003003 003003 003003 003003 003004 003003 003003 000000 004004 003004 003004 003003 003003 003004 003003 003003 004004 003003 003003 003003 003003 004004 003003 003003 004004 003003 003004 003003 003004 004004 003003 004004 004004 003003 003003 003003 003003 003003 003004 003003 003003 003003 003003 003004 003003 003003 003003 003004 003003 004004 003003 003004 003004 003003 003003 003003 003003 003003 004004 004004 000000 003004 003004 003003 003004 003003 004004 003003 003003 003003 004004 003003 003003 003003 003004 003003 003003 003004 003003 003004 004004 003003 003004 004004 003003 000000 003003 003003 003004 003004 003003 003003 003003 003003 003003 003003 003004 003003 003003 003003 003003 003004 003003 003003 003003 003004 003003 003003 003003 003004 003004 003004 003003 003003 003003 003003 003004 003004 003003 003003 003003 004004 004004 003003 003003 003004 003003 003003 003003 004004 003003 003003 003003 003003 003004 003003 003003 004004 003003 004004 004004 003003 003003 003003 003003 003003 003003 003004 003003 003004 003003 003003 003003 003004 003003 003003 004004 003003 003003 003003 003003 004004 003003 003003 003003 003003 003003 003003 003003 003004 003003 003003 003004 003003 000000 003003 004004 000000 003003 003003 003003 003004 003003 003003 003003 003004 003003 003003 000000 004004 003003 004004 003003 003003 003003 004004 003003 000000 003003 003003 003003 003003 003003 004004 003003 003003 004004 003003 003003 003003 003003 000000 003003 003004 003003 003003 003003 003003 003003 003003 003003 003003 003003 003003 004004 003004 003004 003003 003004 003003 003004 003003 003003 003003 003003 004004 003003 000000 003003 003004 003003 004004 003004 000000 003004 003003 004004 000000 003003 003003 003003 003003 000000 004004 003003 004004 003003 003003 004004 003003 003003 003003 003004 003003 003003 003003 000000 004004 004004 003003 004004 003003 003003 003003 003003 003003 003003 003003 004004 003003 004004 003003 004004 004004 003004 003003 003003 003004 004004 004004 003004 000000 000000 003004 003003 004004 003003 003004 003003 004004 004004 003003
AS012      003003 003003 003003 003004 003003 003004 003003 003003 003003 003003 004004 003004 003003 004004 003004 003003 003003 003004 003003 003004 003004 003003 004004 003004 004004 003003 003003 003004 003003 004004 003003 003003 003004 003003 003003 003004 003004 003003 003003 003003 003003 003003 003003 003003 003003 003003 003003 003003 003004 003004 003003 003003 004004 004004 003003 003003 003003 003003 003003 003003 003003 003003 004004 003003 004004 003004 003003 003003 003003 003003 003003 003003 003003 003003 003003 003004 003003 003004 003003 003003 004004 003004 003004 003003 003003 003004 003003 003003 003003 003003 003003 003003 003003 003004 003003 003003 003003 003003 003003 003003 003003 003003 003004 003003 003003 003004 004004 003003 003003 003003 003003 003003 003003 003003 003003 003003 003003 003003 003003 003003 003003 003003 003003 003003 003003 003004 003003 003003 003003 003003 003004 003003 003003 004004 003003 003003 000000 003003 003004 003003 003003 003003 003003 003004 003003 003004 003003 003004 003004 003003 004004 003003 003003 003003 003003 003003 003003 003004 003003 003003 003003 003003 003004 003003 003003 004004 003003 003003 003004 004004 003003 003003 003003 003003 003004 003003 000000 003004 003004 003003 003004 003003 003003 003003 003004 003003 003003 004004 003004 003003 004004 003003 003004 004004 003003 003003 003004 003004 003003 003003 003004 003004 003003 003003 003003 003003 003003 003003 003004 003003 004004 000000 003003 003003 003003 004004 003003 003003 003003 003003 003003 003004 003004 004004 003003 003004 004004 003003 003003 003003 003004 003004 003003 004004 003003 003003 003003 003003 003003 000000 003003 000000 003003 003003 003003 003004 000000 003003 003003 004004 003003 004004 003003 004004 003003 003003 004004 003004 003003 003003 003004 004004 003003 003003 003003 004004 003004 003003 004004 003003 003003 004004 004004 003003 003003 004004 003003 003003 003004 003003 003003 003003 003003 004004 000000 004004 003003 004004 003003 003003 003003 004004 003004 003003 003003 003003 003003 003003 003003 003003 003003 004004 003003 004004 003004 003003 000000 003003 003003 003003 003004 003003 004004 003004 003003 003003 003003 003003 003003 003003 003003 003004 003003 000000 003003 003003 004004 003004 003003 004004 003003 003003 003003 003003 000000 003003 004004 003003 003003 003003 003003 004004 004004 003003 003003 003003 003003 003003 000000 004004 003003 003004 003004 003003 003004 003003 003004 003004 004004 004004 003003 003003 003003 003004 003003 003004 003003 003003 003003 003004 003003 003004 003003 000000 004004 003003 003003 003004 004004 003003 003003 003003 003003 003003 003003 003003 004004 003003 003003 003003 003003 000000 003003 000000 003003 000000 003003 004004 003003 003003 000000 003003 003003 003003 003003 003003 003003 003004 003003 003003 003004 003003 003004 003004 000000 003004 000000 003003 003004 003003 003003 003003 003003 003003 000000 003004 003003 003003 003003 003003 003004 004004 003003 003003 003003 004004 003003 003004 003003 003003 004004 003003 003003 004004 003004 004004 003003 003003 004004 003003 003003 003003 003003 004004 003003 003003 003003 004004 003003 003003 003003 003003 000000 003003 003004 003004 003003 003003 000000 003003 003003 003003 000000 003003 003003 003003 003003 003003 003003 003003 004004 003004 000000 003003 003003 004004 000000 003003 003003 004004 004004 003003 004004 004004 003004 003003 003003 004004 000000 003003 003003 004004 004004 003003
AS013      003003 003003 003003 003003 003004 003003 003003 003003 003003 003003 003004 003003 003003 003004 004004 003003 003003 004004 003004 003003 004004 003004 004004 004004 003004 000000 003003 003003 003004 004004 003003 000000 003003 003004 003003 003004 003003 003003 003003 003003 003003 003004 003003 003003 003003 004004 003003 003004 003004 003004 003003 003003 003003 004004 003003 003003 003003 003003 003003 003003 003003 003003 003004 003003 003003 003004 003003 003003 003003 003003 003003 003003 003003 003003 003003 000000 003003 003004 003003 003003 004004 003003 003004 003003 003004 003003 003003 003003 003003 003003 003003 003004 003003 004004 003004 003004 003003 003003 003003 003003 003004 003004 003003 003003 003003 004004 003003 003003 003003 003004 003003 003003 003003 003003 003004 003003 003003 003004 003003 000000 003003 003003 003003 003004 003003 003003 004004 003003 003003 003003 003004 003004 004004 004004 003003 003003 003003 003004 003003 003003 003003 003004 003004 003003 003003 003004 003003 003003 003003 003003 003003 003003 003003 003003 003003 003003 000000 003003 003003 000000 003003 003003 003003 003003 000000 003003 003003 003004 004004 004004 003003 003003 003004 003003 003003 003003 004004 003004 000000 000000 003003 003003 003003 003003 003003 003003 003003 003004 003003 003003 003004 003003 003003 003003 003003 004004 003003 003004 003003 003003 004004 003003 000000 003003 003003 003003 003003 003003 003003 003004 003004 003003 003003 003003 003003 003004 003003 003003 003004 003003 003003 003003 004004 004004 003003 003003 004004 003004 003003 003003 003003 003003 003003 003004 004004 000000 000000 003003 000000 003003 003003 003003 003003 003004 003003 003004 003003 003003 003003 003003 003003 003003 004004 004004 003003 003003 003003 003003 003003 003003 004004 003004 004004 003003 003003 003003 003003 003003 004004 003003 003003 003003 003004 004004 000000 003003 003003 003004 000000 003003 003003 003003 003004 003003 004004 003003 003003 004004 003003 003003 003003 003003 004004 003003 003003 003003 003003 003004 003003 003003 003003 003004 003003 003004 003004 003003 003003 004004 003004 003003 003004 003003 003003 004004 003003 000000 003003 003004 003003 003003 003003 003004 003004 000000 003003 000000 004004 004004 003003 003004 003004 003004 003004 003003 003003 003003 004004 003003 003004 004004 000000 000000 004004 003003 003003 003004 003003 004004 003003 003004 003003 004004 003003 003003 003004 003003 003004 000000 004004 003003 003003 003004 003003 004004 003003 003004 003003 003003 003003 003003 003003 003003 004004 003004 003003 003003 003004 003003 004004 004004 000000 000000 003003 003003 003003 000000 003003 003003 003003 003003 003003 004004 003003 004004 003003 000000 003003 004004 003003 003003 003003 003004 000000 003004 003003 003003 003004 003003 003003 003003 004004 003003 003003 003003 003003 003003 000000 003003 004004 003003 003003 003003 003003 003003 003003 003003 003003 003003 003003 003003 003003 004004 003004 003003 003003 000000 003003 003004 003003 000000 003003 003003 003004 004004 003003 003004 003003 003003 004004 003003 000000 003003 003004 003003 004004 004004 003003 003004 003003 003003 003003 003003 003003 003003 003004 003004 000000 003004 003003 003003 004004 003003 004004 003004 003003 003003 003003 003004 003004 003003 000000 003003 003003 000000 004004 004004 004004 000000 004004 003004 004004 003003 004004 003004 003003 003004 003004 004004 003003 003003 003004 000000 003003 003003
AS014      003003 003004 003003 003003 003003 003003 003003 003003 003003 003003 004004 003003 003004 004004 004004 003003 000000 003004 003003 004004 003004 004004 004004 003003 003004 003003 003003 003003 003003 004004 003003 003003 003003 003004 003004 003003 003004 003003 003003 003003 003003 003003 003003 003003 003003 003004 003003 003004 003003 003004 003003 003003 004004 004004 003003 003004 003003 003003 003003 003003 003003 003003 003003 003004 003003 004004 003004 003003 003003 003003 003003 003003 003003 003003 003003 003003 003003 003003 003003 003003 004004 003003 003003 003004 003003 003003 003003 003003 003003 000000 003004 000000 003003 003004 003004 003004 003003 003003 003004 003003 003004 004004 003003 003004 003003 003004 003004 003003 004004 004004 003003 003003 003004 003003 003003 003003 003003 003003 003003 000000 003003 003003 003003 003003 003003 003003 004004 003003 003003 003003 003003 003004 003003 003004 003003 003003 003003 003004 003003 003003 003003 003003 003003 003003 003003 003004 004004 003003 003003 003003 003003 003003 003003 003003 003004 003003 003003 003003 003003 004004 003004 003003 003004 003003 003003 003004 003003 003003 004004 004004 003003 003003 003003 003003 003003 003004 004004 003003 003003 003003 003003 003003 003003 003003 003003 003003 003003 003004 003003 003003 004004 003003 003003 003003 003003 003003 003004 003004 003003 003003 003004 004004 003003 003003 003003 003004 003003 003003 003003 003003 003004 003003 003003 003003 003003 003003 003003 003003 003003 003003 003003 003003 004004 004004 003003 003003 004004 003003 003004 003003 003003 003003 003003 003004 003004 003003 000000 003004 003003 003003 003003 003003 003003 003003 003004 000000 004004 003003 003003 004004 003003 003004 003003 003004 003003 000000 003004 003003 003003 003003 004004 003004 003003 003003 004004 003004 003003 003003 004004 003003 003003 003003 003004 004004 003003 003003 003003 003003 003003 003004 003003 003003 003003 003003 003004 003004 003003 004004 003003 003003 003003 003003 003004 003003 003003 003003 003003 003003 004004 003003 003003 003003 003003 003003 004004 003003 003003 003004 004004 003003 003004 003004 003003 003003 003003 003003 003003 003004 003004 003004 003003 003004 003004 003003 003004 003003 004004 003003 003004 003003 003003 004004 003003 003003 003003 003003 004004 003004 003003 003003 003003 004004 004004 003003 003003 003003 003003 003003 003003 003004 003003 003004 003003 003003 004004 003003 003004 003003 000000 003003 003004 003003 003004 004004 003003 003004 003003 003003 003003 003003 003003 003003 003004 003003 004004 003003 004004 003003 004004 003003 003003 003003 003003 003003 003003 003003 003004 003004 003003 003003 004004 004004 003004 003003 003003 003003 000000 004004 000000 000000 000000 003003 003003 003003 003003 004004 003003 003003 003004 003004 003003 003003 003003 003003 003003 004004 003004 003003 003003 003003 003003 003003 003003 003003 003003 004004 003003 003003 004004 003004 003004 003004 004004 003003 003003 003003 003003 003004 003003 003003 003003 003003 003003 004004 003003 003003 003004 003003 004004 003003 003003 003003 003003 003003 000000 004004 003003 003004 003003 000000 003003 003003 003003 003004 003003 003004 003003 003004 003003 003003 003003 003003 004004 003003 004004 003003 003003 003004 003003 003003 004004 003003 004004 003003 003003 004004 004004 003003 004004 003004 000000 003004 004004 003004 003003 003004 003003 004004 003003 003003 003003 004004 004004 003003
AS015      003003 003003 003003 003003 003003 003003 003003 003003 003004 003004 004004 003003 003003 004004 004004 003004 003003 003004 003003 003004 004004 004004 004004 003004 003004 003003 003004 003003 003003 004004 003003 000000 003003 003003 003003 003003 003003 000000 003004 003003 003003 003003 003003 003003 003003 003003 003003 003003 003003 004004 003003 003003 004004 004004 004004 003003 003003 004004 004004 003003 003003 003004 003004 003003 003004 003003 003003 003003 003003 003003 003003 003003 003003 003003 003003 000000 000000 003004 003003 003003 004004 003003 003004 003004 003003 003003 003003 003003 000000 003003 003003 003004 003004 003003 003003 003003 003003 003003 003003 003003 003003 003003 003003 003003 003003 003004 004004 003003 003004 003003 004004 003003 003003 003003 004004 003003 003003 003004 003004 003003 003003 003003 003003 003003 003003 003004 003004 003003 003003 003004 004004 003003 004004 003004 003003 003004 003003 003003 003003 003004 003003 003003 003003 003003 003003 003004 003003 003003 003003 003003 003003 003003 003004 003003 003003 003003 003003 003004 003003 003003 003004 003003 003004 003003 003003 003004 003003 003003 004004 004004 003003 003003 003003 003004 003004 003003 004004 003003 003003 003004 003003 003003 003003 003004 003003 003004 003003 004004 003003 003003 004004 003004 003004 003003 003003 003004 003003 003004 003003 003004 003003 004004 003003 003003 003003 003004 003003 003003 003003 003004 003004 003004 003003 003003 003003 003003 003003 003003 004004 000000 003003 003003 004004 003004 003003 003003 004004 003003 003003 003004 003004 004004 003003 004004 004004 003003 003003 003003 000000 003003 003004 003003 003003 003003 003003 004004 003003 003003 003003 003003 003003 004004 003003 003004 003004 003003 003003 003003 003003 003003 003004 004004 003004 003003 003003 003003 003004 003003 004004 000000 003003 003003 003004 003004 003003 003003 000000 003003 003003 003003 003003 003004 003004 003003 004004 003003 003003 004004 003003 003003 003003 000000 003004 003003 003003 003003 003003 003003 003003 003003 003003 003003 003003 003004 004004 003003 003003 003004 004004 003003 003003 003004 003004 003004 003003 003003 003003 003003 003003 003003 003003 003003 003003 004004 003004 003003 004004 003003 004004 003003 003003 003003 003003 003003 003003 000000 004004 003004 003004 003003 000000 004004 004004 003003 000000 003003 000000 003003 003003 004004 004004 003003 003003 003003 003003 003004 003004 003004 004004 003003 003004 003003 003003 004004 004004 003004 003003 003003 003003 003003 003003 003004 003004 003003 004004 003003 003004 003003 004004 003003 003003 003003 003003 003003 003003 003003 003004 003004 003003 003003 004004 004004 004004 003003 003003 003003 003003 003004 003003 003003 003003 004004 003003 000000 003003 004004 003004 003003 003003 003003 003004 003003 003003 003003 003003 003003 003003 003003 003003 003003 003003 003003 003004 003003 003003 003003 003003 003003 003003 004004 003003 003003 003003 003003 003003 003004 003003 003003 003003 000000 000000 003003 003003 004004 003003 004004 003003 003004 004004 003003 003004 003003 003003 003003 003003 003004 003003 003003 000000 003003 003003 003003 000000 003003 003003 003003 003003 003003 003003 003003 003004 003003 004004 004004 003003 003003 003003 003004 003004 003004 004004 003003 003003 003003 004004 004004 003004 003003 004004 003004 000000 003003 004004 003003 003003 003003 003003 004004 003004 003003 004004 004004 004004 003004
AS016      003003 003003 003003 003003 003003 003003 003004 003003 003003 003003 004004 003003 003003 004004 004004 003003 003003 004004 003004 003004 004004 003004 004004 003003 003004 003003 003003 003004 003003 004004 003003 003003 003003 003003 000000 003004 004004 003003 003003 003003 003003 003004 003003 003003 003003 003004 003003 003003 003003 003003 003003 003003 004004 003004 003004 003003 003003 004004 003004 003003 003003 003004 003003 004004 003004 003004 003003 003003 003003 003003 003003 003004 003003 003003 003003 004004 003003 003003 000000 003003 003004 003003 003004 003003 003003 003003 003003 003003 003003 003003 003003 003003 003004 003004 003004 003003 003003 003003 003003 003003 003004 003003 003003 003003 003003 003004 003003 003003 004004 003004 003003 003003 003003 003003 003003 003003 003003 003003 003003 003003 003003 003003 003003 003003 003003 004004 003004 003003 003003 003003 003003 003004 003003 004004 003003 003003 003003 003004 003003 003003 003003 003003 003003 003004 003004 004004 003003 003004 003003 003003 003003 003003 003003 004004 003003 003003 003003 003003 003004 003003 003003 003003 003003 003003 003003 003003 003003 003004 003004 004004 003003 003003 003003 003003 003004 003003 004004 003003 003003 003003 003003 003003 003003 004004 003003 003003 003003 003004 003004 003003 004004 003003 004004 003004 003004 003003 003003 003004 003003 003003 003003 004004 003003 003003 003003 003003 003004 003003 003003 003003 003003 003003 003003 003003 000000 003003 003003 003003 003004 003003 003003 003003 003003 004004 003003 003004 003004 003003 003003 003003 003004 004004 003003 003004 003004 003003 003003 003003 000000 003003 003003 003003 003003 003003 003003 004004 003004 003004 003003 004004 003003 004004 000000 004004 003003 003003 000000 003003 003003 003003 004004 003003 004004 000000 003004 003003 003003 003003 003003 003003 003004 003004 004004 004004 003003 003004 004004 003003 003003 003004 003003 003004 003003 003003 004004 003003 003003 004004 003003 000000 003003 003003 003004 003003 003003 003003 003003 003003 003003 003003 003003 003004 003003 003004 004004 004004 003003 004004 003004 003003 003003 003003 003003 003003 003003 000000 003003 004004 003004 003003 003003 003003 003003 000000 003003 003003 004004 004004 004004 003003 000000 003003 003003 003004 003003 003003 004004 003003 003003 000000 003003 004004 004004 003003 003003 003004 003003 003003 003003 003003 003003 003003 003003 003003 003004 003004 003004 003003 004004 004004 003003 003003 003003 004004 003003 003003 003003 003004 003003 003003 003003 003004 003003 003003 004004 003004 003003 003003 003003 003004 003003 003003 003003 003003 003004 003003 003004 003004 004004 003003 004004 004004 003003 003004 003003 003003 003003 004004 003004 003003 003003 003004 003003 003003 003003 003003 000000 000000 003003 000000 003003 003003 003003 003003 003003 003004 000000 003003 003003 003003 003003 003003 003003 003003 003003 000000 003004 000000 000000 000000 003003 000000 003004 003003 000000 003004 003003 003004 004004 003003 003003 000000 003003 004004 000000 003004 003004 003003 004004 000000 003003 003003 003003 003003 003004 003004 003003 003003 000000 003003 000000 003003 003003 003003 003003 003003 004004 004004 003003 003004 003004 003003 000000 003003 003003 003003 003003 000000 003003 003003 004004 000000 004004 000000 003003 004004 004004 000000 004004 003004 004004 003003 004004 003004 003003 003003 003003 004004 004004 003003 003003 004004 004004 003003
AS017      003003 003003 003003 003003 003003 003003 003003 003003 003003 003003 003004 003003 003003 004004 004004 003003 003003 003004 003003 003004 003004 004004 004004 004004 003003 003003 003003 003003 003003 004004 000000 003003 004004 003004 003003 003003 003004 003003 003003 003004 000000 003003 003003 003003 003004 003004 003003 003003 003003 003004 003003 003003 004004 003004 003003 003003 003003 003003 003003 003003 003003 003003 003003 003004 003003 003004 003003 003003 003003 003003 003003 003004 003003 003003 003003 003003 003004 003003 003003 003003 004004 003003 004004 004004 003003 003003 003003 003003 003003 003003 003003 003003 003004 003003 003003 003003 003003 003003 003003 003003 003004 004004 003003 003003 003003 003004 003003 003003 003003 003004 003003 003003 003003 003003 003003 003003 003003 003004 003003 003003 003003 003003 003003 003003 003003 003004 003003 000000 003003 003003 003003 003003 000000 004004 003003 003004 003004 003004 003003 003003 003003 003003 003004 003003 003004 003003 003003 003003 003003 003003 003003 003003 003003 003003 003003 003003 000000 003004 003003 003003 003003 003003 003003 003003 003003 003004 000000 003003 004004 004004 003003 003003 004004 003003 003003 003003 004004 003004 003003 003003 003004 003004 003003 003003 003003 003003 003003 003003 003004 003003 003004 003003 004004 004004 003004 003003 003003 003004 003003 003004 003003 003004 003004 003003 003003 003003 003003 003003 003003 003003 003003 003004 003003 003003 003003 003004 003003 003003 000000 000000 003003 000000 003004 004004 003003 003003 004004 003003 003003 003003 003003 003004 003003 004004 003004 003003 003003 003003 003003 000000 003004 003003 003004 003003 003003 004004 003003 003003 003003 003003 003004 003004 004004 004004 003004 003004 000000 003003 003003 003003 003004 003003 003003 003004 003003 003004 003004 003003 004004 003003 004004 003003 004004 000000 003003 003003 003003 003003 003003 003004 003003 003004 003003 003003 003004 004004 003003 004004 003003 003003 003003 004004 003004 003003 003004 003003 003004 003003 003003 003003 003003 003004 003003 004004 003004 003003 003003 003003 004004 003003 003003 003003 003003 003004 003004 003003 000000 003003 003003 000000 003003 003003 003003 003003 003004 003003 004004 003003 004004 003003 003003 003004 003003 003003 003003 003003 004004 003004 003003 003003 003003 000000 004004 003003 000000 003003 003003 003004 003004 003004 003004 003004 003003 003003 003004 004004 004004 003003 004004 003003 004004 003003 003003 004004 003003 003003 003003 003003 003003 003003 003003 003004 003004 003003 004004 003003 000000 003004 004004 003003 003003 003004 003003 003004 004004 003003 004004 003003 003003 003003 003003 004004 003003 003004 003003 003003 003003 000000 003003 004004 003003 003003 000000 003003 003003 003003 003003 003003 003003 003003 003004 000000 003003 003004 003003 004004 003003 003003 003003 003003 003003 003003 003003 003003 003003 003003 003003 003003 003003 000000 003004 000000 003004 003003 003003 004004 003003 004004 003003 000000 003004 003003 003004 004004 003003 004004 003004 003004 004004 003003 003004 003004 003003 000000 003003 004004 000000 003004 003003 003003 003004 003004 003004 003003 003003 003004 003003 004004 003003 003003 003004 003003 004004 003003 003003 003003 003003 004004 003003 003003 004004 003003 004004 003003 003004 003004 004004 003003 003003 003003 004004 003003 004004 003004 003003 003003 004004 000000 003003 003003 003003 004004 004004 003003
AS018      003004 003003 003003 003003 003003 003004 003004 003004 003003 003003 004004 003003 003004 004004 004004 003003 003003 003004 003003 004004 003004 003003 004004 004004 003003 000000 003003 003004 003003 004004 003004 003003 003003 004004 000000 003003 003003 003003 003003 003003 003004 003003 003003 003003 003003 003003 003003 003003 003003 004004 003003 003003 004004 003004 003004 003003 003003 003003 003003 003003 003003 003003 003003 003004 003003 003004 003003 003003 000000 003003 003003 004004 003003 003004 003004 003003 003003 003004 003003 003004 003003 003003 004004 003004 003003 003003 003003 003003 003003 003003 003004 003003 003003 003003 003004 003004 003003 003004 003003 003004 003004 003003 003003 003004 003003 003004 003004 003003 003004 003004 003003 004004 003003 003003 003003 003003 003003 003003 003003 003003 003004 003003 003003 003003 003003 003003 003003 000000 003003 003003 003003 003003 003004 004004 003003 003003 003003 003004 003003 004004 003003 003003 003003 003003 003004 004004 003004 003003 003003 003003 003003 003003 003004 003003 003003 003003 003003 003004 003004 000000 003003 003003 003004 003003 003003 003003 003003 003003 004004 004004 003003 003003 003004 003004 003003 003003 004004 003003 000000 003003 003003 003003 000000 003004 003003 003003 003003 003004 003004 003003 003003 003003 003004 003004 003003 003003 003003 003004 003003 003003 003003 003004 003003 003003 003003 003003 003003 003003 003003 003003 000000 003003 003003 003003 003003 003004 003003 003003 003004 003003 003003 003004 004004 004004 003004 000000 004004 003003 004004 003003 003003 003003 003003 004004 004004 003003 003003 003003 003003 003003 003003 003003 003003 003003 003003 003003 003004 003003 004004 003003 003004 003004 003003 004004 003003 003003 003004 003003 003003 003003 003004 003003 003003 003004 003004 003004 003003 003003 004004 003003 003003 003004 003004 003004 003003 003003 003003 003003 003003 003003 003004 004004 003003 003003 003004 003004 003003 004004 003004 003003 003003 003004 003004 003003 003004 003003 003003 003003 003003 003003 003003 003003 003003 004004 004004 003003 003003 003004 003003 003003 003003 003003 003003 003003 003003 003003 003003 004004 003004 003003 003003 003003 003003 003004 003003 003003 004004 003003 003003 003003 003003 003004 003003 003003 003004 003003 004004 003003 003003 000000 000000 004004 004004 003003 000000 003003 003003 004004 003003 003004 003003 003004 003003 003003 003004 003003 003004 003003 004004 003004 003004 003003 003003 004004 003003 003004 000000 003003 003003 003003 003003 003003 003004 000000 003004 003003 003004 003003 004004 004004 003003 003003 003003 003003 003004 000000 003003 003003 003003 003003 003004 003004 004004 004004 003003 003003 003003 004004 003003 003003 000000 004004 003003 003003 003004 003004 003003 003003 003003 003003 003003 003003 003003 003003 004004 003004 003003 003003 003003 003003 003003 003003 003003 003003 003003 003003 003003 003003 003003 000000 003003 000000 003004 003003 003003 003003 003003 004004 003003 003004 003003 003003 003003 004004 003003 004004 003003 003003 004004 004004 000000 003003 003003 004004 003003 004004 003003 003004 003003 003003 003003 000000 003003 003003 003003 003004 003003 003003 003003 000000 003003 003003 004004 003004 003003 003003 003003 000000 003004 003003 004004 003004 004004 003003 003004 004004 004004 003003 003003 004004 004004 003003 003004 003004 003004 003003 003004 004004 003003 003003 003003 004004 000000 003003
AS019      003004 003003 003004 003003 003003 003003 003003 003003 003003 003003 004004 003003 004004 004004 003004 003003 003003 003003 004004 004004 003004 004004 004004 003004 004004 000000 003003 003004 003003 004004 003003 003003 004004 003004 003003 003003 004004 003003 003003 003003 003003 000000 003003 003003 003004 004004 003004 003003 003004 003003 003003 003003 004004 003004 003003 003003 003003 003003 004004 003003 003003 003003 000000 003003 003004 003004 003003 003004 003003 003003 003003 003003 003004 003003 003003 003003 003003 004004 004004 003003 003003 003003 003004 003003 003003 003004 003003 003003 003003 003003 003003 000000 003003 004004 003003 003003 003003 003003 003003 003003 003004 003003 003003 003004 003003 003004 003004 003003 003003 003003 003003 003003 004004 003003 003004 003003 000000 003003 003003 003003 003003 003003 004004 003003 003003 003004 004004 003003 003003 003003 003003 003004 000000 004004 003004 003003 003003 004004 003003 003003 003003 003003 003004 003003 003003 004004 003003 003003 003003 003003 003003 000000 003004 000000 003003 000000 000000 003004 003003 000000 003003 003003 003003 003003 003003 003004 003003 003003 003004 004004 003003 003003 003004 003003 003004 003003 003004 003003 003003 003003 003003 003003 003003 003004 003003 003004 003003 003004 003003 003003 003003 000000 003004 003004 003004 003003 003004 004004 003003 003004 003004 003004 003003 003004 003003 003003 003003 003003 003003 003003 004004 003003 003003 003003 003003 003003 003003 003003 003003 003003 003003 003003 003004 004004 003003 003003 004004 003003 003003 003003 003004 004004 003003 004004 004004 003003 003003 003003 003003 003003 003003 003003 003003 003003 003003 004004 003003 003004 004004 003004 003003 003003 003003 004004 003003 003003 004004 003003 003003 003003 004004 004004 003004 003003 003003 003003 003003 003003 004004 003003 003003 003003 003004 003004 003003 003003 003003 003004 000000 003003 003003 003003 003003 003003 004004 003004 003003 003004 003003 003004 003003 004004 003004 003003 003003 003003 004004 003003 003003 003003 003003 003004 003003 003003 004004 000000 003003 003004 003003 000000 003003 003003 003003 003004 003003 003003 003003 003004 003004 003003 000000 003004 003003 003003 003004 003003 004004 003004 004004 003003 003003 003004 003003 003003 003003 003003 004004 003003 003003 000000 000000 004004 004004 003003 003003 003004 003003 003003 003003 000000 003003 003004 003003 003003 003004 003003 003004 003004 004004 003003 000000 003003 003003 004004 003003 003003 003003 003004 003003 004004 003003 003004 003003 003004 004004 000000 000000 003003 003004 003003 003003 003004 003003 003003 004004 003003 003003 003003 004004 003003 004004 004004 004004 003003 003003 003003 003003 004004 003003 003003 003003 000000 000000 003003 003003 004004 003003 003003 003003 003003 003003 003003 003003 003003 003003 003003 003003 003003 003004 003004 003003 004004 003003 003003 003003 003003 003003 003003 003003 003003 003004 004004 003003 003003 003003 003003 003003 004004 000000 003003 003003 003003 003003 004004 003003 003004 003004 000000 004004 003003 003003 003003 003003 003003 000000 004004 003003 003003 003003 003003 003004 003003 003003 003003 003004 003003 003003 003003 003003 003003 000000 003003 003004 003004 003004 003003 003003 003003 003003 003003 004004 003003 004004 003003 003004 004004 000000 003003 000000 003004 004004 003004 003004 004004 000000 003003 003003 004004 003003 003003 004004 004004 003004 003003
AS020      003003 003003 003003 003003 003003 003003 003003 003003 003003 003003 004004 003003 003003 004004 003004 003003 003003 004004 003004 003004 004004 003003 003004 003004 003003 003003 003003 003003 003003 004004 003003 003003 003003 003003 003003 003003 003003 003003 003003 003003 003003 003003 003003 003004 003003 003004 003003 003003 003003 003003 003004 003003 004004 004004 003004 003003 003003 004004 003003 003003 003003 003003 003004 003004 003003 003003 003003 003003 003003 003003 003003 003004 003003 003004 003003 003003 003003 004004 003004 003003 003004 003003 003004 003004 004004 004004 003003 003003 003003 003003 003003 003003 003004 004004 003004 003004 003003 003003 003003 003003 003003 003003 003003 003003 003003 004004 004004 003003 003003 003003 003003 003003 003004 003003 003003 003003 003004 003004 003003 003003 003004 003004 003003 003003 003003 004004 003004 003003 003003 003003 003003 003004 004004 003004 003003 003003 000000 003004 003003 003003 003003 003004 003004 003003 003003 004004 003003 003003 003003 003003 003003 003003 003003 003003 003003 003003 003003 003004 003003 003003 003004 003003 003003 003003 003003 004004 003003 003003 004004 004004 000000 003003 003003 003003 003003 000000 000000 003003 003003 003003 003003 003003 003003 004004 003003 003004 003003 003004 003003 003003 003004 003003 003003 004004 003003 003004 003003 003003 003003 000000 003004 003003 003003 000000 003003 003004 003003 003003 003003 003003 003004 003003 000000 003003 003003 004004 003003 003003 003003 003004 003003 003003 000000 004004 003003 003003 004004 003003 003004 003003 004004 004004 003003 004004 004004 003003 003003 003003 003003 003003 003003 003003 003004 003003 003003 003004 003003 003003 003003 004004 004004 004004 003004 004004 003003 003003 003004 003003 003003 003003 004004 003003 004004 003004 003004 003003 003003 003003 003003 003003 003003 003003 004004 003003 003003 003003 000000 003003 003003 003003 003003 003003 003003 003003 004004 003003 003003 000000 003003 003003 003004 003004 004004 003003 003003 003003 003004 003003 003003 003003 003003 003004 003003 004004 003004 003003 003003 003004 003004 003003 003004 003004 003003 003003 003003 003003 003004 003003 003003 003003 003003 003003 003003 003003 003003 003003 004004 003003 003003 003004 003003 003003 003003 003003 003003 003003 004004 003003 003003 003003 003003 004004 004004 003003 003003 003004 003003 003003 003003 003003 003003 004004 003003 003003 003004 003003 003003 003004 000000 003004 004004 003003 003003 004004 003003 003004 003003 003003 003003 003003 003004 003003 003003 003003 003003 003003 003003 003003 004004 003003 003003 003003 003003 003003 003004 003003 003003 003004 004004 003003 000000 004004 003004 003003 003003 003003 003003 004004 003003 003003 003003 003003 003003 003003 003003 003004 003003 003003 003003 000000 003003 003003 004004 003004 003003 003004 003004 003003 003004 003003 003003 003003 003003 003003 003003 003003 003003 003003 003003 004004 003003 004004 003003 003003 003003 003004 003003 003004 003003 003003 003003 003003 003003 004004 003003 000000 003003 003003 004004 004004 003003 003003 003003 003004 003003 004004 003003 003003 003003 003003 000000 003003 003003 003003 003003 003003 003003 003004 003003 003003 003004 003003 004004 003003 003003 003003 003003 003003 003003 003003 004004 003003 004004 004004 003003 004004 004004 003003 000000 004004 003004 003003 003004 003003 003003 003003 003004 004004 003003 003003 003004 004004 004004 003003
Pop_2
29
MA021      003003 003003 003003 003003 003003 003003 004004 003003 003003 003003 004004 003003 003004 004004 003004 003003 000000 004004 003003 004004 004004 003004 004004 003004 003003 003003 003004 003003 000000 004004 003003 003003 003004 004004 003003 003003 003003 003003 003003 003004 003003 003003 003003 003003 003003 003004 003003 003003 003003 004004 003003 003003 004004 004004 004004 003003 003003 003003 003003 003003 003003 003004 003004 003003 003004 003003 003003 003003 003003 003003 003003 003004 000000 003003 004004 000000 000000 003003 000000 004004 003004 003003 003004 003003 003003 003004 003003 003004 003003 003003 003003 003003 003003 003003 003003 003003 004004 003004 003003 003003 000000 003003 003003 003003 003003 004004 003004 003003 004004 003003 003003 003003 003003 003003 003003 000000 003003 003003 003003 003003 003003 003003 003003 003003 003003 003003 003003 003003 003003 003003 003003 003003 003003 004004 003003 003003 003003 004004 003003 003003 003003 003003 003004 003004 003003 003004 003003 003003 003003 003003 000000 003003 003003 003003 003003 003003 003003 003004 003004 003003 003003 003004 003003 003003 003003 003004 003003 003003 004004 004004 003003 003003 003004 003003 003004 003003 004004 003003 003003 003003 003004 003003 003003 000000 003003 003003 003003 004004 003003 003003 003003 003004 003004 003004 003003 003004 003003 004004 003003 003003 003003 003004 003003 003003 003003 003003 003003 003003 003003 003003 004004 003003 000000 003003 003003 004004 003003 003003 003003 003003 003003 004004 004004 004004 003003 003003 003004 003003 003004 003003 004004 003003 003003 004004 004004 003003 003003 003004 003003 003003 003004 003003 003003 003003 003003 003004 003003 003003 003003 003004 003004 004004 003003 004004 003003 003003 003003 003004 003003 003003 004004 004004 004004 003003 003004 003003 004004 003003 004004 003003 003004 003003 000000 003004 003003 004004 004004 003003 003004 003003 000000 003003 003003 003003 003003 003004 003004 000000 003004 003003 003003 003004 004004 003003 003003 003004 003003 003003 003003 003003 003003 004004 003003 003004 003004 003003 003003 003003 000000 003003 003004 003003 003003 003004 004004 003003 004004 003003 003003 003004 003003 003003 003003 004004 003003 003004 004004 004004 004004 003003 003003 003004 003004 003003 003003 003003 004004 003003 003003 003003 003003 004004 004004 003003 000000 003003 003003 003004 003003 003003 003004 003004 003003 003003 003003 003004 003004 004004 004004 003004 003003 003003 003003 004004 003003 003003 003003 000000 003003 003003 003003 003003 004004 003003 003003 003004 000000 003003 003004 003003 000000 000000 003003 003003 003004 003003 003003 004004 003003 003003 003004 004004 003003 003003 003004 003003 003003 004004 004004 003003 003003 003004 003003 003004 003003 003004 003003 003003 003004 003003 000000 003003 003003 003003 003003 003003 003003 003003 003003 003003 000000 003003 003003 003003 003003 003003 003003 003003 003003 003003 003004 003004 003003 003003 004004 003003 003004 004004 003004 003003 003004 003003 003004 004004 003003 004004 003003 000000 004004 004004 003003 003003 003003 003003 003003 003004 003003 003003 000000 003003 003003 003003 000000 003003 003004 003003 003003 003003 003003 003003 003003 003003 004004 003003 000000 003003 003003 004004 003003 003003 004004 003003 004004 000000 000000 004004 004004 003003 004004 003004 003004 003003 003003 003004 003003 003004 003003 004004 003003 003003 003003 000000 004004 003003
MA022      003003 003003 003003 003003 003003 003003 004004 003003 003003 003003 004004 003003 003003 004004 000000 003003 000000 003003 003004 003004 003003 003003 004004 003003 003004 000000 003004 003003 003003 000000 003003 003003 003004 003003 003003 003003 003004 003003 003003 003003 003003 003003 003003 003003 003004 003003 003003 003003 003003 003003 003003 003003 004004 004004 003003 003003 003003 003003 003003 003003 003003 003003 003003 003003 003004 003003 003003 003003 003003 003003 003003 003004 003003 003003 003003 003004 000000 004004 003003 003003 003004 003003 003003 003003 003003 003003 003003 003003 003003 000000 003003 000000 003004 003003 003003 003004 003003 003003 003003 003003 003003 003003 003003 003003 003003 003004 004004 003003 003003 003004 003003 003003 003003 003003 003003 003003 003003 003003 003003 003003 003004 003003 003004 003003 003003 003003 003004 003003 003003 003003 003003 003003 003003 003003 003003 003004 003003 003004 003003 003003 003003 003003 003003 003003 003003 004004 003003 003004 003003 003003 003003 003003 000000 000000 003003 003003 000000 003003 003003 000000 003003 003004 003003 003003 000000 004004 003003 003004 004004 004004 003003 003003 003004 003003 003003 003003 003004 003004 003003 003003 003003 003003 000000 003003 003003 003003 003003 003003 003003 003003 003003 003003 003003 003003 003003 003004 003003 004004 003004 003003 003003 004004 003003 003003 003003 004004 003003 003003 003004 003003 003003 003003 003003 003003 000000 003004 003003 003003 003003 003003 003003 003004 004004 004004 003003 003003 000000 003003 003004 003003 003004 004004 003003 004004 004004 000000 003003 004004 003003 003003 003003 003003 003004 004004 003003 004004 003003 000000 003003 004004 004004 003004 004004 004004 003003 003003 004004 003003 003003 003003 004004 003003 003003 003003 003003 003003 003004 003003 004004 003003 003003 003003 003004 003004 003003 004004 003004 003003 003004 003003 003003 003003 000000 003003 003004 003004 003004 004004 003004 000000 003003 003004 004004 003003 003003 003003 000000 003004 003003 003003 003003 003003 003003 003003 004004 000000 000000 003003 003003 003003 003004 003003 003004 003003 003003 000000 003003 003003 003003 003003 003003 003003 003003 004004 003003 000000 000000 003004 004004 003003 003003 003003 003003 003003 003003 003003 004004 003004 003003 003003 000000 004004 004004 003003 003003 003004 003003 003003 003003 003004 003003 003003 003003 003003 004004 003004 003003 000000 004004 003003 003003 004004 003003 004004 003003 004004 003003 003003 003003 003003 003003 003003 003003 003003 003004 003003 000000 003003 003004 003004 003003 003003 003003 003003 004004 003003 004004 004004 003003 003003 004004 000000 003004 003003 003003 003003 003003 004004 003003 003003 000000 003004 003003 003003 003003 004004 003003 003003 003003 000000 003003 003004 004004 003003 003003 003004 003003 003003 004004 003003 003003 003003 003003 000000 000000 003003 003003 003003 003003 003003 003003 003003 003004 003003 000000 003003 003003 004004 003003 003003 003004 000000 003003 004004 000000 003004 003003 003003 000000 003003 003003 003003 003003 003003 003003 003003 003003 003003 000000 003003 003003 003003 003003 003003 003004 003004 003003 003003 003003 003003 003003 003003 004004 003003 003003 003003 003003 004004 003003 003003 004004 000000 003004 003003 003004 003004 004004 003003 000000 003004 003004 003003 003003 003003 003004 003004 003003 004004 003003 003004 003003 004004 004004 003003
MA023      003003 003004 003004 003003 003003 003004 003003 003003 003003 003003 004004 003004 003003 004004 004004 003003 000000 003004 003004 003003 003004 003003 004004 003003 003003 003003 004004 003003 003003 004004 000000 003003 003004 003004 003003 003003 003004 003003 003003 003003 003003 003004 003003 003003 003003 003004 003003 003003 003003 003003 003003 003003 004004 004004 003003 003003 003003 000000 003003 003003 003004 004004 003003 003003 003003 003004 003003 003003 003003 003003 003003 003004 003004 003003 003004 003003 003003 003004 003003 003003 004004 003003 003003 003003 003004 003003 003003 003003 000000 003003 003003 003003 003003 000000 003004 004004 003003 003003 003003 003003 003003 004004 003003 003003 003003 003003 000000 003003 004004 003004 003003 003003 003003 003003 003004 003004 003003 003003 003003 003003 003004 003003 003003 003003 003003 003003 004004 003003 003003 003003 000000 003003 003003 003004 003003 003003 003003 003004 003003 003003 003003 003003 003003 003003 003003 000000 003004 003004 003003 003003 003003 000000 003003 003003 003003 003003 003003 003004 003003 003003 003003 004004 003003 003003 003003 004004 003003 003003 004004 004004 003003 003003 003004 003003 003004 003003 004004 003004 003003 003003 003004 003003 003003 000000 003003 003004 003003 004004 004004 003003 003004 003003 003003 003004 003003 003004 003003 004004 003003 003003 003003 003003 003003 003003 003003 003003 003003 003004 003003 003004 003004 003003 003003 003003 003004 003003 003003 003003 003003 003003 003003 003003 004004 004004 003003 003003 004004 003004 004004 003003 003004 003003 003003 004004 004004 003003 003003 003003 003003 003003 003004 003003 003003 003003 003004 003003 003003 003004 003003 004004 003003 003004 000000 003004 003003 003003 004004 003003 003004 003003 004004 004004 003004 003003 003003 003003 003004 000000 000000 003003 003004 003003 004004 003003 003003 003003 003004 003003 003004 003003 003003 003003 003003 003003 003004 003003 003003 004004 003003 003003 003003 003003 004004 003003 003003 003003 003003 003003 003003 003003 003004 004004 003003 003003 003003 003003 003003 003004 004004 003003 003003 003004 003003 003003 003003 003004 003003 003003 003003 000000 003003 003003 003003 004004 003003 003003 004004 003004 004004 003003 003003 003004 003003 003003 003003 003003 004004 003003 003003 003003 003003 004004 000000 003003 003003 003003 003003 003003 003003 003004 004004 003004 000000 003003 003003 004004 004004 000000 004004 004004 003003 003003 003003 003004 003003 004004 003003 003003 003003 003004 003003 003004 003003 003003 003004 003003 004004 003003 003003 003003 003003 003003 003003 003003 003004 004004 003003 004004 003003 003003 004004 004004 003003 003003 003003 000000 003003 004004 004004 003003 000000 003004 000000 000000 003003 004004 003003 003003 003004 003003 003003 003003 003003 003003 003003 003003 003003 003003 003003 003003 003003 000000 003003 003004 003003 003003 003003 003003 003003 000000 003003 003003 003004 003003 003003 000000 003003 003004 003003 003004 003003 003003 003004 004004 003003 003004 003003 003003 004004 003003 003003 003003 003003 003003 003003 003004 003003 003003 003003 003003 000000 003003 003004 000000 003004 003004 003003 003003 003003 000000 003003 000000 004004 003003 003003 003003 003003 000000 003004 003003 000000 003003 004004 003003 003003 004004 004004 000000 004004 003003 004004 003003 003004 000000 003003 003003 003003 004004 003004 003003 003004 000000 004004 003003
MA024      000000 003003 003003 003003 003003 003003 003004 003003 003003 003003 004004 003003 003003 004004 003004 003003 003003 003003 003003 003004 003003 003003 004004 003003 004004 000000 003003 003003 003003 004004 003003 003003 004004 003004 000000 003003 000000 003003 003003 003003 003004 003003 003003 003003 003003 003004 000000 003003 003003 003003 003003 003003 004004 004004 003003 003003 003003 003003 003003 003003 003004 003003 003004 003003 003003 004004 003003 003003 003003 003003 003003 003003 003004 003003 003003 003004 003003 003003 003003 003003 003003 003004 003003 003003 003003 003003 003003 003004 003003 003003 003003 003003 003004 003003 003004 003004 003003 003003 003003 003003 003003 003003 003003 003003 003003 004004 003004 003003 003004 003004 003003 003003 003003 003003 003003 003004 003003 003003 003003 003003 003003 003003 003004 003003 003003 003004 003003 003004 003003 003003 003003 003003 003003 004004 003003 003003 003003 003004 003003 003003 003003 003004 003003 003003 003003 003004 003003 003003 003003 003004 003003 003003 004004 003003 003003 003003 003003 003003 003004 003003 003003 003004 003004 003003 003003 004004 000000 003003 004004 004004 003003 003004 003003 003004 003004 003003 004004 003003 003003 003003 003003 003003 003003 003004 003003 003003 003003 003004 003003 003003 003003 003003 003004 003003 003003 003004 003003 003004 003003 003003 003003 004004 003004 003003 003003 003003 003003 003003 003003 003004 003004 003003 003003 003003 003003 003003 003003 003003 003004 000000 003004 003003 003004 004004 003003 003004 003004 003003 003003 003003 003004 003003 003003 004004 004004 003003 003003 003003 003003 003003 003003 003003 003003 003003 003003 003004 003003 003003 003003 004004 003003 003003 003003 004004 003004 003003 004004 003003 003004 003003 004004 004004 003003 000000 003003 003004 003003 003003 004004 003003 003003 003003 003004 003004 003003 003003 003003 003003 000000 003003 003003 003004 003003 003003 004004 003003 003004 004004 003003 003003 003003 003004 004004 003003 003003 003003 003004 003003 003003 003003 003003 003003 003003 003003 004004 000000 003003 003003 003004 003003 003004 003003 003003 003004 003003 003004 003003 003003 003003 003003 003003 003003 003003 004004 003004 003003 004004 003003 004004 003003 003003 003004 003003 003003 003003 003003 004004 003003 003004 003003 003003 000000 004004 003003 003003 003003 004004 003003 003003 004004 003004 003003 003003 003003 003004 003004 003004 003003 004004 003003 004004 003003 003003 004004 003003 004004 003003 003003 003003 003003 003003 004004 003003 003003 004004 003004 003004 003004 004004 003003 003003 003003 003003 003003 003003 004004 003004 003003 003003 003003 004004 004004 003003 003003 003003 003003 003003 000000 003004 003003 003003 003003 000000 003003 003003 004004 004004 003003 003003 000000 003003 003003 003004 003003 003003 003003 003003 003003 003004 003003 003003 003003 003003 003003 003003 003003 003003 003003 003003 000000 003003 003003 004004 003003 003003 000000 003003 003004 003004 003004 003003 003003 003003 004004 003003 004004 003003 003003 004004 003003 000000 003003 003003 003003 003003 003004 003003 003004 003003 003003 004004 003003 003003 003003 003003 003003 003003 003003 000000 003003 003004 003003 000000 003003 003004 003004 003003 003004 003003 003003 004004 003003 003004 003003 003003 004004 004004 003003 003004 003004 003004 003003 003004 003004 003003 003003 000000 000000 003003 004004 003003 004004 004004 003003
MA025      003003 003003 003003 003003 003004 003003 003003 003003 003003 003003 000000 003003 003003 004004 003004 003003 003003 003004 003003 003004 003004 003003 004004 003004 003004 003003 003004 003003 003003 004004 004004 003003 003004 003003 003003 003003 003003 003003 003003 003003 003003 003003 003003 003003 004004 003003 003004 003003 003004 003003 003003 003003 004004 003004 003003 003003 003003 003003 003003 003003 003003 003004 003003 003003 004004 003003 003003 003003 003003 003003 003003 003003 003004 003003 003004 003003 003003 003004 003003 003003 003003 003003 003003 003003 004004 003003 003003 003004 003003 003003 003003 003003 004004 003003 003003 003004 003003 003003 003003 003003 004004 003003 003003 003003 003003 003004 003004 003003 003003 003003 003003 003003 003004 003003 003004 003003 003003 003003 003003 003004 003003 003003 003003 003003 003003 003003 003004 003003 003003 003004 000000 003003 003003 003003 003003 003003 003003 003004 000000 003003 003003 003003 003003 003003 003003 004004 003003 003003 003003 003003 003003 003003 003003 003004 003003 003003 000000 004004 003003 000000 003003 003003 003004 003003 003003 003004 003003 003003 004004 003004 003003 003003 003003 003003 003004 003003 004004 003003 003003 003003 000000 003003 003003 003003 003003 003004 003003 004004 003003 003003 003003 003003 003003 004004 003003 003004 003003 003003 003003 003003 003003 003004 003003 003003 003003 003003 003003 003003 003004 003003 004004 003003 003003 003003 003003 003004 003004 003003 000000 003003 003003 003003 003004 004004 003003 003004 004004 003003 003003 003003 003003 003004 003003 004004 003004 003003 003003 004004 003003 003003 003003 003003 003004 003003 003003 000000 003003 003004 003003 004004 003003 003004 003003 003004 003003 003003 003003 003003 003004 003003 004004 003004 003004 003003 003004 003003 004004 003003 004004 003003 003003 003003 004004 003004 003003 003003 000000 003003 003003 003003 003003 003004 000000 003003 004004 003003 003003 004004 003003 003003 003003 003004 004004 003003 003003 003003 003003 003003 000000 003003 003003 003003 003003 003004 003003 000000 003003 003003 003003 000000 003003 003003 003003 003003 003003 003003 004004 003003 003003 003003 003003 003003 003003 004004 003004 003003 004004 003004 004004 003003 003004 003003 003004 003003 003003 003003 004004 003003 003003 003003 003003 004004 004004 003003 003003 003003 000000 003003 003003 004004 003003 003004 003003 003003 003003 003004 004004 000000 004004 003003 000000 003003 003003 004004 003003 000000 003003 003003 003003 003003 003003 004004 003003 003003 004004 003003 003004 003004 004004 003003 003003 003003 003003 003003 004004 003003 003003 000000 000000 003003 003004 003004 003003 003003 003003 003003 003003 004004 003004 003003 003003 003003 003003 000000 003003 004004 003004 003003 003004 003003 003003 000000 003003 003003 003003 003003 003003 003003 003003 003003 003003 003003 000000 003003 003003 000000 003003 003003 003003 000000 003003 003003 003003 003003 003003 003004 003003 004004 003003 000000 003003 003003 003004 004004 003003 003004 003003 003003 004004 003003 003003 003003 003004 003003 003003 003004 003003 003004 003003 003003 000000 003003 000000 003003 003003 003004 003003 003003 003003 003003 003003 003003 004004 000000 003003 003003 003003 003003 003004 003003 004004 003003 003004 003003 000000 000000 004004 003003 000000 003004 004004 003003 004004 003004 003003 003004 003003 004004 003003 003003 003003 004004 004004 003004
MA026      003003 003003 003003 003003 003003 003003 003003 003003 003004 003003 004004 003003 003003 003004 004004 003003 003003 004004 003003 003004 003003 003003 004004 003003 003004 003003 003003 003003 003003 004004 003003 003003 003004 003004 003003 003004 003004 003003 003003 003003 003003 003003 003003 003003 003004 003003 003004 003004 003003 003004 003003 003003 004004 004004 003003 003003 003003 003003 003003 003003 003003 003003 003003 003004 003003 003004 003003 003003 003003 003003 003003 003003 004004 003003 003003 003003 003003 004004 003003 003003 003003 003004 003004 003003 003003 003003 003003 004004 003003 003003 003003 003003 003004 004004 003003 003003 003003 003003 003003 003003 003003 003003 003003 003003 003003 004004 003004 003003 004004 003003 004004 003003 003003 003003 003004 003003 000000 003003 003003 000000 004004 003003 003004 003003 003003 003003 003003 003003 003003 003003 003003 003003 003004 003003 003003 003004 003003 003003 003003 003003 003003 003003 003003 003003 003003 004004 003003 003003 003003 003003 003003 003003 003003 003004 003003 003003 003003 003003 003003 003003 003003 003003 003003 003003 003003 003004 003003 003003 004004 003004 003003 003003 003003 003003 003003 003003 003004 003004 003003 003003 003003 003003 003003 003003 003003 003003 003003 004004 003003 003003 004004 003003 003004 003004 003003 003004 003003 004004 003003 003004 003003 003003 003003 003003 003003 003003 003003 003003 003003 003004 004004 003003 000000 003003 003003 003003 003003 003003 003004 003003 003003 003003 003003 000000 003003 003004 004004 003003 003004 003003 004004 003003 003003 004004 003004 003003 000000 003003 003003 003003 003003 003003 003003 003003 003004 003003 003003 003003 003003 004004 003003 004004 003003 004004 000000 003003 000000 000000 003003 003003 004004 003004 003003 003003 003004 003003 003003 003003 004004 003004 003003 003003 003004 003003 003003 003004 003003 003003 003003 003003 003003 003004 003004 003003 003003 003003 003004 004004 003003 003003 003003 004004 004004 003003 003004 003003 003003 003003 003003 003003 003003 003004 003003 003004 003003 003003 003003 003004 003003 003003 003003 003004 003003 003004 003003 004004 003003 003003 004004 003003 003003 003004 003003 004004 003004 003003 004004 003004 003004 003003 003003 003004 003003 003003 003003 003003 004004 003003 003004 003003 003003 004004 004004 003004 003003 004004 003003 003003 003003 000000 003003 003003 000000 003003 003004 003003 000000 003003 004004 003003 004004 003003 003003 004004 003003 003003 003003 003004 003003 003003 003003 003004 000000 003003 003004 004004 000000 003004 004004 000000 003003 003003 003003 003003 004004 000000 003003 003003 004004 003003 003004 004004 003003 003003 003003 003004 003003 004004 003003 003003 003003 004004 003003 003003 000000 004004 003003 003003 003003 003003 003003 003003 003003 004004 000000 003003 003003 003003 003004 003003 003003 003003 004004 003003 003003 003003 003003 003004 003003 003003 003004 003003 003003 003003 003003 003003 003003 004004 000000 003003 003003 003003 003003 004004 000000 003004 003003 003003 004004 003003 003003 003003 003003 000000 003003 003004 003003 003003 003003 003003 003003 003003 003004 003003 003003 003003 000000 000000 003003 003003 003004 003003 004004 003003 003003 004004 004004 003004 003004 003003 004004 003003 004004 003003 003004 000000 004004 003003 003004 003003 004004 003003 003004 003003 000000 003003 003003 004004 003003 003003 003004 004004 003004 003003
MA027      000000 003003 003003 003003 003003 003003 004004 003003 003003 003003 004004 003003 003004 004004 004004 003003 003003 003004 003004 004004 003003 003004 004004 003004 003004 003003 003003 003003 003003 004004 003004 003003 004004 003003 003003 003003 003004 003004 003004 003003 003003 003003 003003 003003 003003 003004 003003 003003 003003 003003 003003 003003 003003 004004 003004 003004 003003 003003 003003 003003 003003 003003 003004 003004 003004 003003 003003 003003 003003 003003 003003 003003 003003 003003 003003 003004 003003 004004 003003 003003 003004 003003 003003 003003 003003 003003 003003 003003 003003 003004 003003 000000 003004 003004 003003 003004 003003 003003 003004 003003 003004 003003 003003 003003 003003 004004 003003 003003 003004 003004 003003 003003 003003 003003 003003 003003 003003 003003 003003 003003 003004 003004 003003 003003 003003 003004 003003 003003 003003 000000 003003 003004 003003 003004 003003 003004 003003 003004 000000 003003 003003 003004 003003 003003 003003 003003 003004 003003 003003 003003 003004 003003 003003 003003 003003 003003 000000 003003 003003 003003 003003 000000 003003 003003 003004 004004 003003 003003 003004 003004 003003 003003 003003 003003 003004 003003 004004 003003 003003 003003 003003 003003 003003 003003 003003 003003 003003 000000 003003 003003 003003 000000 003004 003003 003003 003003 003003 003004 003003 003003 003004 003003 003003 003003 003003 003003 003003 003003 000000 003003 003003 003003 003003 003003 003003 003003 003003 003003 003004 003003 003003 003003 004004 004004 003003 003003 004004 000000 003003 003004 003003 003003 003003 004004 004004 000000 003003 003003 003003 000000 003003 003003 003003 003003 003003 004004 003004 003004 003003 004004 003004 003003 000000 003004 003003 003003 000000 003003 003004 003003 004004 003004 003003 000000 003004 003003 003004 003003 004004 003004 003003 003003 004004 003003 003003 004004 004004 003003 003004 003003 003003 003003 003003 003003 003003 003003 003003 004004 004004 003003 003003 004004 004004 003003 003003 003003 003003 003003 003003 003004 003003 003003 004004 004004 003004 003004 003003 004004 003004 003003 003004 003004 003003 003003 003003 003003 003003 003003 003003 003004 003003 003003 003003 004004 003003 003003 004004 003003 004004 003003 003003 003003 003003 003003 003003 000000 004004 003003 003004 003003 003003 004004 004004 003003 003003 003003 003004 003003 003003 003003 003003 003004 003003 003003 003003 004004 003004 003003 004004 003003 003004 003003 003003 004004 003003 003004 000000 003003 003003 003003 003003 004004 003004 000000 004004 004004 003003 003003 004004 000000 003003 003003 003003 003003 003003 003003 003003 003004 000000 003003 003004 004004 004004 003003 003003 003003 003003 004004 000000 003003 003003 003004 003003 003003 003003 004004 003004 003003 003003 000000 003003 003003 003003 003003 003003 003004 003003 003003 003003 003003 003003 003003 003003 004004 003003 003003 003003 003003 003003 000000 003004 003004 003003 003003 003003 003003 003003 003003 003003 003003 003003 003003 003003 004004 000000 003004 003004 003003 004004 003003 003003 003003 003003 003003 003003 004004 003003 003003 003003 003003 000000 003003 000000 003003 003003 000000 003003 003003 003003 003004 003003 000000 004004 003003 003003 003003 003004 004004 003004 003003 004004 003003 000000 003003 003003 004004 004004 003003 003004 003004 003003 003003 003004 004004 003003 003003 003003 004004 003003 003003 000000 004004 004004 003003
MA028      003003 003003 003003 003003 003003 003003 003003 003003 003003 003003 004004 003003 004004 004004 004004 003003 003003 004004 003003 003004 003004 003003 004004 003003 003004 003003 003003 003003 003003 004004 003003 003003 003004 003003 003003 003004 003004 003003 003003 003003 003003 000000 003003 003003 003003 003004 003003 003004 003003 003003 003003 003003 004004 004004 003003 003003 003003 003003 003003 003003 003003 003004 003003 003003 003004 003003 003003 003003 003003 003003 003003 003003 003003 003003 004004 003003 003003 003003 003003 003003 004004 003003 003003 003004 003004 003003 003003 004004 003003 003003 003003 003003 003004 004004 003003 003004 003003 003003 003003 003003 003003 003003 003003 003003 003003 004004 003004 004004 004004 003004 003003 003003 004004 003004 003003 003003 003003 003003 003003 000000 003003 003003 003003 003003 003003 003003 003004 000000 003004 003003 003003 003003 003003 004004 003003 003004 003003 003004 003003 003003 003003 003003 003003 003003 003003 004004 003004 003003 003003 003003 003003 003003 003003 003003 003003 003003 000000 003004 003003 003003 003003 003003 003003 003003 003003 003004 003003 003003 004004 004004 003003 003003 003003 003003 003003 003004 000000 003004 003003 003003 003003 003003 003003 003003 003003 003003 003003 003004 003003 003003 003004 003003 003003 004004 003003 003004 003003 003004 003003 003003 003003 003003 003003 004004 003003 003003 003003 003003 003003 003003 004004 003003 003003 003003 003003 003003 003003 003003 003003 003003 003003 003003 003004 004004 003003 003004 004004 003003 003003 003003 003003 003004 003003 004004 003004 003003 003003 003003 003003 003003 003003 003003 003003 003003 004004 003004 003003 003003 003003 004004 003003 003004 003004 003004 003003 003003 003003 003003 003003 003003 003004 004004 003003 003003 003003 003003 003004 003003 003004 003003 003003 003003 003004 003003 003003 003003 004004 000000 003003 003004 003003 000000 003003 003003 004004 003004 003004 000000 003003 003003 003003 003003 003004 003003 003003 003003 003003 003003 003003 003003 003003 004004 003003 003004 004004 003003 003003 003003 003003 003003 003003 003003 003003 003004 003003 003003 004004 003003 003003 003003 003003 003003 003003 004004 003003 003003 004004 003004 004004 003003 003003 003004 003003 003003 003003 003003 004004 003003 003004 003003 003003 000000 004004 004004 003003 003003 003003 003003 003003 003003 003004 004004 003003 003003 003004 004004 004004 003003 004004 000000 004004 003003 003003 004004 003003 004004 003003 004004 003003 003003 003003 003004 003004 003003 003004 003004 003004 003003 004004 003003 003003 003003 003003 003003 003003 003003 000000 004004 000000 003003 003003 004004 003004 003003 003003 000000 003003 000000 003004 003003 003003 003004 003003 003003 003003 004004 003004 003003 004004 003003 003003 003003 000000 003003 003003 003003 003003 003003 003003 003003 003003 003003 003003 003003 003003 003003 003003 003003 003003 000000 003004 004004 000000 003003 000000 004004 003003 004004 003003 003003 003004 003003 003003 004004 003003 004004 003003 003003 004004 003004 003003 003003 003003 003003 000000 004004 003003 003003 003003 003003 003003 003003 003003 003003 003003 003004 003003 000000 000000 003004 003003 003003 004004 003003 003003 003003 003003 003004 003003 003003 004004 003003 003003 000000 003004 003004 000000 003003 004004 003004 004004 003003 004004 004004 003003 003003 003003 004004 003003 003004 003003 000000 004004 003003
MA029      003003 003003 003003 003003 003003 003003 003003 003003 003003 003003 004004 003003 003004 004004 004004 003003 003003 003003 003004 003004 003004 003003 004004 003003 003003 003003 004004 003003 003003 004004 004004 003003 003003 003004 003003 003003 003004 003003 003003 003003 003003 003004 003003 003003 003003 004004 003004 004004 003003 003003 003003 003003 003003 004004 003003 003003 003003 003003 003003 003003 003003 003004 003003 003003 003004 003004 003003 003003 003003 000000 003003 003003 000000 003003 003003 003004 003003 003003 003004 003003 004004 003003 004004 003003 003004 003003 003003 003004 003003 003004 003003 003003 003004 004004 003003 003003 000000 003003 003003 003003 003004 003003 003003 003003 003003 004004 004004 003003 003003 003004 003003 003003 003003 004004 003003 003003 003003 003003 003003 003003 003003 003003 003003 003003 003003 003004 003003 003003 003003 003003 003003 003003 003003 003003 003003 000000 003003 004004 003003 003003 003003 003003 003004 003003 003003 003004 003004 003003 000000 003003 003003 003003 003003 000000 003003 003003 003003 003004 003003 000000 003004 003003 003003 003003 003003 003004 003003 003003 003004 004004 003003 003003 003003 003004 003004 003003 004004 003003 003003 003003 003003 003003 000000 003004 003003 003003 003003 003004 003003 003003 003003 000000 004004 003004 003003 003003 003003 003004 003003 003003 003003 003004 003004 003003 003003 003003 003003 003003 003004 003003 004004 003003 004004 003003 003003 003003 003003 003003 004004 003003 003003 003004 004004 004004 003003 003003 004004 003003 003004 003003 003004 004004 003003 004004 004004 003003 003003 003003 003003 003003 003004 003003 003003 003003 003004 003004 003004 003004 003003 003004 003004 003003 003003 004004 003004 003003 004004 003003 003003 003003 004004 003003 003004 003003 003004 003003 003004 003003 004004 003003 000000 003003 003003 004004 003003 003003 003004 003003 003004 003003 003003 004004 003003 003003 003004 003003 003003 000000 003003 003003 003003 003004 004004 003003 003003 003003 003003 003003 003003 003003 003003 003003 003003 003004 003004 003003 003003 004004 003003 003003 004004 003004 003003 003003 003003 003003 003003 003003 003003 000000 003003 003003 003003 004004 004004 003003 004004 003004 004004 003003 003003 003004 003003 003003 003003 003003 004004 003003 003003 000000 003003 004004 004004 003003 003003 003003 003003 003003 003003 003003 003003 003003 003003 003003 003004 003003 004004 004004 004004 004004 003003 003003 003003 004004 003003 003004 003003 003003 003003 003003 003003 004004 004004 003003 004004 003004 003003 003003 004004 003004 003003 003003 003003 003003 003004 003003 003003 004004 003004 003003 004004 004004 003004 003004 003004 003003 003003 004004 000000 000000 003003 004004 003003 003003 003003 004004 003003 003003 004004 003003 003004 003003 003003 003003 003003 003003 003003 003003 004004 003003 003003 003003 003003 003003 003003 003003 003003 003003 003003 003003 003003 004004 003003 003003 000000 003003 003003 003003 003003 003003 000000 003003 000000 004004 003003 004004 003003 003003 004004 003003 000000 003003 003004 003003 003003 003003 003003 003003 003003 000000 003003 003003 003003 003003 003003 003003 003003 000000 000000 003003 003003 003003 004004 003003 000000 003003 003003 003004 003003 003003 004004 003003 003003 003003 003003 004004 004004 003003 003004 003003 004004 003003 003004 003004 003003 000000 003003 004004 003003 003003 003003 004004 004004 003003
MA030      000000 000000 003004 000000 003003 003003 003003 003004 003003 003003 004004 003003 003004 004004 003003 003003 003003 003003 003003 003003 003004 003003 004004 003004 003004 003003 003003 003003 003003 004004 003003 003003 003003 003003 003003 003004 003003 003003 003003 003003 003003 000000 003003 003003 003003 003004 003003 003004 003003 003003 003003 003003 004004 004004 003003 003003 003003 003003 003003 003003 003003 003004 003003 003003 003003 004004 003003 003003 000000 003003 003003 003004 003004 003003 003003 003004 003003 003003 000000 003003 003004 003003 003003 003003 004004 003003 003003 003004 003003 003004 003003 003003 003004 004004 003003 003004 003003 003003 003003 004004 003004 003004 003003 003003 003003 004004 003004 003003 000000 003004 003003 003003 003003 004004 003003 003003 000000 003004 003003 003003 003003 003003 003003 003003 003003 003003 003004 003003 003003 003003 003003 003003 003003 003003 003003 003003 003003 003004 003003 003003 003003 003004 003003 003003 003003 003004 003003 003003 003003 003003 003003 003003 003003 003003 003003 003003 003003 003004 003004 003003 003003 003003 003003 003003 000000 003004 003003 003003 003004 004004 003003 003003 003004 003004 003003 000000 004004 003003 003003 003003 003004 003003 003003 000000 000000 003004 003003 004004 003004 003003 003003 003004 003003 003003 003003 003003 003003 003004 003003 003003 004004 003004 003003 003003 003003 003003 003003 000000 003004 003003 003003 003003 003003 003003 003003 003003 003003 003003 003003 003003 003003 004004 004004 004004 003003 004004 003004 003003 004004 003003 003003 003004 003003 004004 004004 003003 003003 003003 003003 003003 003003 003004 003003 003003 003003 003004 003003 003003 003003 004004 003003 004004 003003 004004 003004 003003 003004 003003 003003 003003 004004 003004 003003 003003 003004 003004 003003 003003 004004 003003 003003 003004 004004 003004 003003 003004 000000 003003 003003 003003 003003 003004 003003 003003 000000 003004 003003 004004 003004 003003 003003 003004 003004 003003 003003 003003 003003 003003 003003 003003 003003 003003 003004 003004 003004 003003 003003 003003 003003 000000 003004 003003 003003 003004 003003 003003 003003 003004 004004 003003 003003 003003 003003 004004 003003 003003 004004 003003 003003 003003 003003 003003 000000 003003 003003 003003 004004 003003 003003 003003 000000 004004 004004 003003 003003 003003 003003 003004 003003 003004 003003 003003 000000 003003 003004 003004 004004 003003 004004 003003 004004 003003 003003 003004 003003 003004 003003 003003 003003 003003 003003 003003 004004 003003 003003 003003 003004 000000 004004 003004 003003 003003 003003 003003 004004 003003 003003 004004 003003 003004 004004 004004 003003 003004 003003 004004 003003 004004 003003 003003 003003 004004 003003 000000 003003 003004 003003 003003 003003 003003 004004 003003 003003 003003 000000 003003 003003 003003 003003 000000 003003 003003 003003 003003 003003 003003 003003 003003 003003 003003 003003 003004 003004 003003 003003 003003 003003 004004 003003 003003 003003 000000 003003 004004 003003 000000 003003 003003 004004 003003 003003 003003 003004 003003 000000 003003 003003 003004 003003 000000 003003 003003 003003 004004 003003 003004 000000 003003 003003 003003 004004 003003 004004 003003 004004 003003 003003 004004 004004 003003 004004 003003 004004 003003 003004 004004 004004 003003 003004 003003 000000 003003 003004 003003 003003 000000 003003 004004 003003 003003 003003 004004 003003 003003
MA031      003003 000000 003003 000000 003003 000000 003003 003003 003003 003003 004004 003003 003003 004004 003003 003003 003003 003004 003003 003003 004004 003004 004004 003003 003003 000000 003004 003003 003003 004004 003003 003003 003004 003003 003003 003003 003004 003004 003003 003003 003003 004004 003003 003003 003004 003003 003003 003004 003003 003004 003003 003003 004004 003004 003003 003003 003003 003003 003003 003003 003003 003004 003003 003003 004004 003003 003003 003003 003003 003003 000000 004004 003004 003003 003003 003003 003003 003004 003003 003003 003003 003004 000000 003003 003003 003003 003003 004004 000000 003003 003003 003003 003003 003004 003004 003003 003003 003003 003003 003003 004004 003003 003003 003003 003003 004004 003004 003004 003003 003003 000000 003003 003003 003003 003003 003004 003003 003004 003003 003003 003003 003003 003004 003003 003003 003003 003004 000000 003003 003003 003003 003003 003003 003004 003003 004004 003003 004004 003003 003003 003003 003003 003003 003003 003003 003004 003003 003003 003003 003003 003003 000000 003003 003003 003003 003003 003003 003003 003003 003003 003003 003003 003003 003003 003003 004004 003003 003003 003004 004004 003003 003003 003004 003003 003003 003003 004004 003003 003003 003003 003003 003003 000000 004004 003003 003003 003003 003004 003004 003003 003003 003004 004004 004004 003003 003003 003003 004004 003004 003003 003003 003004 003003 000000 003003 003003 003003 003003 003004 003004 003004 003003 003003 003004 003003 003003 003003 003003 004004 003003 003003 003004 003004 004004 003003 000000 004004 000000 003003 003003 003004 003004 003003 004004 004004 003003 003003 003004 003003 003003 000000 000000 003003 003003 003003 003003 003003 004004 003003 003004 003003 004004 003003 004004 003003 003003 004004 003003 003003 003003 004004 004004 003003 003004 003003 003003 004004 003003 004004 003003 003003 003003 003004 003003 003003 003004 003004 003003 003003 003003 003003 003004 003003 003003 004004 000000 003003 004004 004004 003003 003003 003004 004004 003004 003003 003003 003003 003003 003003 003004 003003 003004 003003 003004 003003 000000 003003 003004 003003 003003 004004 003003 003004 003003 003004 003003 003003 003003 003004 003003 003003 003003 003003 004004 003003 003003 004004 003004 004004 003003 003003 003003 000000 003003 000000 003003 000000 003003 003004 003003 003003 004004 004004 003003 003003 003004 003003 003003 003003 003003 003003 004004 003003 003003 003003 003004 003003 003003 004004 004004 004004 003004 003003 004004 003003 004004 003003 003004 003003 003003 003003 003004 003003 003004 004004 004004 003004 003003 004004 003003 003003 003003 003003 003003 003004 003003 003004 003004 003003 003003 000000 004004 003003 003003 003003 004004 003003 004004 003003 003003 003003 003003 003003 000000 003003 004004 003004 003003 000000 003003 003003 003003 004004 003003 003003 004004 003003 003003 003004 003003 003003 003003 003003 003003 003003 003003 003003 003003 003003 003003 003003 003004 004004 003003 003003 003004 000000 004004 004004 003003 003003 003003 003003 000000 003004 004004 003004 003003 004004 003004 003003 003003 003003 003003 003003 004004 000000 003003 003004 003003 003003 003003 003003 003004 003004 003003 003003 003003 003003 003003 004004 003003 004004 003003 003003 003003 003003 004004 003004 003003 000000 003003 000000 003003 004004 004004 004004 003003 003003 003003 003004 003003 003004 004004 000000 003003 003004 004004 003003 000000 003003 004004 000000 003003
MA033      000000 003003 003003 003003 003003 003003 003004 003003 003003 003003 004004 003003 004004 004004 004004 003003 003004 004004 003003 003003 003004 003004 004004 003004 003003 003003 003004 003003 003004 004004 003003 000000 003004 003004 003003 003003 003004 003003 003003 003004 003003 000000 003003 003003 003003 003003 003003 003004 003003 003004 003003 003003 000000 004004 003003 003003 003003 003003 003003 003003 003003 004004 003003 003004 003003 003004 003003 003003 003003 003003 003004 003003 003003 003003 003003 003003 003003 003004 003004 003003 003003 003003 003004 003004 004004 003003 003003 003003 003003 003003 003003 000000 003003 000000 003003 003003 003003 003003 003003 003003 003004 003003 003003 003003 003003 004004 003003 003003 003003 004004 003003 000000 003003 003003 003004 003003 003003 003003 003003 003003 003004 003003 003003 003003 003003 003003 003003 003003 003004 003004 003003 003003 003003 003004 003003 003003 000000 003004 003003 003003 003003 003003 003003 003003 003003 003004 004004 003004 003003 003003 003003 003003 003004 003003 003003 003003 003003 004004 003003 003003 003003 003003 003003 003003 000000 003003 003003 000000 004004 004004 003003 003003 003003 003003 003003 003003 003004 003003 003003 003003 003003 003003 003003 003004 003004 003003 003003 003003 003003 003003 003004 003003 003003 003004 003003 003004 003003 003004 000000 003003 003003 003004 003003 003003 003003 003004 003003 003003 003003 003003 003003 003003 004004 003003 003003 003003 003003 003003 003004 003003 003003 003003 004004 004004 003003 003003 004004 003003 000000 003003 003003 003003 003003 004004 003003 003003 003003 004004 000000 003003 000000 003003 003003 003003 003003 004004 003003 003003 000000 004004 003004 004004 003003 004004 003003 003003 004004 003003 003004 003003 004004 004004 003003 003003 004004 003003 003004 003003 004004 003003 003003 003003 004004 003003 003003 004004 003004 003003 003003 003003 003003 003003 003004 003003 003004 003003 003003 004004 003003 003003 003003 003004 004004 003003 003003 003004 003003 003003 003003 003003 003003 003003 003004 003004 003003 003003 003003 004004 003003 003003 003003 003003 003004 003004 003003 003003 003003 003003 003004 003003 003003 003004 003003 000000 003003 003003 004004 003003 004004 003003 003003 003003 003003 003003 003003 003003 004004 003004 003004 003003 003003 004004 004004 003004 003003 003003 004004 003003 003003 003004 003003 003003 003003 003003 003003 004004 003003 003003 004004 003004 003003 003004 003004 004004 003003 003003 003003 003003 003003 000000 003003 000000 003004 003003 004004 003003 004004 003004 003004 003003 003003 003004 003003 003003 004004 003003 003003 003004 003003 003003 003003 004004 000000 003003 003003 003003 003003 004004 003003 003003 000000 003003 003003 003004 003003 004004 003004 003003 004004 003003 003003 003003 003003 003003 000000 003004 000000 003003 004004 003003 003003 003003 003003 000000 000000 003003 003003 003003 003003 003003 003003 003003 003003 003003 003003 003003 000000 003004 003003 003003 003003 003003 003004 004004 000000 003004 003003 003004 004004 003004 003003 003003 003003 003003 003003 003003 003003 004004 003003 003003 003003 003003 003003 003003 003003 003003 003003 003003 000000 003004 003004 003003 004004 003004 003003 003003 003003 003003 003003 004004 004004 000000 003003 000000 004004 004004 004004 003003 000000 003003 003004 004004 004004 003003 003003 003003 003003 004004 003003 003003 003003 003004 003004 003003
MA034      003003 003003 003003 003003 003003 003003 003003 003003 003003 003003 004004 003003 003003 003004 003004 003003 003003 000000 003004 003004 003004 003003 003004 003003 003004 000000 003004 003003 003003 004004 003003 003003 003003 003003 003003 003004 004004 000000 003003 003003 003003 003003 003003 003003 003004 003004 003003 003004 003003 003003 003003 003003 004004 003004 003003 003003 003003 003003 003003 000000 003003 003004 003003 003003 003003 003003 003003 003003 003003 003003 003003 003004 004004 003003 003003 003003 003003 003003 003003 003004 004004 003003 003004 003003 003003 003003 003003 003003 003003 003003 003003 003003 003004 000000 003003 004004 003003 003003 003003 003003 003004 003004 003003 003003 003004 004004 003003 003003 004004 004004 003003 003003 003003 003003 003003 003003 003003 003003 003003 003003 003004 003004 003003 003003 003003 003003 003003 003003 003003 003003 003003 003003 003004 003004 003003 003003 003003 003004 003003 003003 003003 003003 003003 003003 003003 004004 003003 003003 003003 003003 003003 003003 003003 003003 003003 003003 003003 003003 003003 003003 003003 003003 004004 003003 003004 003003 003003 003003 004004 003003 003003 003003 003003 003003 003003 003003 003003 003004 000000 003003 003003 003003 003003 003003 000000 003004 000000 004004 003004 003003 004004 003003 004004 003003 003003 003003 003003 004004 003003 003003 003003 003004 003003 003003 003003 003004 003003 003003 004004 003003 000000 003003 003003 003003 003004 003004 003004 003003 004004 003003 003004 003003 004004 004004 003003 003003 004004 003003 003003 003003 003004 003003 003003 004004 004004 003003 003003 003003 000000 003003 000000 003003 003004 003003 003003 003003 003003 003003 003003 004004 003003 004004 003003 004004 003003 003003 000000 003003 003003 003003 003004 003004 003004 003004 003003 003003 003003 003003 004004 003003 003003 003003 003003 003004 003003 003003 003003 003003 003003 004004 003004 004004 000000 003003 003004 004004 003004 004004 003003 003003 003003 003004 004004 003003 003003 003004 003003 003003 003003 003003 003003 003003 003003 003004 004004 003003 003003 003004 003004 003003 003004 003003 003004 003003 003003 003003 003003 003003 003003 003003 003003 000000 003003 000000 003003 003003 004004 003003 004004 003003 003003 003003 003004 003003 003003 003003 004004 003003 003003 000000 003003 004004 004004 003003 003003 003003 003003 003004 003003 004004 003004 004004 003003 003003 003003 003004 004004 003004 004004 000000 004004 003003 003003 004004 003003 003003 003003 004004 003003 003004 003003 000000 003003 000000 003003 003003 000000 003003 004004 003003 003003 003003 003003 003003 004004 004004 003003 003003 003004 004004 000000 004004 004004 004004 003003 003004 003003 004004 003004 003003 003003 004004 003003 003003 003003 003004 003003 003003 003004 003003 003003 000000 003003 003003 003003 003003 003003 003003 003003 003003 003003 003003 003003 003003 003003 003003 003003 003003 003003 003003 003003 003003 003003 003003 003003 003003 003004 004004 003003 003003 003003 003003 003003 004004 003003 004004 003003 003004 000000 003004 003003 003003 003003 003003 000000 003003 003003 003003 004004 003003 003003 003003 003003 003004 003003 003003 003003 003004 003003 003003 004004 003003 004004 003004 003003 003003 003003 004004 003004 003003 004004 003003 003004 003003 003004 000000 004004 003003 003004 003003 000000 000000 004004 003004 003003 003004 003003 004004 003003 003003 003003 004004 004004 003003
MA035      003003 003003 003003 003003 003003 003004 003003 003003 003004 003003 004004 003003 003004 004004 004004 003003 003003 004004 003003 003003 003003 003003 004004 004004 003004 003003 003004 003003 003003 004004 003003 003003 003004 003004 003003 003004 003004 003004 003004 003003 003003 003003 003003 003003 003003 003003 003004 003003 003003 003004 003003 003003 003004 004004 003004 003003 003003 003003 003003 003003 003003 003004 003003 004004 003003 003003 003003 003003 003003 003003 003003 003003 003004 003003 003003 003003 003003 003003 003004 003003 003003 003003 004004 003004 003004 003004 003003 003003 003003 003003 003003 003003 003004 003003 003003 004004 003003 003003 003003 003003 000000 003004 003003 003003 003004 003004 004004 003003 003004 004004 003003 003003 003003 003004 003003 003003 003003 003003 003003 003004 004004 003003 003003 003004 003003 003003 003003 003003 003003 000000 003003 003003 003003 003004 003003 003004 003003 003003 003003 003003 003003 003003 003003 003003 003003 004004 003003 003003 003003 003003 003003 003003 003004 003003 003003 003003 003003 003003 003003 003003 003003 003003 003003 003003 000000 003004 003003 000000 004004 004004 003003 003003 003004 003003 003003 003003 004004 003003 003003 003003 004004 003003 003003 003003 003004 003003 003003 004004 003004 003003 003004 004004 003003 003004 003003 003003 003003 004004 003003 003004 003003 003003 003003 003004 003003 003004 003003 003003 004004 003003 004004 003003 003004 003003 003003 003003 003003 003003 003004 003003 003003 003004 003004 004004 003003 003003 004004 004004 003004 003003 003003 003004 003003 004004 004004 003003 003003 003003 003003 003003 004004 003003 003003 003003 003003 003004 003003 003003 003003 004004 003003 004004 000000 004004 003003 003003 003004 000000 003003 003003 004004 003004 004004 003003 003003 003003 003003 003003 004004 003003 003003 003003 003003 003004 003003 003003 004004 003003 003004 003003 003003 003003 003003 003003 003003 003003 003004 004004 003004 000000 003003 004004 003003 003004 000000 003004 003003 003003 003003 003003 003004 004004 003003 003003 003004 003003 003003 004004 000000 003003 003004 003003 003003 003003 003003 003003 003004 003003 003003 003003 003003 003003 003003 003004 003004 003003 003004 003004 003003 003003 003003 003004 003003 003003 003003 003004 004004 003003 003003 003003 003003 004004 004004 003003 003003 003003 000000 000000 003003 004004 003003 003003 000000 003003 003003 003004 004004 003003 004004 003004 003004 003004 003003 004004 003003 004004 003003 000000 003003 004004 003003 004004 003003 003003 000000 003003 000000 003003 004004 003003 003003 003003 003004 003004 003004 003003 003003 003004 004004 003003 000000 004004 003003 003003 003004 003004 003003 003004 003003 003003 003003 003004 003003 003003 003003 004004 004004 003003 003004 003003 003003 003003 003003 003004 003003 003004 003003 003003 004004 003003 003003 003003 003003 003003 003003 003003 003003 003003 003003 003003 003003 003003 003003 003003 000000 003003 003003 004004 003003 003003 003003 003003 003003 000000 003003 004004 003003 003003 004004 004004 003003 003003 003003 003003 000000 003003 000000 003003 003004 003003 003003 003003 003003 003003 003003 003003 003003 003003 003003 003004 003004 003003 004004 003003 003003 003003 003003 003003 004004 003003 000000 003004 004004 003003 003004 004004 004004 003003 003004 003004 004004 003003 003004 004004 003003 003003 003003 004004 003003 003003 003003 004004 004004 000000
MA036      003003 003003 003003 003003 003003 003003 004004 003004 003003 003003 004004 003003 003004 004004 003004 003003 003003 003003 004004 004004 003004 004004 004004 003003 003003 003003 003004 003003 003003 004004 003004 003003 003004 003003 003003 003003 004004 003003 003003 003003 003003 003004 003003 003003 003003 003004 003003 003003 003003 004004 003003 003003 004004 003003 003003 003003 003004 003003 003003 003003 003003 003003 003003 003003 004004 003003 003004 003003 003003 003003 003003 003004 003003 003003 004004 003003 003003 003003 003004 003003 003003 003003 003003 003003 003004 003003 003003 003004 003003 003003 003003 003003 003003 004004 003003 003004 000000 003003 003003 003003 003003 003004 003004 003004 003003 004004 003003 003003 003003 003003 003003 003003 003004 003003 004004 000000 000000 003003 003003 000000 004004 003003 003004 003003 003003 003003 003003 003003 003003 003003 003003 003003 003003 003003 003003 003004 003003 003004 003003 003003 003003 003003 003003 003003 003003 004004 003004 003003 003003 003003 003003 003003 003004 003004 003003 003003 003003 003003 003003 003003 003003 003004 003003 003003 003003 004004 003003 003003 003004 004004 003003 003003 003003 003003 003003 000000 003004 003003 003004 003003 003004 003003 003003 003004 003004 003004 003003 004004 003003 003003 003003 003003 003004 003003 003003 003003 003003 004004 003003 003003 003003 004004 003004 003003 003003 003003 003003 003003 003003 003003 003004 003004 003003 003003 003003 003003 003003 003003 003003 003003 003003 003003 004004 004004 003003 003003 004004 003003 004004 003003 004004 003003 003003 004004 004004 003003 003003 003003 000000 003003 003003 003003 003003 003003 003003 003004 003003 003003 003003 004004 003003 004004 003003 003004 003003 003003 003004 003004 003003 003003 004004 004004 003003 003003 000000 003003 003004 003003 004004 003003 004004 003003 003004 003003 003003 003004 000000 003003 003004 003003 003003 003004 003003 003003 003004 004004 003003 000000 003003 003003 003003 004004 004004 003003 003004 003003 003004 003003 003003 003003 003003 003003 003003 003004 004004 003003 003003 004004 003003 003003 003003 003003 000000 003003 004004 003003 003003 003004 003003 003003 003003 003004 003003 004004 003003 003003 004004 003004 003004 003003 003003 003004 003003 003003 003003 003003 004004 003004 003003 003003 003003 004004 004004 003003 000000 003003 003003 003003 003003 003003 003003 003003 003003 003003 004004 003004 003003 003003 004004 003004 004004 003004 003003 004004 003004 003003 003003 000000 003003 003003 003003 003004 003004 003003 003004 003003 000000 003003 003004 003003 003003 003003 003003 003003 003003 004004 003003 003003 003003 003003 004004 004004 000000 003004 003003 003003 003003 004004 003004 003003 003003 003004 003003 003003 000000 004004 003003 003003 003003 003004 003003 003003 003003 003004 003003 003004 003003 003003 004004 003003 003003 000000 003003 003003 003003 003003 003003 003003 003003 003004 003003 003004 003004 003003 003003 003004 003003 003004 003003 003003 003004 003003 003003 004004 000000 003004 003003 003003 004004 003003 003003 003003 003003 003003 003003 003004 003004 003003 003004 003003 003003 003003 003003 003003 003004 003003 003003 003003 000000 000000 003004 000000 004004 003003 003003 003003 003003 004004 003004 000000 004004 003003 004004 003003 003004 004004 000000 003003 000000 003003 004004 000000 003004 004004 003003 003003 003003 004004 003003 003003 003004 004004 004004 003003
MA037      003003 003003 003003 003003 003003 003003 003003 003003 003003 003003 004004 003003 004004 003004 004004 003003 003003 004004 003004 004004 003003 003003 004004 003003 003003 003003 003004 003003 003003 004004 004004 003003 003004 003003 003003 003003 003004 003003 003003 003003 003004 000000 003003 003003 004004 003003 003003 003004 003003 003003 003003 003003 004004 003004 004004 003003 003003 003003 003003 003003 003003 003003 003004 003004 003003 004004 003003 003003 003003 003003 003003 003004 003003 003003 003004 003004 003003 003003 003003 003003 004004 003004 004004 003003 003004 003003 003003 003004 003003 000000 003004 003003 003004 003003 003003 003004 003004 003003 003003 003003 003004 003003 003003 003003 003003 003003 003003 003003 003003 003003 003003 003003 003004 003003 003003 003003 003003 003003 003003 000000 003004 003003 003003 003003 003003 003003 003003 003003 003003 003003 003003 003003 003003 000000 000000 003004 000000 004004 003003 003004 003003 003003 004004 003003 003003 004004 003003 004004 003004 003003 003003 003003 003003 003004 003003 003003 003003 004004 003003 003003 003003 003004 003004 003003 003003 003003 003003 003003 003004 004004 000000 004004 003003 003004 003003 003003 004004 003004 003003 003003 003003 003003 003003 003003 003003 003003 000000 003004 003004 003003 003003 003003 003004 003004 003003 003004 003003 003003 003003 003003 003004 003004 003003 003003 003003 003003 003003 003003 003003 003003 003003 003003 003003 003003 003003 003003 003003 003003 003004 003003 003003 003003 004004 004004 003004 003004 004004 003003 004004 003003 004004 003003 003003 004004 003003 003003 003003 003003 003003 003003 003003 003003 003003 003003 003003 003004 003003 003004 003003 004004 003004 003004 003003 004004 003003 003003 004004 003004 003003 003003 004004 004004 003003 003003 004004 003003 003004 003003 004004 003003 003003 003003 003003 003004 003003 003003 004004 000000 003004 003003 003003 003003 003003 003003 003003 003003 003004 004004 003003 003003 003003 003004 000000 003003 003003 003003 003003 003003 003003 003003 003003 003004 003003 003004 003004 003003 003003 004004 003004 003003 003003 003003 003003 003004 003003 003003 003004 003003 003003 003003 003003 003003 003003 004004 003004 003003 004004 003003 003004 003003 003003 003004 003003 003003 003003 003003 004004 003003 003004 003003 003003 004004 000000 003003 000000 003003 003003 003003 003003 000000 004004 003004 003003 003003 003003 004004 004004 004004 004004 003003 003004 003003 003003 004004 003003 003003 003003 003003 003003 003003 003003 004004 003003 003004 000000 003004 000000 003003 004004 003004 003003 003003 003003 003003 004004 003003 000000 003003 003003 003003 003003 004004 003004 003003 003003 003003 003003 004004 004004 003003 003003 003004 000000 003003 003003 003004 003003 003003 003004 003003 003003 000000 003003 004004 003003 004004 003003 003003 003003 003003 003003 003003 003003 000000 003003 003003 003003 003003 003003 003003 003003 003004 003004 003003 003003 003003 003003 003004 003003 003003 003004 003003 003004 000000 003003 000000 000000 003003 004004 003003 003003 000000 003003 003003 003003 003003 003003 003003 003003 003003 003003 003003 003003 003003 003003 003003 003003 003003 003003 003004 003004 003003 004004 003003 003003 000000 003004 000000 003004 003003 004004 003003 004004 003003 004004 004004 004004 003003 004004 003004 003003 003003 004004 004004 003003 003004 000000 000000 003003 003004 003003 004004 004004 003003
MA038      003003 003003 003003 003003 003003 003003 003004 003003 003003 003003 004004 003003 003003 004004 003003 003003 003003 003004 003004 003004 003003 003003 004004 003003 003003 003003 003004 003003 003003 004004 003003 003003 003003 003004 003003 003003 003003 003003 003003 003003 003004 003003 003003 003003 003003 003003 004004 003003 003003 004004 003004 003003 004004 003004 003003 003003 003003 003003 003003 003003 003003 004004 003003 003003 003003 003004 003003 003003 003003 003003 003003 003003 003003 003003 000000 004004 003003 003003 003003 003003 003004 003003 003003 003003 003003 003003 003003 003004 003004 000000 003003 003003 003003 003003 003003 003003 003004 003003 003003 003003 003004 003004 003003 003003 003003 003003 003004 003003 003003 003003 003003 003003 003004 003003 003003 003003 003003 003004 003003 003003 003004 003003 003003 000000 003003 004004 003004 003003 003003 003003 003003 003003 003004 003003 003003 004004 003003 003004 003003 003004 003003 003003 003003 003003 003003 003003 003003 003004 003003 003003 003003 003003 003003 003003 003003 003003 003003 003003 003003 003003 003003 003003 003003 003003 003003 004004 003003 003003 004004 004004 003003 003003 003003 003003 003004 003003 004004 003003 000000 003003 003004 003003 003003 004004 000000 003003 003003 003003 003003 003003 003004 003003 004004 003004 003003 003003 003003 003004 003003 003003 003003 004004 003003 003003 003003 003003 003003 003003 003004 003003 003004 003003 003003 003003 003003 003003 003003 003003 004004 003003 003003 003003 004004 004004 003003 004004 004004 000000 003003 003003 003004 003003 004004 004004 004004 003003 003003 003003 003003 003003 003003 003003 003003 003003 003003 003003 003003 003003 003003 003003 003004 004004 003004 004004 003003 003003 003004 003003 004004 003003 003004 003004 003003 003003 003003 004004 003004 003003 004004 003003 003003 003003 003004 004004 003003 003003 004004 000000 003003 003003 003003 003003 003003 003004 003004 003004 003003 004004 003003 003003 003003 003004 004004 003003 004004 003003 003003 003003 003003 003003 003003 003004 003004 003004 004004 003003 003003 004004 003004 003003 003004 003003 003004 003003 003003 003003 003003 003003 003003 003003 003003 003003 003003 004004 003003 004004 004004 003004 004004 003003 003003 003004 003003 003003 003003 003003 004004 003003 003003 003003 003003 004004 004004 003004 003003 003003 000000 003003 003003 000000 003003 003003 003003 003003 004004 003003 003004 003003 004004 003003 003003 003003 003003 004004 000000 003004 003003 000000 003003 003003 003003 004004 003003 003003 004004 004004 004004 003003 004004 003003 003003 003003 003003 003003 003003 003004 003003 000000 000000 003003 003004 004004 003003 003004 003003 003003 003003 004004 003003 003003 003003 003004 003003 003003 003003 004004 003004 003003 003003 003003 003004 003003 003004 003003 003003 003003 003003 003003 003003 003003 003003 003003 003003 003003 003003 000000 000000 000000 003004 000000 004004 003004 003003 003003 003003 003004 003003 003003 003003 003003 000000 003003 003003 004004 003003 004004 003003 004004 004004 003003 003003 003003 003003 003003 003003 003003 003003 003003 003003 003003 003003 003003 003003 003003 003003 003003 000000 003003 003003 003003 003004 003003 000000 003003 003003 003003 003003 003003 003003 003003 004004 003003 004004 000000 003003 004004 004004 003003 004004 003004 003004 003003 003003 003004 003003 003004 003003 004004 000000 003003 000000 004004 004004 003003
MA039      000000 003003 003003 003003 003003 003003 003004 003003 003003 003003 004004 003003 003003 003004 004004 003003 003003 003003 003003 004004 003003 003003 003004 004004 004004 003003 003003 003003 003003 003003 003003 000000 003004 003003 003003 003003 003004 003003 003003 003004 003003 003003 003003 003003 003003 004004 003003 003004 003003 003003 003003 003003 004004 003004 003004 003003 003003 003003 003003 003003 003003 003004 003003 003003 003004 003003 003003 003003 003003 003003 003003 003003 003003 003003 003003 003003 003003 003003 000000 003003 004004 003003 003004 003003 003003 003003 003003 003004 000000 003003 003003 003004 003003 003004 003003 003003 003003 003003 003003 003003 003003 003003 003003 003003 003003 003003 003004 003003 003003 004004 003003 003003 003003 003003 003003 003004 003003 003003 003003 003003 003003 003003 003003 003003 003003 003004 003004 003003 003003 003003 004004 003003 003004 003003 003003 003004 003003 003004 003003 003003 003003 003003 003003 003003 003003 003004 004004 003004 003003 003003 003003 003003 003003 004004 000000 003003 003003 004004 003003 003003 003003 003004 003004 003003 003003 003003 000000 003003 004004 004004 003003 003003 003003 003003 003004 003003 004004 003003 003003 003003 003004 003003 003003 003003 003003 004004 003003 003004 003003 003003 003003 003003 004004 004004 003003 003004 003003 003004 003003 003003 003003 003004 003003 003003 003003 003003 003003 003003 003003 003003 004004 003003 003003 003003 003004 003004 003003 003003 003003 003003 003003 003003 003004 004004 003003 004004 004004 003003 003004 003003 004004 003003 003003 004004 004004 003003 003003 003003 000000 003003 000000 003003 003004 003003 003003 003003 003004 003003 003003 004004 003003 003003 003004 004004 003003 003003 003004 003003 004004 003003 003004 003004 003004 003003 003003 003003 003004 003003 000000 003003 003003 003003 004004 003004 003003 003003 003003 000000 003004 003003 003003 003004 003003 003003 000000 003003 003003 004004 003003 003003 003003 004004 004004 003003 003003 003004 003003 003003 003003 003003 003003 003004 003003 003004 004004 003003 003003 004004 003004 003003 003003 003003 003004 003003 003003 003003 003003 003003 003003 003004 003003 003003 003003 003004 004004 003003 004004 003004 003003 003003 003003 003003 003004 003003 003003 003003 003004 003003 003003 003003 003003 004004 004004 003003 003003 003003 003004 003003 003003 003004 004004 003004 003003 003003 003003 003003 003004 004004 004004 003003 003004 003004 003003 004004 003004 003003 003003 003003 003003 003003 003003 003003 003003 003003 003003 004004 003003 003003 004004 003003 003003 003003 003003 003003 003004 003003 003004 003003 003003 003003 004004 000000 003003 003003 003003 000000 003003 004004 004004 003003 003003 004004 003003 000000 003003 004004 003003 003003 003003 003003 003003 003003 003003 003003 003003 004004 003003 003003 003003 003003 003003 003003 003003 003004 003003 003003 003003 003003 003003 003003 003004 003003 003004 003003 003003 003003 003003 003004 003003 003003 003003 003003 003003 000000 003003 004004 003003 003003 004004 003003 003003 003003 003003 003003 003003 003004 003003 000000 003003 003003 003003 003003 003003 003003 003003 003003 003003 003003 003003 003003 003004 003003 004004 003003 003003 003003 003003 003003 003003 003003 004004 003004 000000 003003 003003 004004 003004 003003 004004 003003 003003 003003 003004 004004 003003 003003 003003 004004 000000 003003 003003 004004 004004 003003
MA040      003003 003003 003003 003003 003004 003003 003004 003003 003004 003003 004004 003003 003003 004004 004004 003003 003003 003003 003004 003003 003004 003004 004004 003004 003004 003003 003004 003003 004004 004004 003003 003003 003004 003004 003003 003003 003003 003003 003004 003003 003004 003003 003003 003003 003003 003004 004004 003004 003004 003003 003003 003003 004004 003004 003004 003003 003003 003003 003003 003003 003003 003003 003003 003003 003004 003003 003003 003003 003004 003003 003003 003004 004004 003003 003003 003004 003003 003003 003003 003003 003003 003003 003004 003003 003004 003003 003003 004004 003003 003003 003003 003003 003004 004004 003004 000000 003003 003003 003003 003003 003004 003004 003003 003003 003003 004004 003003 003003 003003 003004 003003 004004 003003 003003 003003 003003 003003 003003 003003 003003 003004 003003 003003 003003 003003 003004 004004 003003 003003 003003 003003 003003 003004 003004 003003 003003 003003 003003 003003 003003 003003 003004 003004 003003 003003 004004 003004 003003 003003 003003 003003 003003 003003 003003 003003 003003 003003 003003 003003 003003 003003 003003 003003 003003 003003 003003 003003 003003 004004 004004 003003 003003 000000 003003 004004 003003 004004 003004 003003 003003 004004 003003 000000 003003 003004 003004 003003 004004 003003 003003 003003 004004 003003 004004 003003 003004 003003 003004 003003 003003 003004 003004 003003 003003 003003 003003 003003 003003 003003 003003 003003 003003 003003 003003 003003 003003 003003 003003 003003 003003 003003 000000 004004 004004 003003 003003 004004 003003 003003 003003 003004 004004 003003 004004 003004 003003 003003 004004 003003 003003 003003 003003 003003 003003 003003 003004 003003 003004 000000 004004 003003 003004 003004 004004 003003 003003 003003 003003 003003 003003 004004 003003 004004 003003 004004 003003 003003 003003 004004 003003 003003 003003 004004 003004 003003 004004 003003 003003 003003 003003 003003 003004 003003 003004 003004 003004 003003 004004 003004 003003 003003 003004 004004 003003 003003 003003 003003 003003 003003 003003 003003 003003 003003 003003 003004 003003 003003 004004 004004 003003 003004 003004 003003 003004 003003 003003 003004 003003 003003 000000 003003 003003 003003 004004 004004 003003 004004 003003 004004 003003 003003 003003 004004 003003 003003 003003 004004 003003 003004 003003 003003 004004 004004 003003 003003 003003 003004 003004 003003 003004 003004 003004 003003 003003 003003 003004 003003 003004 004004 000000 000000 003003 003003 004004 003003 003004 000000 003003 000000 003003 003003 004004 003004 003003 003003 003004 004004 003004 004004 003003 003003 003003 003003 003003 003004 003003 003003 003003 003003 003004 003004 003004 003003 003003 003003 003003 003003 000000 003003 003003 003003 004004 003003 003004 003003 004004 003003 003003 003004 003003 003003 003003 003004 003004 003003 003003 003003 003003 003003 003003 003003 000000 003003 003004 003003 003003 003003 003003 003004 003003 003003 003003 003003 003003 003003 003003 003004 004004 003003 003003 003003 000000 003003 004004 003004 004004 004004 003003 003004 003003 003003 003003 003004 003003 003003 003003 003003 003003 003003 003003 003003 003003 000000 003004 003003 003004 003003 003003 003003 003004 003004 003003 004004 003003 003003 003003 003003 003004 003003 003003 004004 003003 003004 003003 004004 004004 004004 003003 003004 003004 004004 003003 004004 000000 003003 004004 003003 004004 003003 000000 003003 004004 004004 003003
MA041      003003 003003 003004 003003 003004 003003 003004 003003 003003 003003 004004 003003 003003 004004 004004 003003 003003 003003 003004 003003 003003 003003 004004 003003 003003 000000 003003 003003 003003 004004 003003 003003 003003 003004 003003 003004 003003 003003 003003 003003 003003 004004 003003 003003 003004 003003 003004 003003 003003 003004 003003 003003 004004 004004 003003 003003 003003 003003 003003 003003 003003 003004 003003 003003 003003 004004 003003 003003 003003 003003 003003 003003 003003 003003 003003 000000 003003 003003 003003 003003 003003 003003 003004 003003 004004 003003 003003 003003 003003 004004 003004 003003 003003 003003 003004 003004 003003 003003 003003 003003 003004 003003 003003 003003 003003 004004 003004 003003 003003 004004 003003 003003 003003 003003 003004 003003 003003 003004 003004 003003 003004 003004 003003 003003 003003 003004 003003 003003 003003 003004 003004 003003 003003 003004 003003 000000 000000 004004 003003 003003 003003 003003 003003 003003 003003 004004 003003 003003 004004 003003 003003 003003 003003 003003 003003 003003 003003 003004 003003 003003 003003 003004 003003 003003 003003 003003 003003 003003 004004 004004 003003 003003 003004 003003 003003 003003 004004 003003 003003 003003 003003 003004 003003 003004 003003 003003 003003 003003 003003 003003 003003 003003 004004 004004 003003 003004 003003 003003 003004 003003 003003 003003 003003 003003 003003 003003 003003 003003 003004 003003 003004 003003 003003 003003 000000 003003 003003 003003 004004 003003 003003 000000 003003 004004 003003 003003 003004 004004 003003 003003 003004 003003 003003 004004 003003 000000 003003 003003 003003 003003 003003 003003 003004 003003 003004 003004 003003 003003 003003 004004 003004 004004 003003 004004 003003 003003 004004 000000 003003 003003 004004 003003 003004 003003 003003 003003 003004 003003 003003 003003 003003 003003 003003 003004 003003 003003 003003 003003 003004 003003 003003 003003 003003 003004 003004 003004 003003 004004 003003 003003 003003 003004 003004 003003 003003 003003 003003 003003 003003 003003 003003 004004 003003 003004 004004 003003 003003 003004 003003 003003 003003 004004 003003 003003 003003 000000 003003 003003 003003 003003 003003 003003 003003 000000 003004 003003 004004 003003 004004 000000 003003 003004 003003 003003 003003 003003 004004 003003 003003 003003 000000 000000 000000 000000 003003 003004 003003 003004 003003 003003 003003 003003 003003 003003 003004 003004 003004 003004 004004 003003 003004 003003 003003 004004 003003 003004 003003 003004 003003 000000 003003 003003 003003 003003 004004 000000 004004 003003 004004 003003 003003 003003 003003 003003 004004 003003 000000 004004 003004 003004 004004 003004 004004 003003 003003 003003 003003 003004 003003 003003 003003 003004 003003 003003 003003 000000 000000 003003 003003 000000 003003 003003 003003 003003 003003 003003 003003 003003 003003 003003 003003 003003 003003 003004 003003 003003 000000 003003 003003 003003 003003 003003 003003 003003 003003 003003 003003 004004 004004 003003 004004 003003 003003 004004 000000 000000 003003 003003 004004 003003 003003 003003 003003 003003 003003 003003 000000 003003 003004 003003 003003 000000 003003 003003 003003 003003 003003 003003 003003 003003 000000 003004 004004 003003 000000 003003 003003 003004 004004 003004 004004 003004 004004 000000 004004 004004 004004 003003 003003 003003 003004 003004 004004 003003 003003 003004 003003 004004 003003 003003 003003 004004 003004 003003
MA042      003003 003003 003004 003003 003004 003003 003003 003003 003003 003003 000000 003003 003003 003004 004004 003003 003003 003003 003003 003003 004004 003003 004004 003004 003004 003003 003004 003003 003003 004004 003003 003003 003004 003004 000000 003003 004004 003003 003003 003003 003004 003003 003003 003003 003003 003003 003004 003004 003004 003003 003003 003003 004004 004004 003004 003003 003003 003003 003003 003003 003003 003004 003003 003003 003003 004004 003003 003003 003003 003003 003003 003003 003004 003003 003004 004004 003003 003003 003004 003003 003003 003003 004004 003004 004004 003003 003003 003004 003003 003003 003003 003003 003003 003003 003003 003004 003004 003003 003003 003003 003004 003004 003003 003003 003003 003004 004004 003003 003003 003004 003003 003004 003003 003003 003003 004004 000000 003003 003003 003003 003003 003003 003003 003003 003003 003003 003003 003003 003003 004004 003003 003004 003003 003004 003003 003004 000000 004004 003003 003003 003003 003003 004004 003003 003003 004004 003003 003003 003003 003003 003003 003003 003003 003003 003003 003003 003003 003004 003003 003003 003003 003003 004004 003003 003004 003004 003003 003003 004004 003004 003003 003003 003003 003003 003003 003003 004004 004004 003003 003003 004004 003003 003003 003003 003003 003003 003003 004004 003004 003003 003003 003003 003004 003003 003003 003004 003003 003004 003003 003003 003003 003004 003003 003003 003003 003003 003003 003003 003004 003003 004004 003003 004004 003003 003003 003003 003003 003003 003004 003003 003004 004004 004004 004004 003003 003004 003004 003003 003004 003003 004004 003003 003003 004004 004004 003003 003003 003003 003003 003003 003003 003004 004004 003003 003003 003003 003003 003004 003003 003004 003004 003004 003004 004004 003003 003003 003003 003003 003004 003003 004004 003004 003004 003004 003004 003004 004004 003003 004004 003003 003004 003003 003004 003004 003003 003004 004004 003003 003003 003004 003003 004004 003003 003003 003003 004004 003003 004004 003003 003003 003003 003004 004004 003003 004004 003003 003003 003003 003003 003003 003004 003004 003003 003004 003004 003003 003003 004004 003003 003003 003004 004004 003003 003003 003003 003003 003003 003003 003003 003004 003003 003003 003003 003003 003004 003003 004004 003003 004004 003003 003003 003003 003003 003003 003003 003003 004004 003003 003003 004004 003003 004004 004004 003004 003003 003003 004004 003003 003003 004004 003003 003004 003003 003003 003003 004004 004004 003004 000000 003004 004004 003003 003003 004004 003003 004004 003003 003003 003003 003004 003003 003004 003003 003003 004004 003003 003003 003003 004004 003003 003003 003003 003003 003003 003004 003004 003003 004004 003003 000000 004004 003003 003003 003004 003003 003003 003003 004004 003004 003003 003003 003003 003003 003003 003003 004004 003003 003003 003003 003003 003003 003003 003004 003003 003003 003003 000000 003003 003003 003003 003003 003003 003003 003003 000000 000000 003003 003003 003003 003003 003003 003004 003004 003003 003004 003003 004004 003004 003003 003003 003003 003003 003003 004004 003003 004004 003003 003003 004004 003004 003003 003003 003003 003003 003003 003003 003003 003003 003003 003003 003003 003003 003003 003004 003003 003003 003003 003004 003004 003003 003003 003003 004004 003003 003003 003003 003003 003004 003004 003003 000000 003003 004004 003003 003004 000000 004004 003003 003003 003003 004004 003003 003003 003003 003003 003003 003003 004004 003003 000000 003003 004004 003004 003003
MA043      003003 003003 003003 000000 003003 003003 003003 003003 004004 003003 004004 003003 003003 004004 003004 003003 003003 003003 003003 003003 003004 003003 004004 004004 003004 003003 003003 003003 003003 004004 003003 003003 003003 003003 003003 003003 003003 003003 003003 003003 003003 003003 003003 003003 003003 003003 003003 003003 003003 003004 003003 003003 003004 004004 003004 003003 003003 003004 003003 003003 003003 003003 003003 003004 003004 003004 003003 003003 000000 003003 003003 003003 003003 003003 003003 003003 003003 003003 003003 003003 003003 004004 003004 003003 003003 003003 003003 004004 003003 003004 003003 003004 003004 003003 003004 003003 003003 003003 003003 003003 003003 003003 003003 003003 003003 003004 004004 003003 003003 003004 003003 003003 003004 003003 003003 003003 003004 003003 003003 003003 003004 003003 003003 003003 003003 003004 003003 003003 003003 003004 003003 003003 003004 004004 003003 003003 003003 003003 003003 003003 003003 003003 003003 003003 004004 003003 003004 004004 003003 003003 003003 000000 003003 003003 003003 003003 003003 003003 003004 003003 003003 003003 003004 003003 003003 003003 003003 003003 004004 003004 003003 003003 003003 003003 003003 003004 003004 003003 003003 003003 003003 003003 003003 000000 003003 003003 003003 004004 003003 003003 003003 003003 003004 003003 003003 003004 003003 003004 003003 003003 003004 003004 003003 003003 003003 003003 003003 003003 003003 000000 004004 003003 003003 003003 003003 003003 003003 003003 003003 003003 003003 003003 004004 004004 003003 003003 004004 004004 003004 003003 003004 000000 004004 003004 003003 003003 003003 003003 003003 003003 003003 003003 003003 003003 003003 003003 003003 003004 000000 003004 003004 004004 003003 003004 003003 003003 003003 003003 003003 003003 004004 003004 003003 003004 003003 003003 003004 003003 004004 003003 003003 003003 004004 003003 003003 003003 000000 000000 003003 003003 003003 003003 003003 000000 004004 003003 003004 004004 003003 003003 003003 004004 004004 003003 003003 003003 003003 003003 003003 003003 003003 003004 003004 003003 003004 000000 003003 003003 003003 003003 004004 003003 003003 003003 003003 003003 003003 003003 003003 003003 003003 003003 003003 004004 003003 000000 004004 003003 004004 003003 003003 003003 003003 003003 003004 003003 004004 003003 003004 000000 003003 004004 004004 003004 003003 003003 003003 003003 003003 004004 003003 003004 003003 003003 003003 003003 003003 003003 004004 003003 003003 003003 003003 004004 003003 003004 003003 000000 003003 003003 003003 004004 004004 003004 004004 003003 000000 003003 004004 003003 003003 004004 003003 003003 004004 003003 003004 003004 003003 003003 003003 004004 003004 003003 003004 003003 003003 004004 004004 003003 003003 003003 003003 003003 003003 004004 003004 003003 004004 003003 004004 003003 003003 003003 003003 003003 003003 003003 004004 003003 003003 003004 003003 004004 003003 003003 000000 003003 003003 003003 003003 003004 003004 003003 003003 003003 003003 003004 003003 003003 003003 000000 003003 004004 003003 004004 003003 003003 004004 003003 003003 003003 003004 003003 000000 003003 003003 003004 003003 003003 003003 003003 003003 003003 003003 003003 003003 003004 003003 000000 003003 004004 004004 003003 004004 003003 003003 000000 003003 003003 004004 003003 003004 003003 003003 004004 004004 003003 004004 003003 004004 003003 003003 003004 003003 003003 003003 004004 003003 000000 003003 004004 004004 003003
MA044      003003 003003 003004 003003 003003 003003 003004 003003 003004 003004 004004 003003 003003 004004 003003 003003 003003 004004 003003 003003 003004 003003 004004 003003 004004 003003 003003 003003 003003 000000 004004 003003 003003 003004 003003 003003 003003 003003 003003 003003 004004 003003 003003 003003 003003 003003 003003 003004 003003 003004 003003 003003 000000 004004 003003 003003 003003 003003 003003 003003 003003 004004 003003 003003 003004 003003 003003 003003 003003 003003 003003 003003 003004 003003 003003 003003 004004 003003 004004 003003 004004 003004 003003 003003 003003 003004 003003 004004 000000 003004 003003 003004 003003 004004 003003 003004 003003 003003 003003 003003 003004 003003 003003 003003 003003 004004 003004 003003 003003 003004 003003 003003 003003 003003 003003 003003 003003 003003 003003 003003 003003 003003 003003 003003 003003 003003 003004 003003 003003 003003 003003 003003 003003 004004 003003 003003 000000 004004 003003 003003 003003 003003 003004 003003 003003 004004 003003 004004 003004 003003 003003 003004 003004 003003 003003 003003 003003 003004 003003 003003 003003 003004 003004 003003 003003 003004 003003 003003 004004 004004 003003 003003 003003 003003 003003 003004 000000 003003 003003 003003 003003 003003 000000 000000 003003 003004 003003 004004 003004 003003 003004 003003 003004 003004 003003 003003 003003 004004 003004 004004 003003 004004 003003 003003 003003 003004 003003 003003 003003 003003 000000 003003 003003 003003 003003 003003 003003 003003 003004 003003 003003 003003 003003 004004 003003 003003 004004 003004 004004 003004 003004 003004 003003 004004 004004 003003 003003 003004 003003 000000 003003 003003 003003 003003 003003 003004 003003 003003 003003 004004 003003 003004 003004 004004 003003 003003 003003 000000 003004 003003 004004 003004 003004 000000 000000 004004 003003 003003 000000 003003 003003 003004 003003 004004 000000 003003 003003 003003 003003 003003 003003 003003 000000 003003 003004 003003 004004 000000 003003 003003 003003 003004 004004 003003 000000 003003 003003 003003 003003 003003 003003 003003 003003 003003 003003 000000 003003 004004 003003 003003 003003 000000 004004 003003 003003 003003 003004 003003 003003 003004 003003 003003 003004 004004 003003 003003 004004 003004 004004 000000 000000 003004 003003 003003 003003 003003 004004 003003 003003 003003 003003 004004 004004 003003 003003 003004 004004 003003 003003 004004 003003 003003 003003 003003 003003 003003 003004 003004 004004 003003 004004 003003 003003 000000 003003 003004 003004 003003 003003 003003 003003 004004 003004 003003 000000 003003 003004 003003 004004 003003 000000 003003 003003 003004 004004 003003 003003 003003 003003 003003 004004 004004 000000 003003 003003 003004 003003 004004 003003 003003 003003 004004 000000 003003 003003 003003 004004 003003 004004 003003 003003 003003 003003 003003 003003 004004 003003 003004 003003 003003 003003 000000 003003 003004 003003 003003 003003 003003 003003 000000 003003 003003 004004 003003 003003 003003 003003 003004 003004 003003 003003 003003 003003 004004 003003 003004 003004 003004 004004 004004 003003 003003 003004 003003 000000 003004 003003 003003 003003 003003 003003 003003 003003 003003 003003 003004 003003 003003 003003 003003 003004 003003 004004 003003 003003 000000 003003 004004 003004 000000 004004 003003 003003 003003 003004 004004 004004 003003 003003 003004 003003 003003 003004 004004 000000 003003 003003 004004 003003 003003 003003 004004 003004 003003
MA045      000000 000000 003003 003003 003003 003003 003004 003003 003004 003003 004004 003003 000000 004004 003004 003003 003003 004004 003003 003004 003004 003004 004004 003003 003004 003003 003003 003003 003003 004004 003003 003003 003003 003003 000000 003003 003003 003003 003003 003003 003003 003003 003003 003003 003003 003003 003003 003004 003003 003004 003003 003003 004004 003003 003004 003003 003003 003003 003003 003003 003003 003003 003003 003003 003004 003004 003003 003003 003003 003003 003003 003003 003003 003003 003003 000000 003003 003003 003003 003003 004004 003004 003004 003003 003004 003003 003003 003003 000000 003004 003003 003003 003003 003003 003003 003003 003003 003003 003003 003003 003003 003003 003003 003003 003003 004004 003003 000000 000000 004004 000000 003003 003003 003003 003004 004004 003004 003004 003003 004004 003003 003003 003003 003003 003003 003003 003003 003003 003003 003003 003003 003003 003003 003004 003003 003003 003003 004004 003003 003003 003003 003003 004004 000000 003003 004004 003003 000000 003003 003003 003003 003003 003003 003003 000000 003003 003003 003003 003003 003003 003003 003004 003003 003003 003003 003003 000000 003003 004004 004004 003003 003003 003003 003004 003003 003003 004004 003003 004004 003003 003003 003003 003003 003003 000000 003003 003003 004004 003003 003003 003003 003003 003004 004004 003003 003003 003003 004004 003003 003003 003003 003004 003003 003003 003003 003003 003003 003003 003004 003004 004004 003003 003004 003004 003003 003003 003003 003003 003003 000000 003003 003003 004004 004004 003003 004004 004004 003003 003003 003003 003003 003004 003004 004004 003003 003003 003003 003003 003003 003003 003003 003003 003004 003003 003003 003003 003003 004004 000000 003004 003003 003004 003004 003004 003003 003003 000000 003003 003003 003003 004004 004004 003004 004004 003003 003003 004004 003003 004004 003003 003004 003003 004004 003003 003003 004004 004004 000000 003004 003003 003003 003003 003003 003003 004004 003004 003003 000000 003003 003003 003003 003003 004004 003004 003003 003003 003003 003003 003003 003003 003003 003004 003003 004004 000000 003003 003003 003003 003003 003003 003003 003003 003003 003003 003003 003003 003003 003003 003003 003003 003003 003003 003003 003004 003004 000000 000000 003004 003004 003003 003003 003004 003003 003003 003003 003003 004004 003003 003003 003003 003003 004004 004004 003004 003003 003003 003003 003003 003003 004004 003003 003004 003003 003003 003003 003003 003003 003003 004004 004004 003004 003004 003003 004004 003003 003003 003003 004004 003003 000000 003003 004004 004004 003003 003004 003003 004004 003003 004004 004004 003003 003003 003003 003003 004004 003004 003004 003003 000000 003003 003004 004004 003004 003004 003003 004004 003003 004004 003004 003003 003003 003004 003003 003003 003003 003003 003004 003003 003004 000000 003003 003003 003004 003003 000000 003003 003003 003003 003003 003003 003003 003003 003003 003004 003003 003003 003003 003003 003003 003003 003003 003003 003003 003004 003003 000000 003003 003003 003004 000000 003003 003003 003003 000000 003004 004004 003003 003004 004004 003003 003003 003003 003003 003003 003003 000000 003003 003003 000000 000000 000000 003003 003003 003003 003003 003003 003003 003003 003003 003003 003003 003003 004004 003003 003003 003003 003003 003004 003004 003003 004004 003003 000000 003003 003004 004004 004004 003003 004004 003004 003004 003003 004004 003003 003003 003003 003003 004004 003003 003003 003003 004004 000000 003003
MA046      003003 003003 003003 003003 003003 003004 003003 003004 003003 003003 004004 003003 003004 004004 003004 003003 003003 003004 003004 003004 003003 003004 004004 003004 003003 003003 003004 003003 003003 004004 003003 003003 003003 003004 003003 003004 003004 003003 003003 003003 003003 003003 003003 003003 003003 003003 003004 003003 003003 004004 003003 003003 004004 004004 003004 003003 003003 003003 003003 003003 003003 003004 003003 003004 003004 003004 003003 003003 003003 003003 003003 003004 003003 003004 003003 003003 003003 004004 003003 003003 003004 003003 003004 003003 004004 003003 003003 004004 003003 003003 003003 003003 003003 003003 003003 003003 003003 003003 003003 003003 003004 003003 003003 003003 003003 004004 004004 003003 003003 003004 000000 003003 003003 003003 003003 003003 003003 003003 003003 003003 003004 003003 003003 003003 003003 004004 003003 003003 003003 003003 003004 003003 003003 003003 003003 004004 003003 003003 003003 003003 003003 003003 003003 003003 003003 003003 003003 003003 003003 003003 003003 003003 003003 004004 003003 003003 003003 003003 003003 003003 003003 003004 003003 003003 003003 003003 003003 003003 004004 004004 003003 003003 003004 003003 003003 003003 003003 003004 003003 003003 003004 003003 000000 003004 003003 003003 003003 003003 003003 003003 003004 003003 003004 003004 003003 004004 003003 003004 004004 003003 003003 003003 000000 003003 003003 003003 003003 003003 003004 003003 004004 003004 003003 003003 000000 004004 003003 003003 003004 003003 003003 003003 004004 004004 003003 003003 000000 003003 004004 003003 003004 003003 003003 004004 004004 003003 003003 003003 003003 003003 003003 003003 003004 003003 003003 003003 003003 003003 003003 004004 003004 004004 003003 004004 003003 000000 003003 003003 000000 003003 003004 004004 003004 003003 003004 003003 003003 003003 004004 003003 003003 003003 003004 003004 003003 003003 004004 003003 003003 003003 003003 003004 000000 003003 000000 003004 003004 003004 003003 003003 003003 004004 004004 003003 003003 003003 003003 003003 003003 003003 003003 003004 003003 003004 004004 003003 003003 004004 000000 003003 003003 004004 000000 003003 003003 000000 004004 003003 003003 003003 003003 003003 003003 004004 003003 003003 004004 003003 004004 003003 003003 004004 003003 003003 003003 003003 004004 003003 003003 003003 003003 004004 004004 003003 000000 003003 003004 003003 003003 003004 003003 003004 003003 003003 003003 003003 004004 000000 004004 003003 004004 003003 003003 004004 003003 003004 003003 003004 003003 003003 003003 003003 003003 003003 003004 003003 003003 003003 004004 003003 000000 003003 003003 003003 003004 003003 003003 000000 003004 003003 003004 003003 003004 003003 003003 003003 003003 003004 003004 003003 003003 003004 000000 003003 003003 000000 003003 000000 003003 003003 003004 003003 003003 004004 003003 003003 003003 003003 003003 003003 003003 003003 003003 003004 003003 003003 003003 003003 003003 003003 003004 003004 003003 003003 003003 003003 003004 003004 003003 003004 003003 003003 003004 004004 003004 003003 003003 000000 004004 004004 003003 003003 003003 003003 000000 003004 003003 003003 000000 000000 003003 003003 003003 003003 003003 003004 003003 003003 000000 003003 003004 003003 004004 000000 000000 003003 003003 000000 003003 000000 000000 003003 004004 003003 003003 004004 004004 003003 004004 004004 003004 003003 004004 003003 003003 003003 003003 004004 003003 003004 003003 004004 004004 000000
MA047      003003 003003 003003 003003 003003 003003 003003 003003 003003 003003 004004 003003 003004 004004 004004 003003 003003 004004 003003 003003 004004 003004 004004 003003 003004 003003 003004 003003 003003 004004 000000 003003 003004 003004 003003 003003 003004 003004 003003 003003 003003 000000 003003 003003 003003 003003 003004 003003 003003 003004 003003 003004 004004 003004 003003 003003 003003 003003 003003 003003 003004 003004 003003 003003 003004 004004 003003 003003 003003 003003 003003 003003 003003 003003 003003 003004 003003 003003 003003 003003 004004 003004 003004 003003 003003 003003 003003 003004 003003 004004 003003 003003 003004 003003 003003 003003 003003 003003 003003 003003 003003 003003 003003 003003 003003 003004 003004 003003 003003 003003 003003 003003 004004 003003 003003 003003 003003 003004 003003 003003 003003 003003 004004 003003 003003 003004 003003 003003 003003 003003 003003 003003 003003 003004 003003 003004 003003 003004 003003 003003 003003 003003 003003 003003 003003 003003 003003 003003 003003 003003 003003 003003 003004 003003 003003 000000 003003 004004 003003 003003 003003 003003 003004 003003 003003 003004 003003 003003 004004 003004 003004 003003 003003 003003 003003 003003 004004 003003 003003 003003 003003 003003 000000 003003 003003 003003 003003 003003 003003 003003 003004 003004 003004 003004 003003 004004 003003 004004 003003 003003 003003 003003 003003 003003 003003 003004 004004 003003 003004 003003 004004 003003 003003 003004 003003 003003 003003 003003 003004 003003 003003 003004 004004 004004 003003 003003 004004 003003 003004 003003 003004 003003 004004 004004 003004 003003 003003 003004 003003 003003 003003 003003 003003 003003 003004 003003 003003 003004 003003 003004 003003 004004 003004 004004 003003 003003 004004 003003 003003 003003 004004 004004 003004 003003 003003 003003 004004 003003 004004 003003 003003 003003 003004 003004 004004 003004 003003 003003 003004 003003 003003 003003 003003 003003 003003 003003 000000 004004 003003 003003 003003 003004 004004 003003 003003 003003 003003 003003 003003 003003 003003 003003 003003 003004 003004 003003 003003 003003 003003 003003 003003 003004 003003 003003 003004 003003 003003 003003 003003 000000 003003 003003 003003 000000 003003 003003 004004 003004 004004 003003 003003 003004 003004 003003 003003 003003 004004 003003 004004 000000 003003 004004 004004 003003 003003 003003 003004 003003 003003 003004 003003 004004 003003 003003 003004 004004 004004 003003 004004 003004 004004 003004 003003 004004 003003 003004 003003 003003 003003 003003 003003 003004 003004 003003 003003 003003 003003 003003 004004 003003 003003 000000 003003 003003 003004 003003 003003 003003 003003 003003 003003 004004 003003 003003 003003 003004 003003 004004 003004 003003 003003 003004 003004 003003 003003 004004 003004 003003 004004 003003 003003 000000 003003 000000 003003 003003 003003 003003 004004 003003 003003 000000 003003 003004 003003 003003 003003 003003 003004 003004 003004 003003 003003 003003 003003 004004 003003 003003 003003 000000 003003 003003 003004 000000 003003 004004 003003 000000 004004 003004 003003 003003 003003 003003 003003 003004 003003 000000 003003 003003 003003 000000 003003 003003 003003 003004 003003 003003 000000 003003 003003 003003 004004 003003 003003 003003 003003 003004 003004 000000 004004 003003 004004 003003 004004 004004 000000 003003 004004 003003 004004 000000 004004 000000 003003 003003 003003 004004 003003 003004 003004 004004 000000 003003
MA048      003003 003003 003004 003003 003003 003003 003003 003004 003003 003003 004004 003003 004004 004004 000000 003003 003003 004004 003003 004004 003004 004004 004004 003004 003004 003003 003003 003003 000000 004004 003003 003003 003003 003003 003003 003003 004004 003003 003003 003003 003003 004004 003003 003003 003003 003003 003003 004004 003003 003004 003003 003003 003004 004004 003003 003003 003003 003003 003003 003003 003003 003004 003003 003003 003003 004004 003003 003003 003003 003003 003003 003004 003003 003003 003004 003003 003003 003003 003003 003003 003003 003003 003004 003003 003004 003003 003003 003003 003003 003003 003003 000000 003003 004004 003004 003003 003003 003003 003003 003003 003003 003004 003003 003003 003003 003004 004004 003003 003004 004004 003003 003003 003003 003004 003003 003003 003003 003003 003003 003003 003004 003003 003003 000000 003003 003003 003004 003003 003003 003003 003003 003003 003003 003003 003003 003003 003003 004004 003003 003004 003003 003003 003003 003004 003003 004004 004004 003003 003003 003003 003003 003003 003003 003004 003003 003003 003003 004004 003003 003003 003003 003003 003003 003003 003003 003003 003003 003003 004004 004004 003003 003003 003004 003003 003004 003003 004004 003003 003003 003003 003003 003003 003003 003003 003003 003003 003004 004004 003003 003003 000000 003003 003004 004004 003003 003003 003003 004004 003003 003003 003003 004004 003003 003003 003003 004004 003003 003003 003004 003004 003004 003003 003004 003003 003003 003003 003003 003003 003004 003003 003003 003003 003004 004004 003003 000000 003004 003003 003003 003003 003004 003003 003003 004004 004004 003003 003003 003003 003003 003003 003003 003003 003003 003003 003003 003003 003003 003004 003003 003003 004004 004004 003004 004004 003004 003003 003004 003003 003003 003003 003004 004004 003004 003003 003003 003003 004004 003003 004004 003003 003003 003003 003004 003004 003003 003003 003003 000000 003003 003003 003003 004004 003003 003004 003004 004004 003003 000000 003003 003003 003003 003003 004004 003003 003003 003003 003003 003003 003003 003003 003003 003003 003003 003004 003004 003003 003003 003004 003003 003003 003004 003003 003003 003003 004004 003003 004004 003003 000000 003003 003003 003003 003003 003004 003003 003003 004004 003004 003003 003003 003003 003004 003004 003003 003003 003003 004004 003003 003003 000000 003003 004004 004004 004004 003003 003003 003003 003003 003003 003003 003004 003004 003003 003003 003004 003004 004004 003003 004004 000000 004004 003003 003004 000000 003003 003003 003003 003003 003003 003003 003003 003003 003004 004004 003004 003003 003004 003003 003004 003003 003003 003003 004004 003004 004004 003003 003003 004004 004004 003003 003004 004004 003003 003003 003003 003003 003003 003004 004004 003003 003003 003004 003003 003003 003004 004004 003003 003003 004004 003003 003003 003003 004004 003003 003003 003003 003003 003003 003004 003003 003003 003003 003003 003004 000000 003003 000000 003003 003003 003003 003003 004004 003003 003003 003003 003004 003003 004004 003003 003003 003003 003003 003003 000000 003003 000000 003003 003004 004004 003003 003003 003003 003003 003003 003003 000000 003003 003003 003003 003003 003003 003003 003003 003003 003003 003004 003003 003003 003003 003004 004004 000000 004004 003003 003003 003003 003003 004004 003004 003003 004004 000000 000000 003003 003004 004004 004004 003003 004004 003003 003003 003003 000000 003003 003004 003004 003003 004004 003003 003003 003003 004004 003004 003003
MA049      003003 003003 003003 003003 003003 003003 003004 003003 003003 003003 004004 003004 003003 003004 004004 003003 003003 003003 003003 004004 003003 003004 004004 003003 003003 000000 003003 003003 003003 004004 003003 003003 003003 000000 003003 003003 003003 003003 003003 003004 003003 003003 003003 003003 003003 004004 003004 003003 003003 003003 003003 003004 004004 004004 003004 003004 003003 003003 003003 003003 000000 003003 003004 003003 003003 003003 003003 003003 003003 003003 003003 003003 000000 003003 004004 000000 003003 003003 003003 003003 004004 003003 003004 003003 003003 003003 003003 004004 003003 003003 003003 003003 003004 000000 003003 003003 003003 003003 003003 003003 003003 003003 003003 003003 003003 003003 003004 000000 003003 003004 003003 003003 003004 000000 003003 003003 003003 003003 003003 003003 003003 003003 003003 003003 003003 004004 003004 003003 003003 003004 003003 003003 003003 003004 003003 003003 003003 003003 003003 003003 003003 003003 000000 003003 003003 003003 003003 003004 003003 003003 003004 003003 003003 003003 003003 003003 003003 003003 003003 003003 003003 004004 003004 003003 003003 003004 003003 000000 004004 004004 003003 003003 003003 003003 003004 003003 004004 003003 003003 003003 003003 003003 003003 003004 003004 003004 003003 000000 003003 003003 003004 003003 003004 004004 003003 004004 003003 004004 003003 003003 003004 003004 003003 003003 003003 003003 003003 003003 003003 003003 003004 003004 003003 003003 000000 003003 003003 003003 003003 003003 003003 003003 004004 004004 003003 003003 004004 004004 003004 003003 004004 003003 003003 004004 003004 003003 003003 003004 003003 003003 003003 003003 003003 003003 003003 003004 003003 000000 000000 003004 003004 004004 004004 004004 003003 003003 004004 003003 003003 003003 004004 003004 003004 003004 003003 003003 000000 003003 004004 003003 003003 003003 003004 003004 003004 003003 003004 003003 003004 003004 003003 003003 003003 003003 004004 004004 003004 004004 003003 003003 003003 004004 004004 000000 003004 003003 003003 003003 003003 003003 003003 003003 003003 003003 003003 003003 003003 004004 003003 000000 003003 003003 003003 003003 003004 003003 003003 003003 003003 004004 003003 003003 003003 003004 003004 003003 004004 003004 003004 003003 003003 003003 003003 003003 003003 003003 004004 003003 003004 003003 003003 004004 000000 004004 003003 003003 003003 003003 003003 003004 003004 003004 003003 003003 003003 003003 004004 003004 004004 003003 003003 003003 003003 004004 003003 003004 000000 003003 003003 003003 003003 004004 003004 000000 003004 003003 003004 003003 004004 003003 003003 003003 003003 003003 004004 003003 003003 003003 003004 003003 003004 004004 003003 003003 003003 003003 003003 004004 003003 003003 003003 003003 003003 003003 003003 003004 003004 004004 004004 003003 003003 003003 003004 003004 003003 004004 003003 003004 003003 003003 003003 000000 003003 003003 003003 003003 000000 003003 003003 003003 003004 003003 003003 003003 003003 003004 003003 003004 003003 004004 003003 003003 003003 004004 003003 000000 003003 003004 004004 003004 003003 003003 003003 003003 003003 004004 003003 003003 003003 003003 003003 003003 003003 003003 003003 003003 003003 003003 003003 003004 004004 000000 004004 003003 003003 003003 003003 003004 003003 003003 004004 003003 000000 003003 003004 004004 004004 003003 003004 003003 004004 003003 003004 003004 003003 003003 003003 004004 000000 003003 003004 004004 000000 003003
MA050      003003 003003 003004 003003 003003 003003 003003 003003 003003 003003 004004 003003 003004 004004 004004 003003 003003 004004 003004 004004 003004 003003 003003 003004 003004 003003 003003 003003 003003 004004 000000 003003 004004 003003 003003 003003 003003 003003 003003 003003 003003 003003 003003 003003 003004 003004 003003 003004 003003 004004 003003 003003 004004 004004 003003 003003 003003 003003 003003 003003 003003 000000 003004 003003 003003 004004 003003 003003 003003 003003 003003 003003 003003 003003 003003 003003 003004 003003 003003 003003 000000 003003 003004 003003 003003 003003 003003 003003 003003 000000 003003 003003 003003 004004 003003 003004 003003 003003 003003 003003 003003 003003 003003 003003 003003 003004 003004 003003 003004 003004 003003 003003 003004 003003 003003 004004 003004 003003 003003 003003 003004 003003 003003 003004 003003 003004 003004 003003 003003 003003 003003 003003 003003 003004 003003 003003 003003 003003 003003 003003 003003 003003 003003 003003 003004 004004 003004 003003 003003 003003 003004 000000 003004 003003 003003 000000 003003 003004 003003 003003 003003 003003 003004 003003 003003 003003 003003 003003 003003 004004 003003 003003 003004 003003 003004 003003 004004 003004 003003 003003 003003 003003 003003 003003 003003 003003 003003 003004 003003 003003 003003 003004 003003 003004 003003 003003 003003 004004 003004 003003 003004 003003 003003 003003 003003 003003 003003 003003 003003 003003 003004 003004 003004 003003 003003 003003 003003 003003 004004 003003 003003 003004 004004 004004 003003 003003 004004 003003 003004 003003 003004 003003 004004 004004 003004 003003 003003 003003 003003 003003 003003 003003 003003 003003 003003 003004 003003 003003 003003 003004 003004 003004 003003 004004 003003 003003 004004 003003 003003 003003 004004 003004 003003 003004 003004 003003 003004 003003 004004 003003 003003 003003 003004 003003 003003 003004 003003 003003 004004 003003 003003 003004 003003 003003 004004 003003 003003 004004 003003 003003 003003 003004 004004 003003 003004 003003 003003 003003 003003 003003 003003 003004 003003 003004 000000 003003 003003 004004 004004 000000 003003 003004 003003 003003 003004 003004 003003 003003 003003 003003 003003 003003 003003 003004 003003 000000 004004 004004 003003 003003 003003 003004 003003 003003 003003 003003 004004 003003 003003 003003 003003 004004 004004 003003 003003 003003 003004 003003 003003 004004 003003 003003 003003 003003 003003 003004 004004 000000 004004 003004 003004 003004 003003 004004 003003 003004 000000 003003 000000 003004 003003 003003 003003 003003 004004 003004 003004 003004 004004 003003 003003 003003 003003 003003 003003 003003 004004 003004 003003 003003 003004 004004 003004 003004 003003 003003 003003 004004 004004 003003 003003 003003 003003 003003 003003 004004 003003 000000 003003 003003 003003 003003 003003 003004 003003 003003 003003 003003 004004 003003 003003 003003 000000 003003 003003 003004 003003 000000 003004 003003 003003 003004 003004 003003 003003 004004 003003 003003 003003 003003 003003 003003 003003 004004 003004 004004 003003 003003 004004 003003 003003 003003 003004 003003 003003 004004 003003 003003 003003 003003 003003 003003 003003 003003 003003 003003 003003 003004 003003 003003 003003 003003 004004 003003 003003 003004 003003 003003 003004 003004 004004 003003 004004 003003 000000 004004 004004 003003 003003 003004 004004 000000 003004 003003 003003 003003 003003 004004 003003 003004 003003 004004 004004 003003
Pop_3
19
DU051      000000 003003 003004 000000 003003 003003 003003 003003 003003 003003 004004 003003 003003 004004 003004 003003 003003 004004 003003 003004 003004 003003 004004 003004 003004 003003 003004 003004 003003 004004 003003 003003 004004 003003 000000 003003 003004 003003 003003 003003 003003 003004 003003 003003 003003 003004 003004 003003 003003 003004 003003 003003 004004 003004 003003 003003 003003 003003 003003 003003 003003 003004 003004 003004 003004 003003 003003 003003 003003 003003 003003 003004 003003 003004 003003 003003 003003 003004 003004 003003 003003 003003 003003 003003 003003 003004 003003 003004 003003 003003 003003 003003 003003 003004 003003 003004 000000 003004 003003 003004 003004 004004 003003 003003 003003 003003 003003 003003 003003 003004 003003 003003 004004 003003 003003 003004 000000 003004 003003 000000 003003 003003 003003 003003 003003 003004 003004 003003 004004 003003 003003 003003 003003 003003 003003 003003 003003 004004 003003 003003 000000 003003 004004 000000 003003 004004 003004 003003 003003 003003 003003 000000 003004 003003 003003 003003 000000 003003 003003 003004 003003 004004 003003 003003 003004 003003 003003 003003 004004 004004 003003 003003 003003 003003 003003 003003 004004 003004 003003 003003 003003 003003 003003 003004 003003 003003 003003 003004 003003 003003 003003 003003 003004 003004 003003 003003 003003 003003 003003 003003 003003 004004 003003 004004 003003 003004 003003 003003 003003 003004 003003 004004 003003 004004 003003 003003 003003 003003 004004 003003 003003 000000 003003 004004 003003 003003 000000 003003 003004 003003 004004 003004 003004 004004 003003 003003 003003 003003 003003 003003 003003 003003 003003 003003 003003 004004 003003 003004 003003 003004 004004 003004 003003 004004 003003 003003 003003 000000 003003 003003 003004 003004 003004 003003 003003 003003 003003 003003 004004 003003 003003 003003 003003 004004 003003 003003 003003 003003 003003 003003 003003 003003 003003 003004 003003 003004 003003 004004 003003 003003 003003 003004 003004 003003 003003 003003 003003 003003 004004 003004 003003 003004 003003 003004 004004 003003 003003 003004 003003 003003 003003 003004 003004 003003 003003 000000 003003 003003 003003 003003 004004 004004 003003 004004 003004 003003 004004 003003 004004 003003 003003 003003 003003 003003 003003 000000 004004 003003 003003 003003 003003 004004 004004 000000 003003 003004 003003 003003 003003 003003 003003 003003 003003 003003 003003 003003 003003 004004 004004 003004 004004 003003 003004 004004 003003 000000 003003 003003 003003 003004 003003 003003 003004 003003 004004 003004 003003 003003 004004 003003 003003 003004 004004 003003 004004 003003 003004 003003 003003 003004 003004 004004 003004 003003 003003 003003 003003 004004 004004 000000 003003 004004 003003 004004 003003 003003 003003 003003 003003 003003 003003 003003 003003 003004 003003 004004 003003 003003 003004 003003 003004 003003 003003 004004 003003 003003 003003 003003 003003 003004 003003 004004 003003 003003 003003 004004 003003 004004 003003 003003 003003 003003 003003 004004 003003 004004 003003 003003 004004 003004 003003 003003 003003 003003 000000 004004 003003 003004 003003 003003 003003 003003 003003 003003 003004 003003 000000 000000 003003 003003 003004 003003 004004 003003 003003 003003 000000 003004 003004 003003 004004 003004 004004 003003 004004 004004 004004 003003 004004 003003 004004 003003 003004 003004 000000 003003 003003 004004 003003 003003 003003 004004 003004 003003
DU052      003003 003003 003003 003004 003004 003003 003003 003003 003003 003003 004004 003003 003004 004004 003004 003004 003003 003003 003004 003004 003004 003003 003004 003003 003004 003003 003003 003004 003003 004004 003003 003003 003004 003004 003003 003003 003004 000000 003004 003003 003003 003003 003003 003003 003003 003003 003004 003003 003003 003004 003003 003003 004004 004004 003003 003003 003003 003003 003004 003003 004004 003003 003003 003004 003004 003004 003003 003003 003003 003003 003003 003003 003003 003004 003003 003003 003003 003003 003003 003003 003003 003004 000000 003003 003004 003003 003003 003003 003003 003003 003003 003003 003003 003004 003004 003004 003003 003003 003003 003003 004004 003004 003003 003003 003003 003004 004004 003003 003004 003004 003003 003003 003004 003003 003003 003003 003003 003003 003003 003003 003003 003003 003003 003003 003003 003004 003003 003003 003003 003003 003003 003003 003003 004004 003003 004004 003003 004004 003003 003003 003003 003003 003003 003003 003003 003004 003004 003004 003003 003003 003003 003003 003003 003003 000000 003003 000000 003003 003003 003004 003003 003003 003003 003003 003003 004004 003003 003003 004004 003004 004004 003003 004004 003003 003003 003003 004004 003004 003003 003003 003003 003003 003003 003004 003003 003003 003003 004004 003003 003003 003003 003003 003004 003004 003003 004004 003003 003004 003003 003003 003004 003004 003003 003003 003003 003004 003004 003003 003003 003003 003003 003003 003003 003003 003003 003003 003003 003003 003004 003003 003003 003003 003004 003004 003003 003003 003004 003004 003003 003003 004004 003003 003003 004004 004004 003003 003003 003003 003003 003003 000000 003003 003003 003003 003003 004004 003003 003004 003003 004004 003004 000000 004004 004004 003003 003003 000000 003003 003003 003003 003003 004004 003004 003003 003004 003003 003003 003003 004004 003003 003003 003003 003004 003003 003003 003003 003004 003003 004004 003003 003003 003003 003003 003003 003003 003003 003003 003004 004004 003003 003003 003003 003003 003003 003004 003003 003003 003004 003003 003003 003003 003004 004004 003004 004004 003003 003003 004004 003004 003003 003004 003003 003004 003003 003003 003003 003003 003003 003003 003003 003003 003003 003003 003003 003003 003003 004004 003003 003004 003003 003003 003004 003003 003003 003003 003003 003003 003003 003003 003003 003003 004004 004004 003004 003003 003004 003003 003003 003003 003004 003003 004004 003003 003003 004004 003004 003003 003003 004004 003004 004004 003003 004004 004004 000000 003004 003003 003003 003003 003003 003003 003003 003003 003003 003003 003003 004004 003003 004004 003003 000000 003003 003003 003003 003003 003003 004004 003003 003004 003003 004004 004004 003003 003003 003003 000000 003003 000000 000000 003003 003003 004004 003003 003003 003003 004004 003004 003003 000000 003003 003004 003003 003003 003004 003003 003004 003003 003003 003004 003003 003003 003003 003004 003003 003003 003003 003003 003003 003003 003003 004004 003003 003003 003003 003003 003004 003003 004004 003003 003004 003004 003003 003004 004004 003003 004004 003003 003004 003004 003003 003003 003003 003003 003003 003003 003004 003003 003003 003003 003003 000000 003003 003003 000000 003004 003003 003003 003003 003003 003004 003004 003003 004004 003003 003003 003003 003003 003003 003003 003003 000000 004004 000000 003003 000000 004004 003004 003003 003004 003004 004004 003003 004004 003003 003003 003003 003003 004004 003003 003003 003003 004004 004004 003003
DU053      003003 003003 003003 003003 003003 003003 003003 003003 003003 003003 004004 003003 003003 004004 004004 003003 003003 003004 003003 004004 004004 003004 004004 004004 004004 003003 003004 003003 003003 004004 003003 003003 003003 003003 003003 003003 003003 000000 003003 003004 003004 003003 003003 003003 003003 003004 003003 003003 003003 003003 003003 003003 004004 003003 003003 003003 003003 003003 003003 003003 003003 003003 003004 004004 004004 003004 003003 003003 003003 003003 003003 003003 003003 003003 003004 003003 003003 003003 003003 003004 003003 003003 003003 004004 003004 003003 003003 003003 003003 003003 003003 003003 004004 003003 003003 004004 003003 003003 003003 003003 003004 003003 003003 003003 003003 000000 004004 003003 003004 003003 003003 003003 003004 000000 003003 003003 003003 003003 003003 003003 003003 003003 000000 003003 003003 003003 003004 003003 003003 003003 003003 003003 003003 003004 003003 003004 003003 003003 003003 003003 000000 003003 003003 003003 003003 003003 003003 003004 003003 003003 003003 003003 003003 003003 003003 003003 000000 003003 003003 003003 003003 003003 003003 003003 003003 004004 003003 003003 004004 004004 003003 003003 004004 003003 003003 000000 004004 003004 003003 004004 003003 003004 003003 003003 003003 003003 003003 003003 003003 003003 003003 003003 003004 003004 003003 003004 003003 003003 003004 003003 003004 004004 003003 003003 003003 003003 004004 003003 003003 003004 003003 003003 003003 003003 003003 003003 003003 003003 003003 003003 003003 004004 004004 000000 003003 003003 003004 003003 000000 003003 003004 003003 003003 004004 003004 003003 003003 003004 003003 003003 003003 003003 004004 003004 003004 003003 004004 003003 003003 003004 004004 003003 004004 004004 003003 003003 004004 003003 003003 003003 004004 003004 003003 003003 003003 003003 003004 003003 004004 003004 003003 003003 004004 003003 003003 003003 000000 003003 004004 003003 003003 003003 003003 000000 003003 003003 000000 004004 003003 003003 003003 003004 003004 003003 004004 003003 003003 004004 003003 003003 003004 003004 003003 003004 003004 003003 003003 004004 003003 003003 003003 004004 003003 003003 000000 003003 003003 000000 003003 003003 000000 003004 003003 003004 003004 003003 004004 003003 003003 003003 000000 003004 003004 003003 003003 003004 004004 003003 003003 000000 003003 004004 000000 003003 003003 003003 003003 000000 003003 000000 003003 003003 003003 003003 003003 003004 003004 003003 004004 000000 003003 003003 003003 004004 003003 003004 003003 000000 003003 000000 003003 003003 003003 004004 003003 003003 003004 003003 004004 003003 003003 000000 003003 003004 004004 000000 003004 000000 003004 003003 003004 004004 003004 003003 003003 003003 003003 000000 003003 003003 003003 003003 003003 003004 000000 004004 003003 003003 003003 000000 003003 003003 003003 003003 003003 004004 003003 003003 003003 003003 003003 003003 003003 003003 003003 003003 003003 003003 003003 003003 003004 003004 003003 003003 000000 003004 004004 004004 003003 003003 004004 003003 003003 004004 003003 004004 003003 003003 004004 004004 003003 003003 003004 003003 003003 003003 003004 003003 003003 003003 003003 003003 003003 003003 003004 003003 003003 003004 003003 000000 004004 003003 004004 003004 000000 003003 003003 003003 003003 003003 000000 003003 004004 003003 000000 004004 004004 003003 003004 003004 000000 003003 000000 003003 003003 003003 003003 004004 003003 003004 003004 003003 004004 003003
DU054      000000 003003 003004 003004 003003 003003 003003 003003 003003 003003 004004 003004 003003 004004 004004 003003 003003 003004 003003 004004 003004 003003 004004 003003 004004 003004 004004 003003 003003 004004 003003 003003 003004 003003 003003 003003 004004 003004 003003 003003 003003 003003 003003 003003 003003 003003 003003 003003 003003 003004 003003 003003 004004 003004 004004 003003 003003 003003 003004 003003 003003 003004 003004 003004 003003 004004 003003 003003 003004 003003 003003 003003 003003 003003 003004 003003 003003 003003 000000 003003 004004 003003 004004 004004 004004 003003 003003 003003 003003 003003 003003 003003 003003 004004 003004 003003 003003 003003 003003 003003 003003 004004 003003 003003 003003 003004 003004 003003 003003 003004 003003 003004 003003 004004 003003 003003 003003 003003 003003 003003 004004 003003 003003 000000 003003 004004 003004 003003 003003 003003 003003 003003 003003 003003 003003 003003 003003 003003 003003 003003 003003 003003 003004 003003 003003 004004 004004 004004 003003 003003 003003 003003 003003 000000 000000 003003 003003 003003 003003 000000 003003 003004 003003 003003 003003 003004 003003 003003 004004 004004 003003 003003 003003 003003 003003 003003 004004 003004 003003 003003 003004 003004 003003 003003 004004 003003 003003 003004 003003 003003 003003 003003 003004 003003 003003 003003 003003 003004 003004 003003 003003 004004 004004 003004 003003 003004 003004 003003 003003 003003 003004 003004 003003 003004 000000 003003 003003 003003 000000 000000 003003 003003 003004 004004 003003 003003 004004 003003 003003 003003 003004 003003 003003 004004 003004 003003 003004 004004 003003 003003 000000 003003 003004 003004 003003 003003 003004 003003 003003 004004 003003 004004 003003 003004 003004 003003 003004 003004 003003 003003 003004 003003 004004 004004 003003 003003 003003 000000 004004 003003 004004 003003 003003 003004 003004 003003 004004 003003 003003 003003 003003 003004 003004 003003 003004 003003 003003 004004 003003 000000 003003 004004 004004 003003 004004 003003 003003 003003 003003 003003 003004 004004 003003 003004 003004 003003 003003 000000 003003 003003 003003 003003 003003 003003 003003 003003 003003 003004 003004 003003 003003 003003 003003 004004 003004 003003 004004 003003 003004 003003 003003 003003 003004 003004 003003 003003 004004 003003 003003 003003 003003 004004 000000 003003 003003 003004 003003 003003 003003 003003 003004 003004 003003 003003 003004 003004 003004 003003 004004 004004 003003 003003 003003 004004 003003 003004 003003 003003 003003 003003 003003 003003 003003 003004 004004 003003 004004 003003 004004 004004 003003 003003 003003 003003 004004 003003 003003 003003 003003 003004 003004 004004 003003 004004 003004 003003 003003 004004 003004 003003 003003 003004 000000 003003 003003 004004 003003 003003 003004 003003 003003 003003 003003 003004 003003 003003 000000 003003 004004 003003 003003 003003 003003 003003 000000 003003 003003 003003 003003 003003 003003 000000 003003 003003 003003 004004 003004 004004 003003 003003 003004 003003 003003 004004 003003 004004 003004 004004 004004 003003 003003 003003 003003 003003 003003 003003 003004 003004 003003 003003 003003 003003 003003 003003 003003 003003 003003 003003 003003 003003 004004 003003 004004 003003 003003 003003 003003 004004 003003 003003 000000 003003 004004 003003 000000 000000 000000 003003 004004 003004 003004 003003 004004 000000 003003 003003 003003 004004 003003 003004 003003 004004 004004 003003
DU055      000000 003003 003004 003003 003003 003003 003003 003003 003004 003003 003004 003003 003004 003004 003004 003003 003003 003004 003003 003004 003003 003003 004004 003003 004004 003003 003003 003003 004004 004004 003003 003003 004004 003003 003003 003004 004004 000000 003003 003003 003003 003003 003003 003003 003003 003003 003003 003003 003003 003004 003003 003003 004004 004004 003003 003004 003003 003003 003003 003003 003003 003004 003003 003003 004004 003004 003003 003003 003003 003003 003003 003003 003003 003003 003003 003003 003003 004004 003004 003004 003003 003003 004004 003004 004004 003003 003003 003004 003003 003003 003003 003003 003004 003004 003003 003004 003003 003003 003003 003003 003004 003003 003003 003003 003003 003004 003004 003003 004004 003003 003003 003003 003003 003003 003003 003003 003003 003004 003003 003003 003004 003003 003003 003003 003003 003003 003004 003003 003003 003003 003003 003003 003003 003003 003003 003004 003003 003004 003003 003003 000000 003003 003003 003003 003003 003004 003003 003003 003003 003003 003003 003003 003003 003003 003003 003003 003003 003004 003003 003003 003003 004004 003004 003003 003003 003004 003003 003003 004004 004004 003003 003003 003004 003004 003003 004004 004004 004004 003003 003003 003003 003004 003003 003004 003003 003003 003003 003003 003003 003003 003003 003003 003004 000000 003004 004004 003003 004004 003003 003003 003004 004004 003004 003003 003003 003003 003003 003003 003003 003003 003003 004004 003003 003003 003003 003003 003003 003003 003004 003003 003003 003003 003003 004004 003003 003003 004004 003003 004004 003003 003004 003003 003004 004004 003004 003003 003003 003003 003003 003003 003003 003003 003003 003003 003003 003004 003004 003003 003003 004004 003004 004004 003003 004004 003003 003003 003003 003003 003004 003003 004004 003004 003004 000000 003004 003003 003003 003003 004004 003003 003004 003004 003003 004004 004004 003004 003004 000000 003004 003003 003003 003003 003003 003003 004004 004004 003003 004004 003004 003003 003003 003004 003003 003003 003004 003003 003003 003003 003003 003003 003004 004004 003004 003003 004004 000000 003003 003004 003003 003003 003004 003003 000000 003003 003003 003003 003003 003003 003003 003004 003003 003003 003003 003004 004004 003003 004004 003003 003003 003003 003003 003004 003003 003003 003004 003003 004004 003003 003003 003003 003003 000000 000000 003003 003003 003004 003004 003004 003003 003003 003003 003004 003003 003003 003003 003004 004004 003003 004004 003004 003004 003003 003003 004004 003003 003003 003003 003003 003003 000000 003003 003004 003003 003003 003004 003003 004004 003003 003004 003004 003003 003003 003003 003003 003004 003003 003004 003003 003003 003003 004004 004004 003003 003004 003003 003003 003003 004004 003003 003003 003003 004004 003003 003003 003003 004004 003003 003003 003003 003003 003003 003003 000000 003004 003003 003003 003003 003003 003003 003003 003003 003003 003003 003003 003003 003003 003003 003003 003003 003003 003003 004004 004004 003003 003003 003003 003003 004004 003003 003003 003003 003003 003003 004004 003003 000000 003003 003004 004004 004004 003003 003003 004004 003003 003003 003004 003003 003003 003003 003003 003003 003003 003003 000000 003003 003003 003003 003003 003003 003004 003004 003003 004004 003003 003004 003003 003003 004004 003004 003004 000000 003004 004004 000000 000000 004004 004004 003003 003004 003004 003004 003003 003004 004004 003003 003003 003003 004004 003003 003004 003003 004004 004004 003003
DU056      003003 003003 003003 003003 003003 003004 003003 003003 003003 003003 004004 003003 004004 004004 004004 003003 003003 003004 003004 003004 003004 003004 004004 003004 004004 000000 003004 003003 000000 000000 003003 000000 003004 004004 003003 003003 003004 003003 003003 003003 003004 003003 003003 003003 003003 003004 003004 003003 003003 003004 003003 003003 004004 003004 004004 003003 003003 003003 003003 003003 003003 003004 003003 003003 003004 003004 003003 003003 003003 003003 003003 003003 004004 003003 003003 000000 003003 003003 004004 003004 003003 003004 003004 003003 003003 003003 003003 003003 003003 003003 003003 003003 003004 004004 003004 003004 003003 003003 003004 003003 003004 004004 003003 003003 003003 003004 003003 003003 003003 003004 003003 003003 003003 003003 003003 003003 000000 003003 003003 003003 003004 003003 003003 003003 003003 003003 003003 003003 003003 003003 003003 003003 003003 003004 003003 003003 003003 004004 003003 003003 003003 003004 003003 003003 003004 003004 003003 003003 003003 003003 003003 003003 003004 003003 000000 000000 003003 003003 003003 003003 003003 003003 003003 003003 003003 003003 003003 003003 003004 004004 003003 003003 003003 003003 003003 003003 004004 003003 003003 003003 003003 003003 000000 004004 003003 003003 003003 004004 003004 003003 003004 000000 003004 003003 003003 004004 003003 003004 003003 003003 003003 003004 003004 003003 003003 003003 003003 003003 003003 003003 004004 003003 000000 003003 003003 003004 003003 003003 003003 003003 003003 003003 000000 004004 003003 003004 000000 004004 003003 003003 003003 003003 000000 004004 003004 003003 003003 003003 003003 003003 003003 003003 003004 003003 003003 003004 003003 003003 003003 004004 003003 004004 003003 004004 003003 003004 004004 003003 003003 003004 004004 003004 003004 003003 003004 003003 003003 003003 003004 003003 003003 003003 004004 003004 003003 003004 003004 000000 004004 003003 003003 003004 003003 003003 003004 003003 003003 004004 003004 003003 003003 004004 003003 003003 003003 003003 003003 003004 003004 003003 003003 003004 003003 003003 003003 003003 003003 004004 003003 003003 003004 003003 004004 003004 003004 003003 003003 003003 003003 000000 003003 003003 003003 004004 003003 003003 004004 003003 004004 003003 003003 004004 003003 003003 003003 003003 004004 003003 003003 000000 003003 004004 004004 003003 000000 003003 003004 003003 003003 004004 003003 003004 003003 003003 004004 003004 003004 003004 004004 004004 003004 003003 003003 004004 003003 003004 003003 003003 003003 003003 003004 003003 003003 003003 003004 003003 004004 003003 004004 003003 003003 003004 004004 003003 003004 003003 003003 003004 003003 003003 004004 004004 003003 003003 003003 003003 003003 004004 003003 003003 003004 003004 003003 003004 003003 004004 003003 003003 003003 003003 003003 003003 003003 003003 000000 003003 003003 003003 003003 003003 003003 003003 003003 003003 003003 003003 003003 003003 003004 003004 003004 003003 003003 003003 003003 003003 003003 003004 003004 003003 003003 003003 003004 003003 003004 004004 003004 003004 004004 003003 003003 003003 003004 003004 003003 004004 000000 003003 003003 003003 003003 003003 003003 003003 003004 003004 003003 003003 000000 003003 003004 003003 004004 003003 003003 003003 003003 003003 003003 000000 004004 003003 004004 003003 004004 004004 004004 003003 003004 004004 003004 000000 004004 000000 003003 003003 003003 004004 003003 004004 003003 004004 003004 003003
DU057      003003 003003 003003 000000 003003 003003 003003 003003 003003 003003 004004 003003 003003 004004 003003 003003 003003 003003 003004 003004 003004 003003 004004 003003 004004 003003 003003 003003 003003 004004 003003 003003 004004 003004 003003 003003 004004 003003 003003 003003 003004 000000 003004 003003 003003 003003 003003 003003 003003 003003 003003 003003 004004 003004 004004 003003 003003 003003 003003 003003 003003 003003 003003 003003 003004 003004 003003 003003 003003 003003 003003 003004 003003 003003 003003 003003 003003 004004 003004 003004 003004 003003 003003 003003 003003 003003 003003 003004 000000 003003 003003 000000 003004 004004 003003 003004 003003 003003 003003 003003 004004 004004 003003 004004 003003 003004 003003 003003 003003 000000 003003 003003 003003 004004 003003 003003 000000 003003 003003 003003 003003 003003 003003 003003 003003 003003 003003 003003 003003 003004 003003 003003 003004 003003 003003 003003 003003 003004 003003 003003 003003 003003 003003 003003 003003 003004 003004 003004 003003 003003 003003 003003 003004 003003 003003 003003 003003 003003 003003 000000 003003 003003 003003 003003 003003 003004 003003 003003 004004 004004 003003 003003 003003 003003 003004 003004 004004 003004 003003 004004 003003 003003 003003 003003 003003 003003 003003 003004 003003 003003 003003 003003 003004 003004 003003 003003 003003 004004 003004 003004 003003 003004 004004 003003 003003 000000 003004 003003 003003 003004 003004 004004 000000 003003 003003 003004 003003 003003 003003 003003 003003 003003 004004 004004 003003 003004 003004 003003 003003 003003 004004 003003 003003 004004 004004 003003 003003 003004 003003 003003 003003 000000 003003 003003 003003 000000 003004 004004 003004 003004 004004 004004 003003 004004 003003 003003 003003 003003 003003 003004 004004 004004 004004 003004 003004 003003 003003 003003 004004 003003 003003 003003 004004 003004 003004 003004 003003 003003 003004 003003 003003 003003 003003 003003 000000 003004 003003 004004 003004 003003 003003 003004 003003 003003 004004 003003 003003 003003 003003 003003 003003 003004 004004 003003 004004 003003 003003 003004 003003 003003 003003 003003 004004 003003 003003 003003 003003 004004 003003 004004 003003 003004 003003 003004 003003 003003 003004 003003 003004 003003 003003 003003 004004 003003 003004 004004 004004 003004 003003 003003 003003 004004 004004 003003 003003 003003 003003 003003 003003 003004 003003 003004 003003 003003 003003 003003 003004 003003 004004 004004 003003 003004 003003 004004 003004 003004 003003 003003 003003 003003 000000 003004 000000 000000 003003 003003 003003 003003 004004 004004 003003 003003 003003 003003 004004 003003 003004 003004 003003 003003 003004 004004 003003 003003 003003 003003 003003 004004 003003 003003 003003 003003 003003 003004 003003 003004 003003 003003 003003 003003 003003 003003 000000 003003 003003 003003 000000 003003 004004 003003 003003 003003 003003 003003 003003 003004 003003 003003 003003 004004 003003 003003 003003 003003 003003 003003 003003 003004 003003 003003 003003 003003 003004 003004 003003 004004 003004 003003 004004 004004 003003 003003 003004 003003 003003 004004 003003 003003 004004 003003 003003 003003 003003 003003 003004 003003 000000 003003 003003 003003 003003 003003 004004 003003 003003 003003 003003 003004 003003 003003 004004 003003 004004 003003 004004 004004 004004 003003 003003 003004 004004 004004 004004 003003 003003 003003 003004 004004 003003 003003 000000 003004 004004 003003
DU058      003003 003003 003003 000000 003003 003003 003003 003003 003003 003003 004004 003003 003003 003004 004004 003003 003003 003004 003003 003004 004004 004004 003004 004004 003004 003003 003003 003003 003003 004004 003003 000000 003003 003003 003003 003003 004004 003003 003003 003003 003003 003003 003003 003003 003003 003003 003003 003003 003003 003004 003003 003003 004004 004004 003004 003003 003003 003003 003003 003003 003003 003003 004004 003003 003004 003004 003003 003003 003003 003003 003003 003003 003003 003003 003003 003004 003003 003003 003003 003004 003003 003003 004004 003004 003004 003003 003003 003003 003003 000000 003003 003003 003003 003004 003003 003004 003003 003003 003003 003003 003003 003004 003003 003003 003003 003003 003003 003003 003003 003004 003003 003003 003003 003003 003003 003004 003003 003004 003003 003003 003004 003003 003003 003004 003003 003003 003004 003003 003003 003003 003003 003003 003003 003004 003003 003003 003003 003004 000000 003003 003003 003003 004004 003003 003003 003004 003003 003003 003003 003003 003003 003003 003004 003003 003003 003003 003003 003004 003003 003003 003003 004004 003003 003003 003003 003004 003003 003003 004004 004004 003003 003003 003003 003003 003003 000000 004004 003004 003003 003003 003003 004004 003003 003004 003003 003003 003003 004004 004004 003003 003003 003004 003003 004004 003003 003004 003003 003003 003003 003004 003003 004004 003003 003003 003003 003003 003003 003003 003003 003004 003004 003003 003003 004004 000000 003003 003003 003003 003003 003003 003003 003003 004004 004004 003003 003003 004004 003003 003003 003003 003004 003004 003003 004004 003003 003003 003003 003003 003003 003003 003003 003003 003004 003003 003004 003003 003003 003003 003004 003003 003003 004004 004004 004004 003003 003003 004004 003003 003003 003003 004004 003004 003003 000000 003003 003003 003003 003003 003004 003003 003003 003003 003004 003003 000000 003003 003003 003003 003003 003003 003003 003003 003003 003004 003004 003003 003003 004004 003004 003003 003003 004004 003003 003003 003004 003003 003003 003003 003003 003003 003003 004004 003004 003003 004004 000000 003003 004004 003003 003003 003003 003003 003003 003003 003003 003003 003003 003004 003003 003004 003003 003004 003003 003004 004004 003003 004004 003003 003004 003004 003003 003004 004004 003003 003003 003003 003004 003003 003003 003003 000000 004004 004004 003003 003003 004004 003003 003003 003003 003003 003003 003003 003003 003003 003004 004004 004004 003003 004004 003003 003003 003003 003003 004004 003003 003004 003003 000000 003003 003003 003003 003003 003004 003003 004004 003004 004004 003003 004004 003004 003003 003003 003003 003003 004004 003003 003003 003003 004004 003003 004004 004004 003004 003003 003003 003003 003003 004004 003003 003003 003003 003004 003003 003003 003003 004004 003003 003003 003004 000000 000000 003003 003003 003003 003003 003003 004004 003003 003003 003003 003003 003003 003003 003004 003003 003003 003003 003003 003003 003003 003003 003003 003003 003003 003003 004004 003004 004004 004004 003003 003003 003003 003004 004004 003004 004004 003003 003003 004004 004004 003003 003003 003003 003003 003004 003003 000000 003003 003003 003003 003003 003003 003003 003003 003004 003003 003003 003003 003003 003003 004004 000000 004004 003003 003004 003003 003003 000000 003004 003003 004004 000000 004004 003003 003004 004004 000000 003003 004004 004004 004004 003003 000000 003003 003003 003003 003003 004004 003003 004004 003003 003004 004004 003003
DU059      003003 003003 003003 003003 003003 003003 003003 003003 003003 003003 004004 003003 003003 004004 003004 003003 003003 003003 003003 004004 003003 003003 003004 003004 004004 003003 003004 003003 000000 004004 003003 003003 003003 003003 000000 000000 003003 003003 003003 003003 003004 003004 003003 003003 003003 003003 003003 003003 003003 003004 003003 003003 004004 004004 003003 003004 003003 004004 003003 003003 003003 003003 003003 003004 003004 004004 003003 003003 003003 003003 003003 003004 003003 003003 003003 003004 003003 003003 003003 003003 003004 003004 003003 003004 003003 003003 003003 003003 003003 003003 003003 003004 003004 004004 003003 004004 003003 003003 003003 003003 004004 003004 003003 003003 003003 003003 003003 003003 003004 003004 003003 003003 003004 003003 003003 003003 003003 003003 003003 003003 003003 003003 003003 003003 003003 003003 004004 003003 003003 003003 003003 003003 003003 004004 003003 003003 003003 003003 003003 000000 003003 003003 004004 003003 003003 004004 003003 004004 003003 003003 003003 000000 003004 003003 003003 003003 003003 003004 003003 003003 003003 003003 000000 003003 003003 004004 003003 003003 004004 004004 003003 003003 003004 003003 003004 003003 004004 003004 003003 003004 003004 003004 003003 003004 003003 003003 003003 004004 003003 003003 003003 003003 004004 003003 003004 004004 003003 004004 003003 004004 003003 004004 003003 003003 003004 003003 003003 003003 003003 003003 004004 004004 003003 003003 000000 003003 003003 003003 004004 003004 003003 003003 004004 004004 003003 003003 000000 003004 004004 003003 004004 003004 003003 004004 004004 003003 003003 003004 000000 003003 000000 003003 003003 003003 003003 003004 000000 003003 003003 004004 004004 004004 003004 004004 003003 003003 004004 000000 003003 003003 004004 003003 004004 003003 003004 003003 003003 003003 004004 003003 003003 003003 003004 004004 003003 003003 003004 000000 003003 003003 003003 003003 000000 003003 003003 003003 003003 004004 003003 003003 003003 004004 003004 003003 003003 003003 003003 003003 003003 003003 003004 004004 003003 003003 004004 003003 003003 003004 003003 003003 003003 003003 004004 003003 003003 003003 003003 003003 003003 003003 003003 003003 003003 000000 003004 003003 004004 003004 003004 004004 003003 004004 004004 003003 003003 003004 004004 003003 003003 003004 003003 004004 003004 003003 003003 003003 003004 003003 003003 003003 003004 003004 003003 003003 003003 003004 003004 003003 004004 003003 003004 003003 003003 004004 003003 004004 003003 003003 003003 003003 000000 003003 003003 003003 004004 003004 003004 003003 004004 004004 003003 004004 003003 004004 003004 003004 003003 003003 003003 003003 003004 004004 003004 004004 003003 003003 003003 004004 004004 003003 003004 003004 003003 004004 000000 003004 003003 003003 003004 003003 003003 003003 003004 004004 003003 004004 004004 003003 003003 000000 003003 003003 003003 003004 003003 003003 003003 003003 003003 004004 000000 003003 003003 003003 003003 003004 003004 004004 003003 003003 004004 000000 003003 004004 000000 003004 003004 003004 003004 004004 003003 003004 004004 003003 003003 004004 000000 000000 003003 003003 003003 003003 003003 003003 004004 003003 003003 004004 000000 000000 004004 003003 004004 003003 003003 003003 003003 004004 003004 000000 004004 003003 000000 003003 004004 004004 004004 003003 004004 004004 004004 003004 004004 003003 003003 003003 003003 004004 003003 003003 003003 000000 003004 003003
DU060      003003 003003 003003 003003 003003 003003 003003 003003 003003 003003 004004 003003 000000 004004 004004 003003 003003 003004 003003 004004 003004 003003 004004 004004 000000 003003 003003 003003 003003 004004 003003 003003 003004 003004 003003 000000 004004 000000 003003 003003 003003 003003 003003 003003 003003 003004 003003 003004 003003 003003 003003 003003 004004 004004 003003 003003 003003 003004 003003 003003 004004 003003 003003 004004 004004 003004 003003 003003 003003 003003 003003 003003 003004 003003 003003 003003 003003 004004 004004 003004 004004 003003 004004 003003 003003 003003 003003 004004 003003 003004 003003 003003 003004 004004 003003 003003 003003 003003 003003 003003 003004 003003 003003 003004 003003 003003 003003 003003 003003 000000 003003 003004 003004 003003 003004 003003 003004 003003 003003 003003 003003 003003 003003 003003 003003 003003 004004 003003 003003 003003 003003 003003 003004 003004 003004 003004 003003 003004 003003 000000 003003 003003 003003 003004 003003 000000 004004 003003 003003 003003 003003 003003 003003 003004 003004 003003 003003 003003 003003 003003 003003 003003 003003 003003 004004 003003 000000 003003 003004 004004 003003 003003 003004 003003 003003 003003 004004 003004 003003 003003 003003 003003 003003 003004 003003 003003 003003 004004 003003 003003 003003 003003 003004 003004 003004 003004 003003 003004 003003 003003 004004 003004 003003 003004 003004 003003 003004 003003 000000 003004 003003 003003 003003 003003 003003 003004 003003 003003 003003 000000 003003 003003 004004 004004 003003 003003 004004 003003 003003 003003 004004 000000 003003 004004 004004 003003 003003 003003 003003 003003 003003 003003 003004 004004 003003 004004 003003 003003 003003 003004 003004 003003 003003 004004 003004 003003 003003 003003 003003 003003 003004 003004 003004 003004 003003 003003 003003 003003 004004 003004 003004 003003 003004 003003 003003 003004 003004 003003 003003 003003 003003 003003 003003 003003 003004 003004 003003 003003 004004 003003 003003 004004 003003 003003 003003 003003 003003 003003 003003 003003 003003 004004 003004 003003 003004 003003 003003 003004 004004 003003 003003 003003 000000 003003 003003 003003 003003 003003 003003 000000 003003 003003 003003 004004 003003 003003 004004 003004 000000 003003 003003 003004 004004 003003 003003 000000 003004 003003 003003 003003 003003 004004 000000 003003 003003 003004 003003 003003 003003 004004 003003 003003 000000 003003 003004 004004 003004 003003 000000 004004 003003 003003 003004 004004 003003 003004 003003 003004 003003 003003 003003 003004 003004 003003 003004 003003 004004 003004 003004 003003 003003 004004 003003 003003 003003 003004 003003 003004 003003 003003 004004 004004 003003 004004 003003 003003 003003 004004 003003 003003 000000 003003 003003 003003 003003 003004 003003 003004 003004 000000 003003 003003 003003 003003 003003 003003 003004 003003 003003 003003 003003 003003 003003 003003 003003 003003 000000 003003 003003 003003 003003 003004 003003 003003 003003 003003 003003 003004 000000 003003 003003 003003 003003 004004 003003 003004 003003 003003 004004 003004 003003 003003 003003 003003 003003 004004 003003 003003 003003 003003 003003 000000 003003 003003 003004 003003 000000 003003 000000 003004 003003 003003 000000 004004 003003 003004 003003 000000 003003 003003 004004 003004 004004 003003 004004 004004 004004 003003 004004 003004 004004 000000 004004 004004 000000 003003 003003 004004 003003 003003 003003 004004 004004 003003
DU061      003003 003003 003003 000000 003003 003003 003003 003003 003004 003004 004004 003003 003003 004004 004004 003003 003004 003004 003003 003004 003004 003003 004004 004004 003004 003003 003004 003003 003003 004004 003004 003003 004004 003003 003003 003003 003004 003003 003003 003003 003004 003003 003003 003003 003003 003003 003003 003003 003003 003003 003003 003003 000000 003003 004004 003003 003003 003004 003003 003003 003003 003003 003003 000000 004004 003004 003003 003003 003003 003003 003003 003003 003003 003003 003003 003004 003003 003003 003003 004004 000000 003003 004004 003003 003004 003003 003003 003004 003003 003003 003003 003003 003003 004004 003003 003004 003003 003003 003003 003004 004004 003004 003003 003003 003003 000000 003003 003003 003004 003003 003003 003003 004004 003004 003003 003003 003003 004004 003003 003003 003004 003003 003003 003003 003003 003003 003003 003003 003003 003003 000000 003003 003003 003003 003003 003003 003003 003003 003003 003003 003004 003003 003003 003003 003003 004004 004004 004004 003003 003003 003003 003003 003003 003003 003003 003003 003003 003003 003003 003003 003003 003003 003003 003003 003003 003003 003003 003004 003004 004004 003003 003003 003003 003003 003003 000000 004004 003004 003003 003003 003003 003003 003003 003003 003003 003003 003003 004004 003003 003003 003003 003003 003004 003004 003003 004004 003003 004004 003004 003003 003003 003003 003003 003003 003003 000000 003003 003003 003003 003004 004004 003004 003003 003003 003003 003004 003003 003003 004004 003003 003003 004004 000000 004004 003003 003003 004004 003003 003003 003003 003003 003003 003003 004004 003004 003003 003003 003004 003003 000000 003003 003003 003003 003004 003003 003004 000000 003003 003003 004004 003003 003004 000000 004004 003004 003003 003003 003003 003003 003003 003004 003003 003004 003003 004004 003003 003004 003003 004004 003003 003004 003003 003004 004004 003003 003004 003004 003003 003003 003003 003003 003003 003003 003003 003004 003003 003003 004004 003003 003003 003003 004004 003004 003003 003003 003003 003003 003003 003003 003003 003003 003003 003003 003003 004004 003003 003003 003004 003004 003003 003004 003004 003004 003003 003003 003003 003004 003003 003003 000000 003003 003004 003003 003004 003004 000000 004004 003003 003003 003003 003003 003004 003003 003003 000000 003003 004004 003003 003003 003003 003003 000000 000000 003003 003003 003003 003003 003003 003003 003004 003003 004004 003003 003003 004004 004004 003004 003003 000000 004004 003003 003003 003003 004004 003003 003004 000000 003003 003003 003003 003003 003004 003004 003003 003003 003003 003003 003003 004004 003003 003003 003004 003003 003003 003003 003003 003003 003003 003003 003003 003003 000000 003004 004004 003003 003003 003003 004004 003003 003003 003003 003004 003003 003004 003003 003004 000000 003003 003004 000000 003003 003003 003003 003003 003003 003004 003003 003003 004004 003003 003004 003004 003003 003003 003003 003003 003003 003003 003003 004004 003003 003004 004004 003003 003003 000000 003003 004004 003003 000000 000000 003003 003003 004004 003004 000000 003003 004004 004004 004004 003003 003003 003003 003003 003003 003003 003003 003003 003003 003003 003003 003003 003003 003003 003004 003003 000000 003003 003003 003004 004004 003003 004004 003003 003003 003003 003003 003003 003003 003003 004004 003004 004004 000000 003004 004004 004004 003003 003003 004004 004004 003003 000000 003003 000000 003003 003003 004004 003003 003003 003003 004004 004004 003003
DU062      003003 003003 003003 003003 003003 003003 003003 003004 003003 003003 004004 003003 003003 004004 004004 003003 003003 003004 003004 003004 003004 003003 004004 003003 004004 000000 003003 003003 000000 004004 003003 000000 003004 004004 003003 003003 004004 003003 003003 003003 003003 003004 003003 003003 003003 003003 003003 003003 003003 003003 003003 003003 004004 003004 003004 003003 003003 003004 003003 003003 003003 003003 003003 003003 004004 003003 003003 003003 003003 003003 003003 003003 003003 003003 003003 003003 003003 003003 003003 003004 003003 004004 003003 003003 003003 003003 003003 003004 003003 000000 003003 000000 003004 004004 003003 003003 003003 003003 003003 003003 004004 004004 003003 003003 003003 004004 003004 003003 003004 003003 004004 003003 000000 003003 003003 003003 003003 003003 003003 000000 003003 003003 003003 004004 003003 004004 003004 003003 003003 003003 003003 003003 003004 004004 003003 003004 003003 003004 003003 003004 003003 003003 004004 003004 003003 000000 004004 003003 003003 003003 003003 003003 003003 003003 000000 003003 003003 003003 003003 003004 003004 003004 003003 003003 003003 004004 003003 003004 004004 004004 003003 003003 003004 003003 003003 003003 004004 003003 003003 003003 003003 003003 003003 003003 003003 003003 003003 004004 003003 003003 003003 003003 003004 004004 003003 003003 003003 003004 003003 003003 003003 003003 003003 004004 003003 003004 003004 003003 003003 003003 003003 003003 003003 003003 003003 003003 003003 003003 003003 003003 003003 003003 003003 004004 003003 003004 004004 003004 003003 003003 004004 003004 003003 004004 003003 003003 003003 003004 003003 003003 003003 003003 003003 003003 003003 003003 004004 003004 003003 003003 003004 004004 003003 003004 003004 003003 003004 003003 003003 003003 003004 003003 003003 003004 003003 003003 003004 003003 003004 003003 003004 003003 003004 003004 000000 003003 003004 003003 004004 003003 003003 003003 003003 003004 003003 003004 003003 000000 003003 003003 003003 004004 003004 003003 004004 003003 003003 003003 003003 003003 004004 004004 003003 003003 004004 003003 003003 003004 004004 003003 003003 003003 003004 003003 003003 003003 003003 003003 003003 000000 003003 003003 003003 004004 003004 003003 004004 003003 004004 003003 003004 004004 003004 003003 003003 003003 004004 003003 003003 003003 003003 004004 004004 003003 003003 003003 000000 003003 003003 003004 003003 003003 003003 000000 003003 003004 004004 003003 000000 004004 000000 003003 003003 004004 003003 004004 003003 003003 003003 003003 003003 003004 003003 003003 003004 003003 003004 003003 004004 003003 003003 003003 003004 003003 003003 003003 003003 003004 003003 003003 004004 004004 004004 003003 003003 003003 000000 000000 003004 003003 003003 003004 003003 003003 003003 004004 003003 000000 003003 003003 003003 003003 003004 003004 003003 003003 003003 003003 003004 003003 003003 003003 003003 003003 003003 003003 003003 003003 004004 004004 003004 004004 003003 003003 000000 004004 003003 004004 003003 000000 003003 003003 003003 004004 000000 003004 003003 003003 000000 003004 003003 003003 003003 003003 003003 003004 003003 003003 003003 000000 003003 003003 003003 003003 003003 003003 003003 003003 000000 004004 003003 003003 004004 003003 003004 003004 003003 003003 003003 003003 004004 003003 004004 003003 004004 004004 004004 003003 004004 003004 004004 003003 004004 003004 000000 000000 003003 004004 003003 003004 003003 004004 004004 003003
DU064      003003 003003 003003 000000 003003 003003 003003 003003 003003 003004 004004 003003 003004 004004 004004 003003 003003 004004 003004 003003 004004 003003 004004 003003 003004 003003 003004 003003 003004 004004 003003 003003 003003 003003 003003 003003 003004 003003 003003 003003 003003 003004 003003 003003 003003 003003 003003 003003 003003 004004 003003 003003 004004 004004 003003 003003 003004 003003 003003 003003 003003 003003 003003 003003 003004 003004 003003 003003 003003 000000 003003 004004 003003 003003 003003 003003 003003 004004 003004 003003 003004 003003 003003 003003 003003 003003 003003 003003 003003 003003 003003 003003 003004 004004 003004 003004 003003 003003 003003 003004 003004 003004 003003 003003 003003 003004 003004 003003 003004 003003 003003 003003 003003 003003 003003 003003 003003 003003 003003 000000 003004 003003 003003 003003 003003 003003 003003 003003 003003 003003 003004 003003 003003 004004 003003 003003 003003 003004 003003 003003 003003 003004 003004 003003 003003 003004 003003 003003 003003 003003 003003 000000 003003 003003 003003 003003 003003 003003 003003 003003 003004 003003 003003 003003 003003 004004 003003 003003 003003 000000 003004 003003 003003 003003 003003 003003 000000 004004 003003 003003 003003 003003 003003 003003 003003 003003 003003 003004 003003 003003 003003 003003 003004 003004 004004 003004 003003 004004 003004 003004 003003 003004 003004 003003 003003 003003 003004 003003 003003 003004 003003 000000 003003 003003 003003 003003 003003 003003 003003 003003 003003 003003 003004 004004 003003 003004 004004 003003 003004 003003 003003 003003 003003 004004 003003 003003 003003 003003 003003 003003 003003 003003 003003 003003 003003 003003 004004 003004 003003 003004 003004 004004 003003 004004 003003 003003 003004 003003 003003 003003 003003 003003 003004 004004 003003 003003 004004 003003 004004 000000 003003 003003 004004 003004 003003 004004 003003 003003 003003 003003 000000 003003 003003 003003 004004 003003 000000 004004 003004 003003 003003 004004 003004 003003 003003 003003 003003 003003 003003 003003 003003 003004 003003 003004 004004 003003 003003 004004 003003 003003 003003 004004 004004 003003 003003 003003 003003 003004 004004 003003 003003 003003 003003 004004 003003 003003 004004 003004 003004 003003 003003 003004 003003 003003 003003 003003 004004 003003 003003 003003 003003 004004 000000 003003 003003 003003 003003 003003 003003 003004 003003 003003 003003 003003 004004 003004 004004 003003 004004 003003 003003 003004 000000 004004 003003 003004 003003 003003 003004 003003 003003 003004 003003 003004 003003 004004 004004 003003 004004 003003 003003 003004 003003 003003 003004 003003 003003 003003 003003 003003 004004 004004 004004 003004 003004 003003 003003 004004 003003 003003 003003 003004 003003 003004 003003 004004 000000 003003 003003 003003 000000 003003 003003 003003 003003 003003 003004 003003 003004 003003 003003 003003 000000 003003 004004 003003 000000 003003 003004 000000 003004 003004 003003 003003 003003 004004 004004 004004 003003 003003 003003 003003 003003 004004 004004 003004 003004 003003 004004 003003 003003 003003 003003 003003 003003 003003 000000 000000 003003 003003 003003 003003 003003 003004 003004 003003 003003 004004 003003 003003 003004 003003 004004 003003 004004 003003 003003 004004 003003 003003 000000 004004 003003 003003 003003 003004 004004 003003 003004 003004 004004 003003 003004 004004 003003 003003 003003 004004 003003 003004 003004 004004 004004 003003
DU065      003003 003003 003003 000000 003003 003003 003003 003003 003003 003003 004004 003003 003003 004004 004004 003003 003003 003003 003003 003003 003003 003003 004004 003003 003003 003003 003003 003003 003003 003004 003003 000000 003004 003003 003003 003003 004004 003004 003003 003003 004004 003003 003004 003003 003003 003004 003003 003003 003003 003004 003003 003003 003004 004004 003004 003003 003003 003003 003003 003003 003003 003003 003004 003003 003003 004004 003003 003003 003004 003004 003003 003003 003003 003003 003003 003003 003003 003003 004004 003003 003004 003003 003004 000000 003003 003003 003003 003004 003003 003003 003003 003003 003003 004004 003004 003004 003003 003003 003003 003003 003003 004004 003003 003003 003003 003004 003004 003003 004004 003003 003004 003003 003003 003004 003003 003003 000000 003003 003003 000000 003003 003003 003003 003003 003003 003003 003003 003003 003003 003003 000000 003003 003003 003004 003003 003003 000000 003003 003003 003003 003003 003003 003003 003003 003004 004004 004004 003003 003003 003003 003003 003003 003003 003003 003003 003003 003003 003003 003004 003003 003004 003003 003003 003003 003004 004004 003003 003003 004004 004004 000000 003003 003004 003003 003004 003003 004004 004004 003003 003003 003004 003004 003003 004004 004004 003003 003003 004004 003003 003003 003003 003003 003004 003004 003003 003004 003003 003003 003003 003003 003004 003003 003004 003003 003003 003003 003004 003003 003003 003003 003003 003003 003003 003003 003003 003003 003003 003003 003004 003003 003003 003003 003003 004004 003003 003003 004004 003003 003003 003003 003004 003003 003003 004004 003004 003003 003004 003004 003003 003003 004004 003003 003003 003003 003003 004004 003003 003003 003003 003003 003004 004004 003003 004004 003003 003003 000000 003003 003003 003004 004004 004004 003003 004004 003003 003003 003003 003003 003004 003003 004004 003003 004004 003003 003003 003003 003004 003003 003003 003003 003003 003003 003003 003003 003004 003003 003003 000000 003003 000000 003003 003003 004004 003003 003003 003003 003003 003003 003003 004004 004004 004004 004004 003003 004004 003003 003003 003004 003003 003003 003003 004004 004004 003004 003003 003003 003003 003003 003003 003003 000000 003003 003004 004004 004004 003003 004004 003004 003004 003004 003003 003004 004004 003003 003003 004004 004004 003003 003004 003003 000000 004004 004004 003003 003003 003003 000000 003003 003003 003003 003003 003004 003003 003004 003004 003003 004004 003003 004004 003003 003003 003003 003003 004004 003003 003003 003003 003003 003003 003003 003003 003003 003003 003003 003003 003004 003004 003003 004004 003003 000000 003003 003003 003003 003004 003003 003003 003003 003003 003003 003004 004004 004004 003004 003003 003003 003003 004004 000000 003003 003003 003004 003004 004004 000000 004004 003003 000000 000000 003003 000000 003003 003003 003003 003003 003004 003003 003003 003004 000000 003003 003003 003003 003003 003003 003003 003003 003003 003003 003004 003003 003004 003003 003003 003003 004004 003003 004004 003003 003003 003003 003003 003004 004004 003003 004004 003003 003003 004004 003003 000000 003003 003003 003003 003003 003003 003003 003003 003003 004004 003003 003003 003003 003003 003003 003003 003003 003003 003003 003004 003004 003003 004004 003004 003003 003003 003003 003004 003003 000000 004004 004004 004004 003003 000000 004004 004004 003003 004004 003004 004004 004004 004004 003004 003003 003003 003003 004004 003003 003003 003003 004004 004004 003003
DU066      003003 003003 003003 003003 003003 003003 003003 003003 003003 003003 004004 003003 003003 004004 003003 003003 003004 000000 003004 003004 003004 004004 004004 003003 004004 003003 003003 003003 003003 004004 003003 003003 003004 003004 003003 003003 004004 003003 003003 003003 003003 003003 003003 003003 003003 003003 003004 003003 003003 003004 003003 003003 003004 003003 003003 003003 003003 003003 003003 003003 003003 003003 003004 004004 003004 004004 003003 003003 003003 003003 003003 003004 003003 003004 000000 003003 003003 003003 003003 003003 003003 003003 003003 003003 003004 003003 003003 003004 003003 003003 003003 003003 003004 003003 003004 003003 003003 003003 003003 003004 003003 003003 003003 003004 003003 003004 003003 003003 003003 004004 003003 003003 004004 004004 003003 003003 003003 003004 003003 003003 003003 003004 003003 003003 003003 003004 003003 004004 003004 003003 003003 003003 003003 003004 003003 004004 000000 003003 003003 003003 003003 000000 003004 003003 003003 003004 003004 004004 003003 003003 003003 003004 000000 003003 003003 003003 003003 003003 003004 003003 003003 003003 003003 003003 003003 004004 003003 003003 004004 004004 003003 003003 003003 003003 004004 000000 003004 003003 003003 003003 003003 003003 003003 003003 003004 003003 003003 003003 003003 003003 003003 003003 004004 003003 003003 004004 003003 003004 003004 003003 003003 003004 000000 003004 003003 003003 003003 003003 003003 003004 000000 003003 003003 003003 003003 003003 000000 003003 003004 003003 003003 003003 003003 004004 003003 003003 003003 003003 003003 003003 004004 004004 003003 004004 003004 003003 003004 003003 003003 003003 004004 003003 003004 003003 003003 003004 003003 003003 003003 004004 003003 003004 003003 004004 003003 003003 004004 000000 003003 003004 004004 003004 003004 003003 003003 003003 003003 003003 004004 003003 003004 003003 003003 003003 003003 003003 004004 003003 003003 003003 003003 003003 003003 003004 003003 003004 003003 004004 003003 003003 003003 003004 003004 003003 003003 003003 003003 003004 003003 003003 003003 004004 003003 004004 003003 003003 003003 003004 003003 000000 003003 003003 004004 003003 003004 003003 003003 004004 003003 003004 004004 003003 003003 004004 003004 003003 004004 003004 004004 003003 003003 004004 003003 003003 003003 003003 004004 003003 003003 003003 003003 004004 003004 003004 003003 003003 003003 003003 003003 003004 003003 003004 003004 003003 003003 003003 003003 003003 004004 000000 000000 003003 003003 004004 003003 003004 003003 003003 000000 003003 003003 003003 003003 003003 003003 003003 004004 003003 004004 003003 000000 000000 003003 003003 004004 003003 003003 003003 003003 003003 003004 003004 003003 003003 003003 003003 003003 004004 000000 003003 003003 003003 003003 003003 003003 000000 003003 003003 003004 003003 003003 003003 003004 003004 003003 003003 003003 003003 003003 003003 003003 003004 003003 003003 003004 003003 003003 003003 003003 003003 003003 004004 003003 003003 003003 004004 003003 004004 003003 003003 003003 000000 003004 004004 003004 004004 003003 000000 004004 004004 003004 000000 003003 003003 003003 003003 003003 003003 003003 003003 003003 003003 003003 003003 003004 003003 003003 003003 003003 003003 003004 003003 004004 003003 003004 000000 003003 003003 003003 003003 000000 003004 000000 003003 004004 004004 004004 003003 003003 003004 004004 003004 000000 003004 000000 003003 003003 004004 003003 003004 003003 004004 000000 003003
DU067      000000 003003 003003 004004 003003 003003 003004 003003 003004 003003 004004 003003 003003 004004 004004 003003 003004 003004 003003 004004 003003 003003 004004 003004 003003 003003 003003 003003 003003 004004 003003 003003 003004 003004 003003 003003 004004 003003 003003 003004 003003 003004 003004 003003 003003 003004 004004 003004 003003 003003 003003 003003 003004 003004 003004 003003 003003 000000 003003 003003 003003 003003 003003 003004 003003 004004 003003 003003 003003 003003 000000 003004 003004 003003 003003 003004 003004 003003 003004 003004 003003 003003 004004 003003 003004 003003 003003 003003 003003 000000 003003 003003 003003 003004 003004 003004 003003 003003 003003 003003 003003 004004 003003 003003 003003 003004 003003 003003 004004 003004 003003 003003 004004 003003 003003 004004 003003 003003 003003 003003 003003 003003 003003 003003 003003 003003 003004 003003 003003 003003 003003 003003 003003 003004 003003 003003 003003 003003 003003 003003 003003 003003 000000 003003 003004 004004 003004 003004 003004 003003 003003 003003 003003 003003 004004 003003 003003 003003 003003 000000 003003 003003 003003 003003 003003 004004 003003 003003 004004 004004 003003 003003 003003 003004 003004 004004 004004 003004 003003 003003 004004 003004 003003 003003 003003 003003 003003 004004 003003 003003 003004 003003 003003 003003 003003 004004 003003 004004 003003 003003 003003 003003 003004 003004 003003 004004 003003 003003 003003 003004 003004 003003 000000 003003 003003 003003 003003 003003 003004 003003 003003 000000 003004 004004 003003 003003 003004 003003 003003 003003 003004 003003 000000 004004 003004 003003 003003 003003 003003 003003 003003 003003 003004 003003 003003 003003 003003 003003 003003 004004 003003 003004 003003 004004 003003 000000 003004 003003 003003 003003 003003 003004 003003 003003 003003 003003 003003 003003 004004 003003 004004 003003 003003 003003 003003 003003 003003 003003 003003 003003 003003 003003 003003 003004 004004 003003 003003 004004 003004 003003 003004 003004 003003 003003 003004 003003 003003 004004 003003 003004 003003 003004 003003 003003 004004 003003 003003 004004 003004 003003 003003 004004 003004 003003 003003 003003 003004 003003 003004 003003 003003 003003 003003 004004 003003 003003 004004 003003 004004 003003 003003 003004 000000 003003 003003 003003 003003 003003 003003 003003 003003 004004 000000 003003 003003 003003 000000 003003 003003 003003 003003 003003 003003 003003 003003 003003 004004 003003 004004 004004 003003 003003 003004 004004 003003 000000 003003 003003 003003 003003 003003 003003 003003 003003 003003 003004 003004 000000 004004 003003 003003 003004 003003 003003 003003 003003 003003 003003 003003 003003 003003 004004 003004 004004 003004 003003 003003 004004 003003 003003 003003 003003 000000 003003 003003 004004 003004 003003 003004 003003 003004 003003 004004 003003 003003 004004 003003 003003 003004 003003 003003 003003 003003 003003 003003 003003 003003 003003 003003 003003 003003 004004 003003 003003 003003 003003 003003 004004 003004 003003 003003 003003 003003 004004 003003 004004 003003 003003 004004 004004 003003 003003 003003 003003 003003 003003 003003 003003 003003 003003 003003 003003 003003 003003 003003 003003 003003 003004 003003 003003 004004 003003 004004 003003 004004 003003 003003 003004 003003 003003 004004 004004 004004 003003 003004 004004 004004 003003 004004 003003 004004 003003 004004 000000 003003 003003 003003 004004 003003 003004 003003 004004 004004 003003
DU068      003003 003003 003003 000000 003003 003003 003003 003003 003003 003003 004004 003003 003003 004004 003003 003003 003003 003004 003004 003003 003004 003003 003004 003003 003004 003003 004004 003003 003003 000000 003004 000000 003003 004004 003003 003003 004004 003003 003003 003003 003004 003004 003003 003003 003003 003003 003003 003003 003003 003004 003003 003003 004004 003004 003004 003003 003003 003003 003003 003003 000000 003003 003003 003003 003004 004004 003003 003003 004004 003003 003003 003004 004004 003003 003003 003003 003003 003003 000000 004004 003003 003003 004004 004004 003003 003004 000000 003003 003003 003003 003003 003003 003003 003004 003004 003004 003003 003003 003003 003003 003004 003004 003003 003003 003003 004004 003004 003003 003003 003004 003004 003003 003003 003003 003004 003003 003003 003003 003003 003003 003004 003003 003003 003003 003003 003003 003003 003003 003003 003003 003003 003003 003003 003004 003003 003003 003003 004004 003003 003003 003004 003003 003004 003003 003003 003004 004004 003004 003003 003003 003003 003003 003003 003003 003003 003003 003003 003003 003004 000000 003003 003003 003003 003003 003003 003003 003003 003003 004004 004004 003003 003003 003004 003003 003003 003003 003004 003004 003003 003003 003004 003003 000000 003003 003003 003003 003003 004004 003003 003003 003003 003003 003004 003004 003003 004004 003003 003004 004004 003003 003003 003003 003003 003004 003003 004004 003003 003003 003003 003003 003003 003003 004004 003004 003003 003003 003003 003003 004004 003003 003003 003003 003003 004004 003004 004004 000000 003003 003003 003003 003003 004004 003003 004004 004004 003003 003003 003004 003003 003003 003003 003003 003003 003004 003003 003004 003003 003003 003003 004004 003003 003004 003003 004004 003004 003003 000000 003003 003003 003003 004004 003003 003003 003003 003003 003003 003004 003003 004004 003003 003003 003003 003004 003003 003003 003004 000000 003003 003003 003003 003003 003004 003003 000000 004004 003004 003003 004004 003003 000000 003003 003004 004004 003004 004004 003003 003003 003003 003003 003003 003003 003003 003003 003004 004004 003003 003003 004004 003003 003003 003003 003003 003003 003004 003003 000000 003003 003003 003004 003004 003003 003003 003003 004004 003004 003003 004004 003004 003003 003003 000000 003004 003003 003003 003003 003003 004004 003003 003003 003003 003003 004004 000000 003003 003003 003003 003004 003003 003003 004004 003003 004004 003003 000000 004004 003004 003003 003003 004004 003004 003004 003003 003003 004004 003003 003003 000000 003003 003003 003003 003003 003004 003003 003004 003004 003003 004004 003003 004004 003003 003003 003003 003004 003004 003004 003003 003004 004004 003003 003003 004004 004004 003004 004004 003003 004004 003003 004004 003004 003003 003004 004004 003003 003003 003003 004004 003003 003003 003003 003003 003003 000000 003004 003003 000000 003004 003003 003003 004004 003003 003003 003003 003003 000000 003003 003003 003003 003004 003003 000000 003003 003003 003003 003003 003003 003003 003003 003004 003003 003003 004004 003003 003004 004004 003003 004004 004004 003003 004004 004004 003003 003003 003003 003003 003003 004004 003003 003003 003003 003003 003003 003003 003003 003003 003003 003003 003003 003004 003003 003003 004004 003003 004004 003003 003003 003003 003003 000000 003003 003003 003004 003003 004004 003003 004004 000000 004004 003003 003003 003003 003003 003003 003003 000000 003003 003003 003003 004004 003003 004004 003003 003003 003004 003003
DU069      003003 003003 003003 003003 003003 003003 003003 003003 003003 003003 004004 003004 004004 004004 004004 003003 003003 004004 003003 003003 003004 003004 004004 003004 003004 003003 003003 003004 003003 004004 003003 003003 003003 003003 003003 003004 003003 003003 003003 003004 004004 003003 003003 003003 003003 003004 003004 003003 003003 003004 003003 003003 004004 004004 003003 003003 003003 003004 003003 003003 003003 003004 003003 003003 003003 003003 003003 003003 003003 003003 000000 003003 003003 003003 003003 003003 003004 003003 003004 003003 003004 003003 003003 003003 003004 003003 000000 003004 003003 003003 003003 003003 003003 003004 003003 003003 003003 003003 003003 003003 003004 004004 003003 003003 003003 003003 003004 003003 003003 003004 003003 003003 003003 000000 003004 003004 003003 003004 003003 003003 003004 003003 003003 003003 003003 003003 003003 003003 003003 003003 003003 003003 000000 003003 003003 004004 003003 004004 003003 003003 003004 003003 003003 003003 003004 003004 003003 003003 003003 003003 003003 003003 003004 000000 003003 003003 003003 003003 003003 003003 003003 003004 003003 003003 003004 003003 000000 003003 004004 004004 003003 003003 003004 003003 003003 004004 004004 003004 003003 003003 003003 003004 003003 003003 003003 003003 003003 004004 003004 003003 003003 003003 003003 003004 003003 003003 003003 003004 003003 003003 003003 003003 003003 003004 004004 003003 003003 003003 003003 004004 003003 003003 003004 003004 003003 003003 003003 003003 004004 000000 003003 000000 004004 004004 003003 003004 003003 003003 003003 003004 003004 003003 003003 004004 003003 003003 003004 003004 003003 003003 000000 003003 003003 003004 003003 003003 003003 003004 003003 004004 003003 003004 003003 003004 003004 003003 003003 004004 003003 003003 003004 003003 003004 003004 003003 003003 003003 003003 004004 003004 003003 003003 004004 004004 004004 003004 004004 003003 003003 003003 003003 003003 003003 003003 003003 003003 003003 004004 003003 003003 003003 004004 003003 003003 003004 003003 003003 003004 003003 003004 003004 003003 003003 003003 004004 003003 003003 004004 003003 003003 003003 003003 003004 003004 003003 003003 003003 003003 003003 003003 000000 003004 003003 003004 003004 003003 004004 003003 004004 003003 003004 004004 003003 003003 003003 003003 003004 003003 003003 003003 000000 004004 003003 003003 000000 003003 000000 003003 003003 003003 003003 003004 003003 003003 003003 000000 003003 003003 004004 003004 003003 003003 003003 004004 000000 003003 003003 003003 003003 003003 003003 003004 003003 003004 003004 003003 004004 003003 004004 003003 003003 003003 003003 003003 003004 003003 000000 003003 003003 003003 004004 004004 003003 003003 003003 003003 003003 004004 003003 003003 003003 003004 003003 000000 003003 004004 003003 003003 003004 003003 003003 003003 003004 003003 003003 004004 003003 003003 004004 003003 003003 003003 003003 003003 004004 003004 003003 003003 003003 000000 004004 003004 003003 003003 003003 004004 003003 004004 003003 003003 003004 003003 003003 004004 003003 004004 003003 004004 004004 003004 003003 003003 003004 003003 003003 003003 000000 003003 003003 003003 003003 003003 003003 003003 003003 003003 003003 004004 003003 000000 003003 003003 004004 003003 003003 003003 003003 003004 003003 003003 000000 003004 004004 003003 004004 000000 004004 003003 000000 003003 004004 003003 004004 004004 003003 003003 003003 004004 003003 003003 003003 004004 004004 003003
DU070      003003 003003 003003 003003 003003 003003 003003 003003 003004 003003 004004 003003 003003 004004 003003 003003 003003 004004 003003 004004 004004 003003 004004 003003 003004 003003 003004 003003 003003 004004 003004 000000 003004 003004 003003 003003 004004 003003 003004 003004 003004 003003 003003 003003 003003 003003 003003 003003 003003 003004 003003 003003 004004 003003 003004 003003 003003 003003 003003 003003 003003 003003 003004 003003 003004 003004 003003 003003 003003 003003 003003 003003 003004 003004 003004 003003 003003 003003 004004 003003 003003 003003 003004 003003 003003 003003 003003 003004 003003 003003 003003 000000 003004 004004 003003 004004 003003 003003 003003 003003 003004 003003 003003 003003 003003 003004 003004 003003 003003 003004 003003 003003 004004 003004 003003 003003 003003 003004 003003 003003 003003 003003 003003 003003 003003 003003 003004 004004 003003 003003 003003 003003 003003 004004 003003 003004 003003 003004 003004 003003 003003 003003 003004 003003 003003 004004 003004 003004 004004 003003 003003 000000 003003 003003 003003 003004 003003 003003 003003 003003 003003 003003 003003 003003 003003 003003 000000 003003 004004 003004 003003 003003 003003 003003 003003 003004 000000 004004 003003 003003 003003 003003 003003 003004 003003 003003 003003 004004 003003 003003 003003 003003 003004 003003 003004 004004 003003 003004 003003 003003 003003 004004 003004 000000 003003 003004 003003 003003 003003 003003 003003 003004 003003 003004 003003 003003 003003 003003 003004 003004 003003 003003 003003 004004 003003 003003 004004 003003 003004 003003 004004 003004 003003 004004 003003 003003 003003 003003 003003 000000 003003 003003 004004 003003 003003 003004 003003 003003 003003 003004 004004 004004 003004 004004 003003 003003 004004 003003 003003 003003 004004 003003 004004 003003 004004 003003 003003 000000 004004 004004 003004 003003 003004 003003 003003 003003 003003 003003 003003 004004 003003 003004 003003 003003 003003 003003 003003 000000 003003 003003 003003 004004 004004 003003 003003 003003 003003 003003 003003 003004 003003 003003 003004 003003 003004 003003 003003 004004 003004 003003 003003 003004 003003 003003 003003 003003 003003 000000 003004 003004 003003 003003 003003 003003 003004 003004 004004 003004 003003 003003 003003 003004 003003 003003 003003 003003 004004 003003 003003 003003 003003 000000 004004 003003 003003 003004 003003 003003 003003 003003 003003 004004 003003 003003 003003 003003 003003 003003 004004 003003 003003 003004 003003 004004 003003 004004 003003 003003 003003 003004 003003 003004 003004 003003 004004 003003 000000 003003 003004 003003 003003 003004 004004 003003 003003 003003 003003 003003 004004 003003 003003 004004 003004 003003 003003 003003 003003 004004 003003 003003 003003 003004 000000 003003 003003 004004 003003 003003 003004 003003 003003 003003 003003 003003 003003 003004 000000 003003 003004 003003 003003 003003 003003 003003 003003 003003 003003 003003 004004 000000 003003 004004 003004 000000 000000 003004 003004 004004 003003 004004 003003 003003 003003 004004 003003 003003 003003 003004 004004 003004 003003 003003 004004 003003 003003 000000 003003 003003 003003 003003 003003 003003 003003 003003 003003 003003 000000 003003 003003 003003 004004 003003 004004 003003 003003 003003 003003 003003 003003 003003 004004 003003 000000 003003 004004 004004 004004 003003 003004 004004 003004 000000 003004 003003 003003 003003 003003 004004 003003 003003 003003 000000 000000 003003
Pop_4
17
RM076      003003 003003 003003 003003 003003 003003 003003 003003 003003 003003 004004 003003 003004 004004 003004 003003 004004 004004 003003 004004 003003 003004 004004 003004 004004 003003 003004 003004 003003 000000 003003 003003 003004 003003 003003 003003 003004 003003 003003 003003 004004 003003 003003 003003 003003 003004 003003 003003 003003 003003 003003 003003 004004 004004 003003 003003 003003 003003 003003 003003 003003 003003 003004 003003 003003 003004 003003 003003 003004 003003 003003 003003 003003 003004 003003 003004 003003 003003 003003 003003 004004 003004 003004 003003 004004 003003 003003 003004 003003 003003 003003 003003 003004 003004 003003 004004 003003 003004 003003 003003 003004 003003 003003 003003 003003 003004 003003 003003 003003 000000 003003 003003 003003 003003 003003 003003 003003 004004 003003 003003 004004 003003 003003 003003 003003 003004 003004 003003 003003 000000 003004 003003 003003 004004 003003 003004 003003 003003 003003 003003 003003 003003 004004 003003 003004 004004 003003 003003 003003 003003 004004 003003 003004 003003 003003 000000 003003 000000 003003 003003 003003 003003 003004 003003 003004 003003 003003 003003 004004 004004 003003 003003 003003 003003 003003 000000 000000 003004 000000 000000 003003 003003 003003 003003 003004 003003 003003 003003 003003 003003 003003 003003 004004 004004 003003 003004 003003 003004 003003 003003 003003 004004 003004 003003 003003 004004 003003 003004 003003 003003 003004 003003 003003 003003 003003 003003 003003 003003 003003 003003 003003 003003 003004 004004 003003 003003 004004 003003 003004 003003 004004 003003 003003 004004 004004 003003 003003 003003 003003 003003 003003 003003 003003 003003 003003 003003 003003 003004 003003 003004 003003 003004 003004 003004 003003 003003 003003 003003 003004 003003 004004 003003 003003 003003 004004 003003 003003 000000 004004 003003 003003 003003 003004 003003 000000 003003 003004 003003 004004 003003 003003 003003 003003 003003 003003 003004 003003 000000 003003 003003 003003 003003 003004 003003 003003 003003 003003 003003 003003 003004 003003 003003 003003 003004 004004 003003 003003 004004 003003 003003 003003 003003 003003 003003 003003 003003 003003 003003 003003 003003 003003 003003 003003 004004 003004 003003 004004 003003 003004 003003 003003 003004 003004 003003 003003 003003 004004 003003 003003 003003 003003 004004 004004 003003 003003 003004 003003 003003 003003 004004 003003 003003 003003 000000 003004 003004 003004 004004 000000 003004 003004 003004 003003 004004 003003 003004 003003 003003 003003 003004 003003 004004 003004 003003 003004 003003 004004 003003 004004 003003 003003 003003 003003 003003 003003 003003 003003 003004 000000 003003 004004 004004 003004 003003 003003 003003 003003 003004 003003 003003 003003 003003 003003 000000 003003 004004 003003 003003 003003 003003 003004 003003 003003 004004 000000 000000 000000 003003 004004 003003 003003 003003 003003 003003 000000 003003 000000 003003 003003 003003 003003 003004 003004 003003 000000 003003 003003 004004 003004 003003 003003 003003 003003 004004 003003 003003 003003 003003 004004 004004 003003 003003 003003 003003 003003 004004 003003 003003 003003 003003 003003 003003 003003 003003 003003 003003 000000 003003 003003 003003 004004 003003 004004 003003 000000 003003 003003 003003 003004 003003 000000 003003 000000 003003 003003 004004 004004 004004 004004 003003 003004 003003 000000 004004 003003 000000 003003 004004 003003 003003 003003 003004 000000 003003
RM077      003003 003003 003003 003003 003003 003003 003003 003004 003003 003003 004004 003003 003003 004004 004004 003003 003003 004004 003003 003004 004004 003003 003004 003004 003004 003003 003003 003003 003003 004004 003004 000000 003003 004004 003003 003004 004004 003003 003003 003004 003003 003003 003003 003003 003004 003003 003003 003003 003003 004004 003003 003003 004004 003003 003004 003003 003003 003003 003004 003003 003003 003003 003003 003004 003003 003003 003003 003003 003003 003003 003003 003003 003003 003003 003003 003003 003003 003003 003003 003003 003003 003003 003003 003003 003004 003003 003003 003004 003003 003004 003003 003004 003003 004004 003004 003004 003003 003003 003003 003003 003003 003003 003003 003003 003003 003003 003003 003003 003004 003003 003003 003003 003004 003003 003003 003003 003003 003003 003003 003003 003003 003003 003003 003003 003003 003003 003003 003003 003003 004004 003003 003003 003003 003003 003003 003004 003003 003004 004004 003003 003003 003003 003003 003004 003003 000000 003003 003003 003003 003003 003004 000000 004004 003003 003003 003003 003004 003003 003003 003003 003003 003003 003003 003003 003004 004004 003003 003003 004004 004004 003003 003004 003003 003003 003003 003003 004004 003004 003003 003003 003003 003003 003003 003004 003003 003003 003003 003004 003004 003003 003004 003004 003004 003004 003003 003004 003003 003004 003003 003003 003004 003003 003003 000000 003003 003003 003003 003004 003004 003003 003004 003003 003003 003004 003004 003003 003003 003003 004004 003003 003003 003003 004004 004004 003003 003003 004004 003003 003004 003003 003004 003003 003003 004004 003003 003003 003003 003003 003003 003003 003003 003003 003003 003003 003003 003003 003003 003003 003003 003004 003003 003004 004004 004004 003003 003003 004004 003003 003003 003003 004004 004004 003003 003003 000000 003003 004004 003003 004004 003003 003003 003003 004004 000000 003003 004004 003004 003003 004004 003003 003003 003004 003003 003003 004004 003003 003003 004004 003003 003003 003004 004004 003004 003003 003003 003003 003003 003003 003003 003003 003003 004004 003003 003003 004004 003003 003004 003003 003003 003003 003003 000000 004004 003003 000000 003003 003003 003003 003004 003003 003003 003003 003003 000000 003003 003003 000000 003003 003004 003003 003003 003004 004004 003003 003003 003003 004004 003003 003003 003003 003003 004004 004004 003003 003003 003003 003003 003003 003003 004004 003003 004004 003004 003003 003003 004004 003003 003004 004004 004004 003003 003003 003003 004004 003003 004004 003004 003004 003003 003004 003003 003003 003004 000000 004004 003003 004004 003003 004004 003003 000000 003003 003003 003003 003003 003003 003003 003004 003003 003003 004004 004004 003004 000000 003004 003003 003003 004004 000000 003003 003003 003003 003003 003003 003003 004004 003003 003003 003003 003003 003003 003003 003003 003004 000000 000000 003003 003003 004004 003003 003003 003003 003003 003004 003003 003003 003003 003003 003003 003003 003003 003004 003004 003003 003004 004004 003003 003004 003003 003004 003004 003003 003004 004004 003003 003004 003003 003003 004004 003004 003003 003003 003004 003003 003003 003003 004004 003003 003003 003003 003003 003003 000000 003003 003004 003003 000000 003004 000000 003004 003004 003003 004004 003003 003003 003004 003003 003003 003003 003003 004004 003003 000000 003003 004004 000000 004004 003003 004004 003003 003004 003003 003004 003003 003003 003003 003003 004004 003003 003003 003003 004004 003004 003003
RM078      000000 003003 003003 003003 003003 003003 003003 003003 003003 003003 000000 003003 000000 004004 004004 003003 003003 003004 003003 003004 003004 004004 003004 003003 003003 003003 003003 003003 003003 004004 003003 003003 003003 003003 003003 004004 003004 003003 003003 003003 003003 003003 003003 003003 003003 003003 003003 004004 003004 003004 003003 003003 004004 004004 003004 000000 003003 003003 003003 003003 003003 003004 003004 004004 003004 004004 003003 003003 003003 003003 003003 003003 003003 003003 003003 003004 003003 003003 003004 003004 003004 004004 003004 003003 004004 003004 003003 004004 003003 003003 003003 004004 003003 003004 003004 003003 003003 003003 003003 003003 003004 003004 003004 003003 003003 004004 003003 003003 003003 003004 003003 003003 003003 003003 003003 003003 003004 003003 003003 003003 003003 003003 003003 003003 003003 003003 004004 003003 003003 003004 003003 003003 003003 003003 003003 003003 000000 003004 003003 003004 000000 003003 004004 003003 003004 003003 003003 003003 003003 003003 003003 003003 003003 003004 003003 003003 003003 003004 003003 003003 003003 003003 003003 003003 003003 003004 000000 003003 004004 004004 003003 003003 003003 003003 003003 003003 004004 003003 003003 003003 003004 003003 003003 003004 003003 003004 003003 003003 003003 003003 003003 003003 004004 003004 003003 003004 003003 004004 003003 003003 003003 003003 003004 003003 003003 004004 003003 003003 003003 003003 003004 003003 003003 003003 003003 000000 003003 003003 003003 003003 003004 003003 003003 000000 003003 003003 004004 003003 003004 003004 003004 000000 000000 004004 003004 003003 003003 003003 003003 003003 003003 000000 003003 003003 003003 003003 003003 003003 003003 003004 004004 003003 003003 004004 003003 003003 003004 003003 003004 003003 004004 003004 003003 003003 003003 003003 003003 000000 003004 003003 000000 003003 003003 003004 003003 003003 004004 003003 003003 003003 003003 003003 003003 003003 003004 003003 003003 004004 003004 003003 003003 003004 003004 003004 004004 003003 003003 003003 003003 003004 003003 003003 003003 003003 003004 003003 000000 004004 003004 003003 003003 000000 003003 003003 003003 000000 004004 004004 003003 003003 003003 003003 003003 004004 004004 003003 004004 003003 003004 003003 003003 003003 003004 003003 003003 003003 000000 003003 003003 003003 003003 000000 000000 000000 003003 003003 003003 003003 003003 004004 003003 003003 000000 003003 004004 003004 003003 003004 004004 003003 004004 003004 003003 004004 003003 004004 000000 003003 003003 004004 000000 003004 003004 003003 004004 003003 003004 003003 003003 003003 003003 003004 003004 003003 003003 003003 004004 003003 003003 003003 004004 004004 003004 003003 003003 003003 003003 004004 003004 003003 003004 003003 000000 000000 003003 004004 003003 003003 003003 003003 003003 000000 003003 003004 003003 003003 000000 003003 004004 003003 003003 003003 003003 003003 003003 003003 003003 003003 003003 003003 003004 003004 004004 003003 003003 000000 003003 004004 003004 003004 003003 003003 003003 004004 000000 000000 003003 003003 004004 003004 003003 003003 003003 003003 003003 003003 003004 003003 003004 003003 003003 003003 003003 003004 003003 000000 003003 003003 003003 000000 004004 000000 000000 003003 003003 003003 003003 000000 003003 003003 000000 003003 004004 000000 003004 000000 004004 003003 003003 003004 004004 003004 003004 003003 003004 003003 003004 004004 003003 003003 003003 004004 000000 000000
RM080      000000 003003 003004 000000 003003 003003 003003 003004 003003 003003 004004 003003 003003 004004 003004 003003 000000 004004 003004 003004 003004 003003 003004 003003 003004 003003 003003 003003 003003 000000 003004 003003 004004 003003 003003 003003 004004 003003 003003 003003 003004 004004 003003 003003 003003 003004 003003 003003 003003 003004 003003 003003 004004 003003 004004 003003 003003 003003 003003 003003 003004 003003 003003 003003 003004 003004 003003 003004 003003 003003 003003 003003 003003 003003 003003 000000 003003 004004 003003 003003 003004 003003 003004 003004 003003 003004 004004 003003 003003 003003 003003 000000 003003 000000 003003 004004 003003 003003 003003 003003 003004 004004 003004 003003 003003 003003 003004 003003 003003 003003 000000 003003 003003 003003 003003 003003 003003 003003 003003 003003 003003 003003 003003 003003 003003 003003 003003 003003 003003 004004 003003 003003 003003 003004 003003 003003 003003 003003 003003 003003 003003 003003 004004 003003 003003 003004 003003 003004 003003 003003 003003 003003 004004 003003 003003 000000 003003 003003 003003 003003 003003 004004 003004 003003 003003 003004 003003 003003 004004 004004 003003 003003 003003 003004 003003 003003 004004 003003 003003 003003 003003 003003 003003 000000 000000 003003 003003 003004 003004 003003 003003 003003 004004 004004 003003 003004 003003 003003 003003 003003 003003 004004 003004 003003 003003 004004 003003 003003 003003 003003 003003 003003 003003 003003 003004 003004 003003 003003 004004 003003 003004 003003 003003 004004 003003 004004 004004 003003 003004 003003 003003 003004 003003 004004 003003 003003 003003 004004 003004 003003 003003 003003 003003 003003 003003 003004 003003 003004 003003 003004 000000 003003 003003 003003 003003 003003 004004 003003 003003 003003 004004 003003 003004 003003 003004 003003 003003 003003 004004 003003 003003 003004 003004 003003 003003 003003 003004 003003 003003 003003 003003 003003 003003 003003 003004 004004 003003 004004 003003 000000 003003 004004 003003 003003 003003 003003 003003 003003 003003 003003 003003 003003 004004 003003 003003 003003 003003 004004 003004 003003 003004 003003 003003 003003 003003 003003 004004 003003 003003 003003 003003 003004 003003 003003 003004 003003 004004 003003 003003 003003 003003 003004 003003 003003 003003 003003 004004 003003 003003 003003 003004 004004 004004 003003 003003 003004 003003 003003 003003 004004 003003 003003 003003 003003 004004 003003 003004 004004 004004 000000 003004 003004 003003 004004 003003 003003 003003 000000 003003 004004 003003 003003 003003 003003 003003 003004 000000 003003 004004 003003 003003 003004 003003 003003 003003 003003 003003 003003 003003 003003 003004 004004 003004 003003 003003 003003 003003 004004 000000 003003 003003 003004 003003 003003 003003 003004 003003 003003 000000 003003 003003 003003 003003 003003 003003 003003 003003 003003 004004 003003 003003 003003 003003 000000 003003 003003 003003 003003 003003 000000 004004 003004 003004 003003 003003 003004 003003 003004 003003 003004 003004 003003 003003 000000 000000 003004 003003 003003 004004 004004 003003 004004 003003 003003 000000 003004 003003 003003 004004 003003 003003 003003 000000 003003 003003 003004 003003 003004 003003 003003 004004 003003 004004 003003 003003 003003 003004 003003 003003 003003 004004 003003 004004 003003 003003 004004 004004 003003 004004 003004 003004 003003 003004 003003 003003 003003 003003 004004 003003 000000 003003 004004 003003 003003
RM081      003003 003003 003003 003003 003003 003003 003004 003003 003003 003003 004004 003004 003004 004004 004004 003003 003003 003004 003003 004004 003003 003004 003004 003004 003003 003003 003004 003003 003003 004004 003003 003003 003004 003004 003003 003003 003003 003003 003004 003003 003003 003003 003003 003003 003003 003003 003003 003004 003004 003004 003003 003003 004004 003004 003003 003003 003003 003004 003003 003003 003003 003003 004004 003003 003003 003004 003003 003003 003003 004004 003003 003004 003003 003003 003003 000000 003003 003003 003004 003003 004004 004004 003003 003003 004004 003004 003003 003003 003003 003003 003003 003004 003003 004004 003003 003004 003003 003003 003003 003003 003003 003003 003003 003003 003003 003003 003003 003003 003004 003003 003004 003003 003004 003004 003003 003003 003004 003003 003003 003003 003003 003004 003003 003003 003003 003003 003004 003003 003003 004004 003003 003003 003003 003003 003003 003004 003003 003004 003003 003003 003003 003004 003004 003004 003003 003004 003003 004004 003003 003003 003003 003003 003003 003003 003003 003003 000000 003003 003003 003003 003003 003003 003004 003003 003003 003004 003003 003003 004004 004004 003003 003003 003003 003003 003003 003003 004004 003004 004004 003003 003004 003003 003003 003004 003003 003004 000000 004004 003003 003003 003003 003003 003004 004004 003003 003003 003003 004004 003003 003003 003003 003003 004004 003004 003003 003003 003003 003003 003003 003003 003004 003003 003003 003003 003003 003003 003003 003003 003003 003003 003004 003003 003004 004004 003003 003004 004004 003004 003004 003003 003004 003003 003003 004004 003004 000000 003003 003003 000000 003003 003003 003003 003003 003003 003003 003004 003003 004004 000000 003004 003004 003004 003003 004004 003003 003003 004004 003003 003003 003003 004004 003003 003004 003003 003004 003003 004004 003003 003004 003003 003004 003003 004004 003004 003003 003003 004004 003003 004004 003004 003003 003003 003003 003003 003003 003003 003003 000000 003003 003003 003003 000000 003004 003003 003003 003003 003003 003003 003003 003003 003003 004004 003003 003003 003003 003003 003003 004004 004004 003003 003004 003004 000000 000000 003003 003003 003003 003003 003003 003003 003003 003003 003003 004004 003004 003003 004004 003003 003003 003003 003003 003003 003003 003003 003004 003003 004004 003003 003004 003003 003003 003003 004004 003003 003003 003003 003003 003004 003003 003003 003003 003004 003003 003003 003004 004004 003003 003004 004004 000000 000000 003003 003003 004004 003003 004004 003004 003003 003003 004004 003003 004004 003004 003003 003004 003003 004004 003003 004004 003004 003003 003003 003003 003003 004004 003003 003004 003003 003003 003003 004004 004004 003004 003003 003004 003004 000000 003003 003004 003003 003003 003003 003003 000000 003003 004004 003003 000000 003004 003003 003003 003003 003003 004004 003003 003004 003003 003003 004004 003003 003003 000000 003003 003004 003003 000000 003003 003003 003003 000000 000000 003003 003004 003003 000000 003004 003003 003004 003003 000000 003003 003003 003004 000000 003003 004004 003003 003003 003004 003004 003003 003003 003003 003003 003003 003004 003003 003003 003003 000000 003003 003003 003003 003003 003003 003003 003003 003003 003003 003003 004004 003003 000000 004004 003003 003003 003004 003003 003004 003003 004004 003003 004004 003003 003004 004004 004004 003003 003004 003004 003004 003003 004004 000000 004004 003003 003004 004004 003003 003003 003003 003004 004004 003003
RM082      000000 003003 003004 003003 003004 003003 003003 003003 003003 003003 004004 003003 003003 004004 004004 003003 003004 004004 003004 004004 003004 003003 003004 003004 004004 003003 003003 003003 003004 004004 003004 000000 003003 003003 003003 003003 003004 003003 003003 003003 003003 000000 003003 003003 003003 003004 003003 003004 004004 003004 003003 003003 004004 003004 003004 003003 003003 003003 003004 003003 003003 003004 003003 003004 003003 003004 003003 003003 003003 004004 003003 003003 003003 003003 003003 004004 003003 003003 003003 003003 003004 003004 003003 003003 003003 003003 003003 003003 003003 003003 003003 003003 003003 004004 003003 004004 003003 003004 003003 003003 003003 003003 003003 003003 003003 003004 003003 003003 003003 003003 003003 003003 003003 003004 003003 004004 003003 003003 003003 003003 003003 003003 003003 003003 003003 003004 003004 003003 003003 003003 003003 003004 003003 004004 003003 003003 003003 004004 003003 003003 003003 003003 003004 003003 003003 004004 003004 003003 003003 003003 003003 003003 003004 003003 003003 003003 003003 003004 003003 003003 003003 003004 003004 003003 003003 003003 003003 003003 004004 004004 003003 003003 003003 003004 003004 000000 004004 003004 003003 003003 003003 003003 003003 003003 003003 003004 003003 003004 003003 003003 003003 003004 004004 003003 003003 003003 003003 004004 003003 003003 004004 003004 003003 003003 003003 003004 003003 004004 003004 003003 003004 003003 003004 003003 003003 003004 003003 003003 003003 003003 003003 003003 003004 004004 003003 003004 004004 003003 004004 003003 003003 003003 003003 004004 003004 003003 003003 003003 000000 003003 003003 003003 003003 003003 003003 003003 003003 003004 003003 004004 003004 004004 003003 003004 003003 003003 004004 003003 003003 003003 003004 003004 003003 003003 003003 003003 003003 003003 004004 003003 003003 003004 003003 003003 000000 003003 003003 003003 003003 003003 003003 003003 003003 003003 003004 003003 003003 004004 003003 004004 000000 003004 004004 003003 003003 003003 003003 003003 003003 003003 003003 003004 004004 003003 004004 003003 003003 004004 003003 003003 004004 003003 003004 003003 003003 004004 003003 003003 004004 000000 003003 003003 003003 003004 003003 003003 004004 003004 003004 003003 003003 004004 003003 003003 003003 003003 004004 003003 003003 003003 000000 004004 004004 003003 000000 003004 003003 000000 003003 003004 004004 003004 004004 003003 000000 003004 004004 003004 004004 003004 003004 000000 003003 004004 000000 003003 003003 003004 003003 003003 003003 004004 003004 003003 003004 003003 004004 003003 003004 003003 003003 003003 003003 003003 003003 003003 003003 003004 003003 003004 004004 004004 003004 003004 003004 000000 003003 003003 003003 003003 003003 003004 000000 003004 000000 004004 003003 000000 003003 003003 003003 000000 003004 003003 003003 003003 003003 003003 003004 003003 003003 003003 003003 003003 003003 003003 003003 003003 003003 003003 003004 003004 003004 003003 003003 003004 003003 003003 000000 003004 004004 003003 003004 004004 003003 004004 003003 003003 004004 004004 003003 004004 003003 003003 003003 003003 003003 003003 003004 003003 000000 003003 003003 003003 003003 003003 000000 003003 003003 004004 004004 003003 004004 003003 003003 004004 003003 003004 003004 003003 004004 000000 004004 000000 003003 000000 003004 003003 004004 003003 003004 003003 003004 003004 000000 003003 003003 004004 003004 000000 003003 000000 004004 003003
RM083      000000 000000 003003 003003 003003 003003 003003 003003 003003 003003 004004 004004 003004 004004 004004 003003 003004 003003 003003 004004 004004 003003 004004 003003 003003 003003 003003 003003 003003 004004 003003 000000 003004 003004 003003 003003 003004 003003 003003 003003 003003 003004 003003 003003 003004 003004 003003 003004 003003 004004 003003 003003 004004 003004 003004 003003 003003 000000 003003 003003 003004 003004 003003 003004 003003 003004 003003 003003 003003 003003 003004 003003 003003 003003 003003 003003 003003 003003 003004 003003 003003 003003 003003 003004 004004 003003 003003 004004 003003 003003 003003 003003 004004 003004 003004 003003 003003 003004 003003 003003 003003 003003 003003 003003 003003 004004 003003 003003 003003 003004 000000 003003 003003 003003 003003 000000 000000 003003 003003 003003 003004 003003 003003 003003 003003 003003 003004 000000 003003 003003 003004 003003 003003 004004 003003 003003 003003 003004 000000 004004 003003 003003 003003 003004 003003 004004 003004 003003 003003 003003 003003 003003 003003 003003 003003 003003 003003 003003 003003 003003 003003 003003 004004 003003 003003 003004 003003 003003 004004 004004 003003 003003 003003 003003 003003 003003 004004 003004 003004 003003 003003 003003 003003 003003 003003 003003 003003 004004 003003 003003 003003 003003 003004 003004 003003 003003 003003 004004 003003 003003 003003 004004 003003 003004 003003 003004 003003 003003 003004 003003 003003 003003 003003 003003 003003 003003 003003 003003 003004 000000 003003 004004 003003 004004 003003 003004 004004 003003 003003 003003 003004 004004 003003 004004 003003 003003 003003 003003 004004 003003 000000 003003 003003 003004 003003 004004 003003 003004 003003 003003 003004 004004 003003 003004 003003 000000 004004 003003 003004 003003 004004 004004 003003 000000 003003 003003 004004 003003 004004 003003 003003 003003 003004 004004 003003 003003 003003 003003 003003 003003 003003 003004 003003 003003 000000 003004 003003 000000 003003 003003 003003 004004 003004 003003 003004 003003 003003 003003 003003 003003 003003 003003 003003 003003 003004 003003 003003 004004 003003 003003 003003 003003 004004 003003 003003 004004 003003 003003 003004 003003 003003 003003 003003 004004 003003 003003 004004 003004 003004 003003 003003 003004 003003 003003 003003 003003 004004 003003 003003 000000 003003 000000 004004 003003 003003 003004 003003 003003 003003 003004 004004 003004 000000 003003 004004 003004 004004 003003 004004 003003 003004 003004 003003 004004 000000 003004 003003 003003 003003 003003 003003 003004 003003 003003 003004 003003 004004 003004 003004 003003 003003 003003 003003 003003 003003 003003 004004 003003 003003 003003 003004 004004 003003 003003 003003 003003 003003 003004 003003 003003 003003 003003 003003 000000 003003 004004 003003 003003 003003 003003 003003 003003 000000 003004 003003 003004 003003 003003 004004 003003 003003 003003 003003 003003 003003 003003 003003 003003 003003 003003 003004 003004 004004 003003 000000 004004 000000 003004 003003 003003 003003 003003 003004 004004 004004 003003 003003 003003 004004 004004 003003 003003 004004 003003 003003 003003 003003 003003 003003 003003 003003 003003 003003 003003 003003 003003 003003 003003 003003 003004 003004 003003 004004 003003 003003 003003 003003 003003 003004 003003 004004 004004 003003 003003 003004 004004 004004 003003 003004 004004 003004 003003 004004 003003 003004 003003 004004 000000 003003 003003 003003 004004 004004 003003
RM084      003003 003003 003003 003003 003003 003003 003004 003003 003003 003003 004004 003003 003003 004004 004004 003003 000000 003003 003004 003003 003004 003004 003003 003004 004004 003003 003003 003003 003004 004004 004004 003003 003004 003003 003003 003004 003004 003003 003003 003003 003003 003004 003003 003003 003003 003003 003003 003003 003003 003003 003003 003003 004004 003004 003003 003003 003003 003003 003003 003003 003003 003003 003003 003003 003003 003003 003003 003003 003003 000000 003003 003003 003004 003003 003003 003004 003003 003003 003003 003003 004004 003004 003003 003003 004004 003003 000000 004004 003003 003003 003003 003003 003003 003004 004004 003004 003003 003004 003003 003003 004004 003004 003003 003003 003003 004004 003003 003003 003003 003004 003003 003003 003003 000000 003003 003003 003003 003003 003003 003003 003004 003004 003003 000000 003003 003003 003003 003003 003003 003003 003003 003003 003003 003003 003003 003003 003003 003004 003003 004004 000000 003004 003003 003003 003003 003004 003003 003003 003003 003003 003003 003003 003003 003003 003003 003004 003003 003004 003003 003003 003003 003003 003004 003003 003003 004004 000000 003003 003004 004004 003003 003003 003003 003003 003003 003003 004004 004004 003003 003003 003003 003003 003003 003003 003003 003003 003003 003004 003004 003003 003003 003004 004004 003003 003003 004004 003003 003004 003003 003003 003003 003003 003003 003003 003003 003003 004004 003003 003003 003003 003003 003003 003003 003003 004004 003003 003003 003003 003003 003003 003003 003003 003003 000000 003003 003003 004004 003003 004004 003003 004004 003004 003003 004004 004004 004004 003003 000000 000000 003003 003003 003003 003004 003003 003003 003004 003003 003004 003003 004004 004004 004004 003003 003003 003003 003003 004004 003003 003003 003003 003004 003004 004004 003003 003004 003004 003003 000000 003003 003004 003003 003003 003004 003003 003003 003004 003003 003003 003003 003003 003003 003003 003003 000000 003004 003003 003003 004004 003003 003003 003003 004004 004004 003003 003004 003003 003003 003003 003003 003003 003003 000000 003003 003004 004004 003003 003004 004004 003004 003003 003003 003004 003003 003003 003004 003003 003004 003003 003003 003003 003003 003003 003003 004004 003003 003003 003004 003004 004004 003004 003003 003004 003004 003003 003003 003003 004004 003003 003003 003003 003003 003003 004004 003003 000000 003003 003003 003003 003003 003003 004004 003004 003003 003003 003004 003003 003003 003003 004004 004004 003003 003003 003003 003004 003003 003004 003004 003003 000000 003004 003003 004004 003004 003003 000000 003003 004004 000000 004004 003004 003004 003003 003003 003004 003004 003003 004004 003004 003004 003004 004004 004004 004004 003003 003003 003003 003003 003004 004004 003003 003003 003004 003003 003003 003003 000000 003003 003003 003004 000000 003003 003003 003003 003003 000000 003004 000000 003003 004004 000000 003003 003004 003003 003003 003003 003003 003003 003003 003003 003003 003003 003004 004004 003003 000000 003004 003003 003004 003004 003003 003003 003003 004004 004004 003003 000000 003003 003003 003004 003004 003003 003003 004004 003003 003003 003003 003003 003003 003003 003003 003003 003003 003003 003003 003003 003003 003003 003003 003003 003003 003003 003003 004004 003003 003003 003003 003003 003003 003003 000000 004004 003003 000000 000000 004004 004004 000000 003003 004004 003004 004004 003003 004004 000000 004004 000000 003003 004004 003004 003003 003003 004004 003003 003003
RM085      000000 003003 003003 003003 003003 003003 003003 003003 003003 003003 003003 003003 003003 004004 004004 003003 003003 004004 003004 004004 003004 004004 004004 003003 003003 003003 003004 003003 003003 004004 003003 003003 004004 003003 003003 003003 003003 003003 003003 003003 003003 003003 003003 003003 003003 003003 003003 003004 003003 003003 003003 003003 004004 003004 003003 003003 003003 003004 003003 003003 003003 003004 003004 003003 003004 003003 003003 003003 003003 003004 003003 003004 003003 003004 003004 000000 003003 003003 003003 003003 003004 003004 003004 003003 003004 003003 003003 003004 003003 003003 003003 003003 003003 000000 003004 003003 003003 003004 003003 003003 003003 003003 003004 003003 003003 003004 004004 003003 003003 003004 003003 003003 003003 003003 003003 003003 003003 003004 003003 003003 003003 003003 003003 003003 003003 003004 003004 003003 003003 003003 003003 003003 003003 003003 003003 003003 003004 003004 003003 003004 003003 003004 003003 003003 003003 004004 003004 003004 003003 003003 003003 003003 003004 003003 003003 003003 000000 003003 003003 003003 003003 003003 004004 003003 003003 003004 003003 003003 004004 004004 003003 003004 003003 003003 003003 003003 004004 003003 003003 003003 003003 003003 003003 003003 003003 003003 000000 003004 004004 003003 003003 004004 004004 003004 003003 003003 003003 004004 003003 003004 003003 003003 003004 004004 003003 003004 003003 003003 003004 003003 003003 003003 003003 003003 003003 004004 003003 003003 003003 003003 003003 003003 004004 004004 003003 003003 004004 003003 003004 003003 003004 003004 003003 004004 004004 003003 003003 004004 003003 003003 003003 003003 003004 003003 003003 003004 000000 003004 003003 004004 004004 003004 003003 004004 003003 003003 004004 003003 003003 003003 004004 000000 003003 003003 004004 003003 003003 003003 004004 003003 003003 003003 003004 003003 003003 003004 004004 003003 003003 003003 003003 003003 000000 003003 004004 003003 003003 000000 003003 003003 003003 004004 003004 003003 003003 003004 003003 003003 003003 003003 003003 003003 003003 003003 004004 000000 003003 004004 004004 003003 003004 004004 003003 003003 004004 003003 003003 003003 003003 003003 003003 003003 003003 004004 003004 003003 004004 003003 004004 003003 000000 003003 003003 003003 003003 003003 004004 003003 003003 003003 003003 004004 000000 003003 003003 003003 003003 003003 003003 003003 003003 003003 003003 003003 003003 003003 000000 000000 004004 003003 003004 003003 003003 004004 003003 003004 003003 003003 003003 003003 003003 004004 003004 003003 003004 004004 004004 003003 004004 003003 003003 003003 003004 003003 003003 003003 003003 003003 003003 003003 004004 004004 004004 003003 003003 003004 003003 004004 003004 003003 003003 003004 000000 003003 003003 004004 003003 003003 003003 004004 003003 003003 003003 003003 000000 003004 003003 003003 003004 003003 003003 004004 003003 003003 003003 000000 003003 003003 003003 003003 003003 004004 004004 003003 003004 004004 003003 003004 004004 000000 003003 003003 003004 004004 003003 003004 003003 003003 003004 003004 003003 003003 003004 003003 003003 003004 003003 003003 003004 003003 003003 003003 003003 003003 003003 003003 003003 003003 003003 004004 003004 003003 004004 003003 003003 003003 003003 003003 003003 003003 004004 003004 003004 003003 003003 000000 003004 003003 004004 003003 004004 003003 003003 003003 003003 003003 003003 004004 004004 003004 003003 004004 003004 000000
RM086      003003 003003 003003 003003 003003 003003 003003 003004 003003 003003 004004 003003 003004 004004 004004 003003 000000 003004 003003 004004 003003 003003 004004 003004 003003 003003 003003 003003 004004 004004 003003 004004 004004 003004 003003 003004 003004 003003 003003 003003 003003 003003 003003 003003 003003 003004 003003 003004 003004 003003 003003 003003 004004 004004 003004 003003 003003 003003 003003 003003 003003 003003 003003 000000 003003 003004 003003 003003 003003 000000 003003 003003 003003 003003 003003 000000 003003 003003 003004 003003 003004 003004 003003 003004 003004 003003 003003 003003 003003 000000 003003 003003 003003 004004 003004 003004 003003 003003 003003 003003 003004 003004 003004 003003 000000 004004 004004 003003 004004 004004 003003 003003 004004 003003 003003 003003 003003 003003 003003 003003 003004 000000 003003 000000 003003 003003 004004 003003 003003 003003 003003 003003 003003 003004 003003 003003 003003 003004 003003 003003 003003 003003 003003 003003 003003 004004 004004 003003 003003 003003 003003 000000 003003 003003 003003 003003 003003 003003 003003 003003 003003 003003 003003 003003 003003 004004 003003 003003 004004 004004 003003 003003 003004 003003 003003 003003 004004 004004 003004 003003 003003 003004 003003 003004 003003 004004 003003 003004 004004 003003 003003 003003 004004 003003 003003 004004 003004 004004 003003 003003 003004 003003 003004 003003 003003 003004 003003 003003 003004 003003 003004 003003 000000 003003 003003 003003 003003 003003 003003 003003 003003 003003 003003 004004 003003 003003 003004 003003 004004 003003 003004 003003 003003 004004 004004 003003 003003 003004 003003 003003 003003 003003 003004 003003 003003 003003 003003 000000 003003 003004 003003 003004 003003 004004 003004 003003 000000 003003 003003 004004 004004 003003 003003 003003 003003 003003 003004 003003 004004 003003 003003 003003 003004 003003 003003 003003 003004 003003 003003 003003 000000 003003 003003 003003 003003 003003 003003 004004 003003 003003 003003 003004 003004 003003 003004 003003 003003 003003 003003 003003 003003 003003 003003 004004 004004 003003 003003 003004 003003 003003 004004 003003 003003 003003 003003 003003 003003 003004 003003 003003 003003 003003 003003 003003 003004 003004 004004 003004 003003 003004 003003 003004 000000 003003 003003 003003 004004 003003 003003 003003 003003 004004 000000 003003 003003 004004 003004 003003 003003 003003 003003 003004 003004 003003 003004 003004 004004 003003 003004 003003 003004 003003 003003 004004 003003 003003 003003 003003 003003 003004 003003 003004 003003 003003 003004 003003 004004 004004 004004 003003 003003 003003 003003 003003 003003 000000 003004 003003 000000 003004 003003 004004 003004 003003 003004 003003 003003 004004 004004 003003 003003 004004 003003 003003 003003 004004 003004 003003 003003 003003 003003 003003 000000 003004 003003 003004 003003 003003 003003 003003 003003 003004 003003 003003 003003 000000 003003 003003 003004 003003 003004 003003 003004 003003 003003 004004 003003 003004 003003 003003 004004 003003 003003 004004 003003 004004 003003 003003 003004 003004 003003 003003 003003 003003 003003 003003 000000 003003 003004 003004 003003 000000 003004 003003 003003 003003 003003 003003 003004 003003 004004 003004 004004 003003 003003 003003 003003 003003 003003 003003 004004 003003 003003 003003 003004 004004 004004 003003 003004 003003 004004 003003 004004 003004 003004 003003 003003 004004 003003 003003 003003 003003 004004 003003
RM087      003003 003003 003003 000000 003003 003003 003003 003003 003003 003003 003004 003003 003003 004004 004004 003003 000000 003004 003004 003004 003003 003003 003004 003004 003004 003003 003004 003003 003003 004004 003004 003004 003003 003004 003003 003003 003004 003003 003003 003003 003003 003003 003003 003003 004004 003004 003003 003003 003003 004004 003003 003003 004004 003003 003003 003003 003003 003003 003003 003003 003004 003003 003003 003003 003004 003004 003003 003003 003003 003004 003003 003003 003003 003003 003003 003004 003003 003003 003003 003003 004004 003003 004004 004004 004004 003003 003003 003003 003003 003003 003003 003003 003003 004004 003003 004004 003003 003003 003003 003003 003003 003004 003003 003003 003003 004004 003004 003003 004004 003004 003003 003003 003003 003003 003003 003004 003004 003003 003003 000000 003004 003003 003003 003003 003003 003004 003004 003003 003003 003003 003003 003003 003003 003004 003003 003004 000000 003003 003003 003003 003003 003003 003003 003003 003003 003003 003004 003003 003003 003003 003003 000000 004004 003004 003003 003003 004004 003003 003003 003003 003003 003003 003004 003004 003003 004004 003003 003003 004004 004004 003003 003003 003003 003003 003003 003003 004004 003004 003003 003003 003003 003003 000000 003003 003003 003004 003003 003003 003003 003004 003004 003003 003004 003004 003003 003003 003003 004004 003003 003003 003004 003003 003003 003004 003003 004004 003003 003003 003003 003003 003004 003003 003003 003003 003003 004004 003003 003003 003003 003003 003003 003003 004004 004004 003003 003004 004004 003003 003003 003003 004004 003003 003003 004004 004004 003003 003004 003004 003003 000000 003004 003003 003004 003003 003003 003004 003003 003003 003004 003003 003003 003003 003004 004004 003004 003003 004004 003003 003003 003004 004004 000000 003003 003003 004004 003003 003003 003003 003004 003004 003003 003003 003004 003003 003003 003004 004004 003003 003004 003003 003003 003003 003003 003004 003004 003003 003003 004004 003003 003003 003003 003004 004004 003004 003003 003003 003004 003004 003003 003003 003003 004004 003003 003004 004004 003003 003003 004004 003004 003003 004004 003003 003003 003003 003003 003003 003003 003003 003004 003003 003003 003003 003003 003004 003003 003003 004004 003003 004004 004004 003003 003003 003003 003003 003003 003003 004004 003003 003003 000000 003003 004004 004004 003003 003003 004004 003003 003003 003003 004004 003003 003003 004004 003003 003003 003004 004004 000000 004004 003003 003003 004004 003003 003004 003003 003003 003003 003003 003003 003003 003003 003004 003003 003003 003003 000000 003004 003003 003004 003003 003003 003003 003003 003003 003004 003003 004004 003003 003003 003003 004004 004004 004004 003003 003003 003003 003003 004004 003003 003003 003003 003003 003003 003003 000000 004004 003004 003003 003003 003003 003004 003003 003003 003004 003003 003004 003003 003003 003004 003003 003003 003003 003003 003004 003003 003003 003003 003003 003003 000000 003003 003004 003004 003003 003003 004004 003003 003004 003003 003003 003004 003003 003004 004004 003003 004004 003004 003003 003004 003004 003003 003003 003003 003003 003003 003004 003003 003003 003004 003003 003003 003003 003003 003003 003003 004004 003003 003003 003003 003004 004004 004004 004004 003003 003003 003003 003003 000000 003003 003003 004004 003003 004004 003003 003003 004004 004004 003003 003004 003004 004004 003003 003004 003003 003003 003003 003003 004004 003003 003003 003004 004004 000000 003003
RM090      003003 003003 003003 003003 003003 003003 003003 003004 003003 003003 004004 003003 003004 004004 004004 003003 000000 004004 003004 003004 003003 003003 004004 003004 003004 003003 003003 003003 003003 004004 004004 003003 003004 003003 003003 003003 003003 003003 003003 003003 003003 003003 003003 003003 003003 003004 003004 003004 003003 003003 003003 003003 004004 004004 003004 003003 003003 003003 003003 003003 003003 003003 003003 003003 003004 003004 003003 003003 003003 003003 003003 003003 003003 003003 003003 004004 003003 003003 003003 003004 003004 003004 003003 003004 003003 003003 003003 003003 003003 003003 003003 003003 003003 003003 003004 003003 003003 003003 003003 003003 003004 003003 003003 003003 003003 003004 003003 003003 003003 003003 003003 003003 003003 003003 003003 003003 003003 003003 003003 003003 003003 003003 000000 003003 003003 003003 003004 003003 003003 003004 003003 003004 003003 003004 003003 003003 003003 003004 003003 003003 003003 003003 003003 003004 003003 003004 003004 003003 003003 003003 003003 003003 004004 003003 003003 003003 003004 003004 003003 003003 003003 003004 003003 003003 000000 003004 003003 003003 003004 003004 000000 003003 003003 003003 003003 003003 004004 003004 003003 003003 004004 003003 003004 003003 003003 003003 003003 003004 003003 003003 003003 003003 003004 004004 003003 003004 003003 003004 003003 003003 003003 003004 003003 003003 003003 004004 003004 003003 003003 003003 003003 003003 003003 003003 003003 003004 003003 003003 003004 003003 003003 003003 003004 004004 003003 003003 004004 003003 003004 003003 004004 003004 003003 004004 003004 003004 003003 003004 003003 003003 003003 003003 003003 003003 003003 003003 003003 003004 003003 004004 004004 000000 003003 004004 003003 000000 003004 003003 003003 003003 004004 004004 003003 004004 003004 003003 004004 000000 003004 003003 000000 003003 003004 003004 003003 003004 003004 003003 003004 003003 003003 000000 003003 003003 003004 004004 003004 004004 003003 003003 003003 003004 003004 003003 003004 003003 003003 003003 003003 003003 003003 003003 003003 003004 004004 003003 003003 004004 003004 003003 003003 003003 004004 003003 003003 003003 003003 003003 004004 003003 003003 003003 003003 003003 003003 003003 004004 003004 003003 003003 000000 003003 003003 003003 003003 003003 004004 003003 003003 003003 003003 004004 004004 003003 003003 003003 003004 003003 003003 004004 003003 003003 003003 003003 003003 004004 003004 000000 003004 003004 004004 003004 003003 004004 003003 003004 003004 003003 003003 000000 003003 003003 003003 004004 004004 000000 000000 003003 003003 003003 003003 003003 003003 003003 000000 003003 003004 003004 003003 003003 004004 004004 003003 003003 003003 003003 003003 004004 003004 003003 003003 003003 003003 003004 003003 004004 003003 003003 003004 003003 003003 003003 003003 004004 003003 003003 003003 003003 003004 003003 003003 003003 003003 003004 003003 003003 003003 003003 003004 003003 003003 003003 003003 003003 003003 000000 003003 003004 003003 003003 000000 003003 003003 000000 000000 003003 003004 003003 004004 000000 003003 003003 003003 003003 003003 003004 003004 003003 003003 003003 003003 003003 000000 003003 003003 003003 003003 003003 003003 003003 003004 003003 004004 004004 003003 003003 003003 003003 003003 000000 000000 003003 003003 003003 003003 000000 004004 003004 003004 003004 004004 003003 003004 003003 004004 003003 003003 004004 003003 003003 003003 004004 004004 003003
RM091      000000 003003 003003 003003 003003 003003 003003 003003 003003 003003 004004 003003 003003 004004 004004 003003 003003 000000 003003 003004 003004 003003 004004 003004 003003 003003 003004 003003 003003 004004 003003 003003 003003 003003 003003 003003 003004 003003 003003 003003 003003 003003 003003 003003 003003 003004 003003 003004 003004 003003 003003 003003 003003 004004 003003 003003 003003 003003 003003 003003 003003 003003 003003 004004 003003 003004 003003 003003 003003 003003 003003 003003 003003 003003 003003 003003 003003 003003 000000 003003 003003 003004 004004 003003 003004 003003 003003 003004 003003 003003 003003 003003 003004 003003 003004 003003 003003 003003 003003 003003 003004 003003 003003 003003 003003 003004 003003 003003 003003 004004 003003 003003 003003 000000 003003 003003 003003 003003 003003 000000 003004 003004 003003 003003 003003 003003 004004 003003 003003 003004 003003 003003 003003 003003 003003 003004 003003 003004 003003 003003 000000 003004 003003 003004 003003 004004 004004 003003 003003 003003 003003 000000 003003 003003 003003 000000 003003 003003 003003 003003 003004 003003 003003 003003 003003 004004 003003 000000 003004 004004 003003 003004 003004 003003 003003 003003 004004 003003 003004 003003 003003 003003 003003 003003 003003 003004 003003 003004 003004 003003 003003 003003 004004 004004 003003 003003 003003 003004 003003 003003 003003 004004 003003 003004 003003 003003 003003 003003 003003 003003 003003 003003 000000 003003 003004 004004 003003 003003 003004 000000 003004 003003 003003 004004 003003 003004 004004 003004 004004 003003 003004 004004 003003 004004 003004 003003 003003 003004 003003 003003 003003 003003 003003 003003 003003 003003 003003 003004 003003 003003 003003 003003 003003 004004 003003 003003 004004 003003 003003 003003 004004 003004 003003 003003 004004 003004 004004 003003 003003 003003 003003 003003 003004 004004 003003 003003 004004 003003 003003 003003 003003 003004 003003 000000 003004 003003 003003 004004 003003 003003 003003 004004 004004 003003 003003 003003 003003 003004 003003 003003 003003 003003 003003 004004 004004 003003 003003 004004 003003 003003 003004 003003 004004 003003 000000 003003 003003 003003 003004 000000 003003 003003 003003 003004 003003 003003 004004 003004 004004 003003 003003 003003 003003 003003 003003 003003 004004 003003 003003 003003 003003 004004 004004 003003 003003 003003 004004 003003 003003 003004 003003 003004 003003 003003 003004 003004 003003 004004 004004 003004 004004 003003 003003 003004 003003 003003 003003 003003 003003 000000 003003 003004 003003 003003 004004 003004 004004 003003 004004 003003 003003 003003 003003 003003 003003 003003 003003 003003 003003 003004 004004 004004 003004 003004 003003 003003 003003 000000 003003 003003 003003 003004 003003 000000 003003 004004 003003 003003 003003 000000 003003 003003 003004 004004 003003 003003 003003 003003 004004 003003 003003 003003 003003 003003 003003 003003 000000 003003 004004 003003 004004 003004 000000 003003 003003 003003 003003 004004 003003 003003 003003 003003 003004 004004 000000 003004 003003 003003 004004 003004 003003 003003 003003 003003 000000 003003 003003 000000 003003 003003 003003 003003 003003 003003 003003 003003 003003 003003 000000 003004 003004 003003 004004 004004 003003 000000 003003 003004 003003 000000 004004 003003 003004 003003 003004 004004 004004 003003 004004 003004 004004 003003 003004 000000 003003 003003 003003 004004 004004 003003 003003 004004 004004 003003
RM092      003003 003003 003004 003003 003003 003003 003003 003003 003003 003003 003003 003003 003003 004004 004004 003003 003003 003004 003004 003004 003003 003003 003003 003004 004004 003003 003003 003004 000000 004004 003004 003003 003004 004004 003003 003003 003004 000000 003003 003003 003003 003003 003003 003003 003003 003004 003003 003003 000000 003003 003003 003004 004004 003004 004004 003003 003003 003003 003003 003003 003003 003003 003004 003003 003003 003004 003003 003003 003003 003003 003003 003003 003003 003003 003003 004004 003003 003003 003003 003003 003004 003003 003004 003004 000000 003003 003003 003003 000000 003003 003003 003003 003003 004004 003004 004004 003003 003003 003003 003003 003003 003003 003003 003003 003003 004004 003004 003003 003003 003004 000000 003003 003003 003003 003003 003003 003003 003003 003003 003003 003003 003003 003003 003003 003003 003003 003003 000000 003003 003003 003003 003003 003003 003004 003003 003004 003003 003004 003003 003003 003003 003003 003003 003003 003003 003003 003003 003004 003003 003003 003003 003003 003003 003003 003003 000000 003003 003004 003003 000000 003003 000000 003003 003003 003003 003004 003003 003003 003004 004004 003003 003004 003003 003003 003004 003003 004004 003003 003003 003003 003003 003003 003003 003003 003003 003004 003003 003004 003003 003003 003003 003004 003004 003003 003004 003004 003003 003003 003003 003003 003003 004004 004004 003003 003003 003003 003003 003003 003003 003003 003003 003003 003003 003003 000000 004004 003003 003003 003003 003003 003004 003003 003004 004004 003003 003003 004004 003003 004004 003003 003003 003004 003003 004004 004004 003003 003003 004004 004004 003003 003003 003003 003003 003003 003003 003003 003003 003004 003003 003003 004004 003004 003003 004004 000000 003003 003003 004004 004004 003003 004004 003003 003003 003003 003004 003003 003003 003003 003003 003003 003004 003003 003004 003003 003003 003004 003003 003003 003004 003003 003003 003003 003003 003003 003003 004004 003003 000000 003003 003003 003003 004004 003004 003003 003004 003003 003004 003003 003003 003003 003003 004004 003004 003003 004004 003003 003003 004004 003004 003003 003003 003004 003003 003003 003003 003003 004004 003003 004004 000000 000000 003003 003003 003003 003004 003003 004004 003003 004004 003004 003003 003003 003003 003004 004004 003003 004004 003003 003003 003003 003003 004004 004004 003003 003003 003004 003003 003003 003003 004004 003003 003003 003003 003003 003004 003003 003003 004004 004004 004004 003004 003004 003003 003004 003003 003004 000000 003003 003003 003003 003004 003003 003004 003003 004004 003003 004004 003003 004004 000000 003003 003003 003003 003003 003003 003003 000000 003003 003004 003004 004004 004004 000000 003003 003003 003003 003003 000000 003003 003003 003003 003004 003003 000000 003003 000000 003003 003003 003004 000000 003003 003003 004004 003004 003003 003004 003003 003003 003004 003004 003003 000000 003003 003003 003003 000000 003003 000000 003003 003003 000000 004004 004004 003003 003003 003004 003003 003004 003003 004004 004004 003003 003003 000000 003003 003004 003003 003003 003003 004004 003003 003003 004004 003003 003003 000000 003003 003003 003004 003003 000000 003003 003003 003003 003003 003003 003003 004004 003003 003003 003003 003003 004004 003003 003003 004004 003003 003004 003003 003003 003003 003003 003004 003003 000000 000000 003004 003003 004004 004004 004004 003003 003003 000000 003003 003003 003003 004004 003003 003003 003003 004004 003004 003003
RM093      003003 003003 003003 000000 003004 003003 003003 003004 003003 003003 004004 003004 003003 000000 004004 003003 003003 004004 003003 003004 003003 000000 004004 003003 003004 003003 003003 003003 003003 004004 003003 003003 003004 003003 003004 003003 003003 003003 003003 003003 003003 003003 003003 003004 003003 003003 003003 003003 003003 003003 003003 003003 004004 003003 003003 003003 003003 003003 003003 003003 003004 003003 003004 003004 003004 003003 003003 003003 003003 003003 003003 003003 003003 003003 003003 003003 003003 003003 003003 003004 003003 003003 003004 003003 003003 003003 003003 003003 003003 003003 003003 003003 003003 004004 003003 003003 003003 003003 003004 003003 003004 003004 003004 003003 003003 003003 003004 003003 003003 003003 003003 003003 003003 003003 003003 003003 003003 003003 003003 000000 003004 003003 003004 003003 003003 003003 004004 003003 003003 003003 004004 003003 003003 003003 003003 003003 000000 003004 003003 003003 003003 003003 003004 004004 003003 004004 003004 003003 003003 003003 003004 003003 003004 003004 003003 003003 003003 003003 003003 003003 003003 003003 003003 003003 003003 004004 003003 003003 003003 004004 003003 003003 003003 003003 003003 003003 004004 003003 004004 003003 000000 003004 003003 003003 003004 003004 003003 004004 003003 003003 003003 003003 004004 000000 000000 003003 003003 003004 003003 003003 003003 004004 003004 003003 003003 003003 003003 003003 003003 003003 003004 003003 003003 003003 003003 003003 003003 003003 003003 000000 003003 003004 004004 004004 003003 003003 003004 003003 004004 003003 003003 003004 003003 004004 004004 003003 003003 003004 003003 003003 003003 003003 003004 003003 003003 003004 003004 003004 003003 003004 003003 003003 003003 004004 003003 003003 004004 003003 003003 003003 004004 003004 003004 003003 003003 003004 000000 003003 003003 003003 003003 003003 003004 003003 000000 003004 004004 003003 003003 003003 003003 003004 000000 003003 003003 003003 003003 004004 003003 003003 003003 004004 004004 003003 003004 003003 003004 003003 003003 003004 003003 003003 000000 003003 004004 000000 003003 004004 003003 003003 003003 003004 003003 003003 003003 004004 003004 000000 003004 003003 003003 003003 003003 004004 003003 003003 004004 003004 003003 003004 003003 003004 003004 003003 003003 003003 003003 003003 003003 003003 003003 004004 004004 003003 000000 003003 003003 003003 003003 003003 003004 003003 003003 003003 003004 003004 003003 003003 004004 003003 003003 003004 003003 004004 003003 004004 004004 003003 003003 003003 003003 003004 003003 000000 003003 003003 003003 003004 003004 003003 003003 003003 003004 003003 003003 003003 003004 003003 003004 003003 000000 004004 003004 003003 003003 003004 003003 004004 003004 003004 003003 004004 003003 003003 003003 003004 003003 000000 003004 003003 003003 003003 000000 003003 003003 003004 003003 003003 004004 003003 003003 000000 003003 003003 003003 003003 003003 003003 003004 003003 003003 003004 003004 003003 003003 004004 003003 004004 003003 003004 003003 003003 003003 004004 003004 000000 003003 003003 004004 003003 003003 000000 003003 003003 003003 003003 000000 003003 004004 003003 003003 003003 003003 003003 003004 003004 003003 003004 003003 003003 004004 004004 004004 003003 003003 003003 003003 003003 003003 003003 000000 003003 004004 003003 004004 004004 004004 000000 003004 004004 004004 004004 000000 004004 003003 003003 003003 004004 004004 003003 003003 004004 003004 003003
RM094      003003 003003 003004 000000 003003 000000 003004 003003 003003 003003 003003 003003 003003 004004 004004 003003 003003 003004 003004 003004 003004 000000 004004 003003 003004 003003 003003 003003 003004 000000 003004 003004 003004 004004 003003 003004 003004 003003 003003 003003 003003 003004 003003 003003 003003 003004 003003 003003 003003 003003 003003 003003 004004 003003 003003 003003 003003 003003 003003 003003 003003 003004 003003 003003 003003 003003 003003 003003 003003 003003 003003 003003 003003 003004 003003 003003 003003 003003 003003 003003 000000 004004 003003 003003 003004 003004 003003 003004 003003 003003 003003 004004 003003 004004 003003 003003 003003 003003 003003 003003 003004 003004 003003 003003 003003 003003 003004 003003 003003 003003 003003 003003 003003 003003 003003 003003 004004 003003 003003 003003 003004 003003 003003 003003 003003 003003 004004 003003 003004 003003 003003 003003 003004 003003 003003 003003 003003 003003 003003 003003 003003 003003 003004 003003 003003 003003 003003 003003 003003 003003 004004 003003 004004 003003 003003 003003 003003 003003 003003 003003 003003 003003 003004 003003 004004 003004 003003 003003 004004 004004 003003 003003 003003 003004 003004 003003 000000 003003 003003 003003 003003 003003 003003 003004 003003 004004 003003 004004 003004 003003 003003 003003 003004 004004 003003 004004 003003 004004 003003 003003 003003 003003 003003 003003 003003 003003 003003 003003 003004 003003 004004 003003 003003 003004 000000 004004 003003 003003 003003 003003 003004 003003 004004 004004 003003 003003 003004 003003 003003 003003 003004 000000 003003 004004 004004 003003 003003 003004 003003 003003 003003 000000 003003 003003 003003 003003 003003 003003 003003 003003 003004 003004 003003 004004 003003 003003 004004 003004 000000 003003 004004 004004 003003 003003 004004 003003 003004 003003 003003 003003 003003 003003 004004 003003 003004 003003 000000 003003 003003 003003 003003 003004 003003 003003 003003 003003 003003 004004 003003 003003 003003 004004 003004 003003 003003 003003 003003 003003 003003 003003 003003 000000 003004 003004 003004 003003 003003 004004 004004 003003 003004 003003 003004 003003 000000 003003 003003 003003 003004 000000 003003 003003 003003 003004 003003 003003 003004 003003 004004 003003 003003 003003 004004 003004 003003 003003 004004 003003 003003 003003 000000 004004 004004 003003 003003 003003 003003 003003 003003 003004 003003 003003 003003 003003 003004 003003 003003 003003 004004 004004 003003 003003 003003 004004 003003 003004 003003 003003 003003 000000 003003 003004 003004 003003 003004 000000 003003 003003 004004 003004 000000 003003 003003 003003 000000 003003 003003 003004 004004 003003 004004 003004 004004 003003 003004 000000 003003 000000 003003 000000 003003 003004 000000 000000 003003 004004 003003 000000 003004 003003 003004 000000 003003 003003 003003 004004 003003 003003 003004 003003 003003 003003 003003 003003 003003 003003 003003 003003 003003 003003 003004 003003 003003 003003 003003 003004 003003 004004 000000 003003 003003 003003 003003 004004 003003 004004 003003 000000 004004 003004 003003 003003 004004 003003 003003 004004 004004 003004 004004 003003 003003 003003 003003 003003 003003 003003 000000 003003 003003 003004 003003 003004 004004 004004 003003 003003 003003 000000 003004 003003 000000 000000 003003 003003 003004 004004 004004 003003 000000 003003 000000 003003 004004 004004 003003 003003 003003 004004 003003 003003 000000 000000 003003 003003
RM095      003003 003003 003003 003003 003003 003003 003003 004004 003003 003003 004004 003003 003003 004004 003004 003003 003003 003004 003003 004004 004004 003003 004004 003003 003004 003003 004004 003003 003004 004004 003004 003003 004004 003003 003003 003004 003004 003003 003003 003003 003003 000000 003003 003003 003003 003004 003003 003003 003003 003003 003003 003003 004004 004004 003003 003003 003003 003003 003003 003003 003003 003004 003003 003003 003003 003004 003003 003003 003004 003003 003003 003003 003003 003003 003003 000000 003003 003003 003003 003003 003003 004004 003004 003003 003004 003003 003003 003003 003003 003003 003003 004004 003003 003004 003004 003003 003003 003003 003003 003003 003004 003004 003003 003003 003003 003004 003003 003003 003004 003003 003003 003003 003003 003003 003004 003003 003004 003003 003003 003003 003003 003003 003003 003003 003003 003003 003003 003003 003003 003003 003003 003003 003003 003004 003003 003003 003003 004004 003003 003003 003003 003003 003003 003003 003003 003003 003003 003003 003003 003003 003003 003003 004004 003004 003003 003003 003003 003003 003003 003003 003003 004004 003003 003003 003003 003003 003003 003003 004004 004004 000000 003003 003004 003003 003003 003003 004004 003003 003003 003003 003003 003003 004004 003003 003003 003004 003003 004004 003003 003003 003003 003003 004004 000000 003003 003004 003003 003004 003003 003003 003004 003004 003003 003003 003003 003004 003003 003003 003003 003003 003003 003003 003003 003003 003003 004004 003003 003003 003004 003003 003003 000000 003003 004004 003003 004004 004004 003003 003003 003003 003003 003003 003003 004004 003004 003003 003003 003004 003003 003003 003003 003003 003003 003004 003003 004004 003003 003003 003003 004004 003004 003004 003004 004004 003003 003003 000000 003004 003004 003003 004004 003003 003003 003004 003003 003003 003003 003003 004004 003003 000000 003003 003004 003003 003003 003004 004004 003003 003003 003003 003003 003003 003003 003003 000000 003003 003004 004004 003003 003003 003003 004004 004004 003003 003004 003003 003003 003003 003003 003003 003004 003004 000000 003003 004004 003003 003003 004004 003003 003003 003004 003004 003003 003003 000000 000000 003003 003003 003004 003003 003003 003003 003003 004004 003003 003003 004004 003003 004004 003003 003003 004004 003004 003003 003003 003003 004004 003004 003003 003003 003003 004004 004004 003003 003003 003004 003004 003003 003003 004004 003003 004004 003003 003003 003003 003003 003004 000000 004004 000000 003003 003004 003004 004004 003003 003003 003003 003003 003003 003003 003003 003003 004004 003003 004004 003003 004004 003003 003004 003004 003003 003003 003003 003004 003003 003003 003004 003003 003004 003004 004004 004004 003003 003004 003003 003003 003003 000000 003003 003003 004004 003003 003003 003003 003003 004004 003004 003003 003003 003003 003003 003003 003003 004004 003003 003004 003003 003003 003004 003003 003003 003003 003003 003004 000000 003003 003003 003003 003003 003003 003004 003003 003003 003003 003003 003003 003003 003004 003003 003003 003003 003003 003004 000000 003003 000000 003003 003003 004004 004004 003003 003003 003004 003003 003003 003004 003003 003003 003003 003003 003003 003003 003003 003003 003003 003003 000000 003004 003003 003003 003003 003003 004004 003003 003003 004004 004004 003003 003003 003003 003003 004004 003003 000000 003003 004004 004004 003003 000000 003004 004004 003003 004004 003003 004004 000000 003003 004004 003003 003004 003003 004004 004004 003003
Pop_5
20
HA096      003003 003003 003003 003003 003003 004004 003003 003003 003003 003003 004004 003003 004004 004004 003004 003003 003003 004004 003004 003004 003003 003004 003004 003004 003003 000000 003003 003003 000000 004004 003003 003003 003003 003003 003003 004004 003004 003003 003003 003003 003003 003003 003003 003003 003003 003003 003003 003003 003003 003004 003003 003003 004004 003004 003004 003003 003003 003003 003004 003003 003003 003003 003004 004004 003003 003003 003003 003003 003003 003003 003003 003004 003003 003003 003003 003003 003003 003004 004004 003003 003003 003004 003004 003003 003004 003003 003003 003003 003003 003003 003003 003003 003004 003003 003004 004004 003003 003003 003003 003003 004004 003003 003003 003003 003003 003003 003003 003003 003003 003004 003003 003003 003003 003004 003003 003003 003003 003003 003003 003003 003003 003003 003003 003003 003003 003004 003003 003003 003003 003004 004004 003003 003004 003004 003003 003004 003003 003004 003003 003003 003003 003003 003003 003003 003004 004004 003003 003003 003003 003003 003003 003003 004004 003004 003003 003003 003003 003003 003003 000000 003003 003003 003003 003003 003003 003004 003003 003003 004004 004004 003003 003003 003003 003003 003003 003003 004004 003003 000000 003003 003003 003003 003003 003004 003003 003003 003004 004004 003003 003003 003003 003003 003004 003003 003003 003004 003003 004004 003003 003003 003003 003004 003003 003003 003003 003004 003003 003003 003003 003004 004004 003003 003003 003003 003003 003004 003003 003003 003003 003003 003003 003003 003004 004004 003003 003003 004004 003003 003004 003003 004004 003003 000000 004004 004004 003003 003003 003003 003003 003003 003003 003003 003004 003003 003004 003004 003004 003003 003003 003004 003004 003004 003003 004004 003003 003003 004004 003003 003003 003003 004004 003003 003003 003003 003004 003003 004004 003003 003004 003003 000000 003004 003003 003003 003003 003003 003003 003003 003003 003003 003003 003003 003003 003003 003003 003003 003003 004004 003003 003003 003003 004004 004004 003003 003003 003003 003003 003003 003003 003003 003003 003004 003003 003003 003004 003003 003003 003004 003004 003003 003004 003003 000000 003003 003003 000000 003003 003003 003004 003003 003003 003004 003003 003004 003003 003003 004004 004004 003003 003004 003003 003004 003003 003003 003003 003003 004004 003003 003003 003003 003003 004004 000000 003004 003003 003004 004004 004004 003003 003003 003004 003003 003003 003003 004004 003003 003003 003003 004004 004004 003003 003003 003003 003004 003004 003003 003003 003003 003003 003003 003003 003004 003003 000000 003004 003003 000000 003003 003004 003004 003003 003003 003003 003003 004004 003003 003003 003004 003003 003003 003003 004004 004004 003004 003004 003003 003003 004004 003003 000000 003003 004004 003003 003003 003003 004004 003003 003003 003004 003003 004004 003003 003003 003003 003003 003004 003003 003003 004004 003004 003003 000000 003003 003004 003003 000000 003003 003003 004004 003003 003003 004004 003004 004004 003003 000000 003003 000000 003003 003003 003003 003003 003003 004004 003003 004004 003003 003003 004004 003003 000000 003003 004004 003004 003003 003003 003003 003003 003003 000000 000000 003003 003003 003003 003004 003003 004004 003003 000000 004004 003004 003003 004004 003003 003003 003003 003003 003003 003003 003003 004004 000000 004004 003003 003004 004004 004004 003003 004004 003004 000000 003003 004004 003003 003003 003003 003003 004004 004004 003004 003003 004004 004004 003003
HA097      003003 003003 003003 003003 003003 003003 003004 003003 003003 003003 004004 003003 003003 004004 003003 003004 003003 004004 003003 004004 003004 003004 004004 003003 004004 003003 003003 003003 003003 000000 003004 003003 003004 003004 000000 003003 003003 003003 003003 003003 003003 004004 003003 003003 003003 003003 003004 003004 003003 003003 003003 003003 004004 004004 003003 003003 003003 003003 003003 003003 003003 003003 003003 003003 003004 003003 003003 003003 003003 000000 003003 003003 003003 003003 003003 003003 003003 003003 004004 003003 003004 003004 003003 003003 003004 003003 003003 003004 000000 003003 003003 003003 003003 003004 003004 003003 003003 003003 003003 003003 003003 003004 003003 003003 003003 003004 003004 003003 003003 004004 000000 003003 003003 003003 003004 003003 003003 003003 003003 003003 003004 003003 003003 003003 003004 003003 003003 003003 003003 003003 003003 003003 003003 003004 003003 003003 003003 003003 003003 003004 004004 003003 003003 003003 003003 004004 003004 003004 003003 003003 003003 000000 003003 003003 000000 000000 000000 003004 003003 003003 003003 003003 003004 003003 003003 004004 003003 003003 004004 003004 004004 003003 003003 003003 003004 003003 004004 003003 003003 003003 004004 003003 000000 003003 003003 000000 003003 003004 004004 003003 003003 003003 003003 000000 003004 003004 003003 003003 003003 003003 003003 004004 003004 003003 003003 004004 003003 003003 003003 003003 003003 003004 003003 003003 003003 003003 003003 003003 003003 003003 003003 003004 003003 004004 003003 003003 004004 003003 003003 003004 003004 004004 003003 004004 004004 003003 003003 003003 003003 003003 003003 003003 003003 003004 003003 004004 000000 003003 003003 003004 003004 004004 003003 004004 003003 003003 003004 003003 003003 003003 004004 003004 003003 003004 003003 003003 003003 003003 004004 003003 003003 003003 003004 004004 000000 004004 003003 003003 003004 003003 000000 004004 003003 003003 003003 003004 003004 000000 003003 003003 003003 004004 004004 003003 003003 003003 003003 003003 003003 003003 003003 003004 003003 003004 004004 003003 003004 003004 003003 003003 003004 003004 003003 003003 003004 003003 003004 003003 003003 000000 003003 003003 003003 004004 003003 003003 004004 003004 003004 003004 003003 003003 003004 003003 003003 003003 004004 003003 003003 003003 003003 004004 004004 003004 003003 004004 004004 003003 003003 003004 003003 003003 003003 003003 004004 003004 003003 003003 003003 003004 003003 004004 003003 004004 003003 003003 003003 003003 003003 000000 003003 003004 003003 000000 003003 003003 000000 003003 000000 003003 003003 003003 003003 003003 000000 003003 003004 003003 003004 003003 004004 004004 003004 003003 003003 003003 003003 003004 003003 003004 003003 003004 003003 003003 003003 003003 004004 003003 003003 004004 004004 003003 003004 003004 003003 003003 003003 003003 003004 003003 003003 000000 003003 003003 000000 003003 003003 003003 003004 003004 003004 004004 003003 003003 003003 003004 003004 004004 003003 003003 004004 000000 003004 004004 004004 004004 003003 003004 004004 004004 003003 003003 003003 003003 003003 004004 003003 003003 003003 003003 003003 003003 003003 003003 003003 003003 003004 004004 003003 000000 003004 003003 004004 003003 003003 003003 003004 003003 003004 003004 004004 003003 004004 000000 004004 004004 004004 003003 004004 003004 004004 003003 000000 000000 003003 003003 003004 004004 003003 003003 003003 004004 004004 003003
HA098      003003 000000 003004 003003 003003 003003 003004 003003 003003 003003 000000 003003 004004 004004 003004 003003 003003 003004 003003 003004 003004 003003 003003 003004 004004 003003 003003 003003 000000 004004 003004 000000 003003 003004 003003 003003 003004 003003 003003 003003 003003 003004 003003 003003 003003 003003 003003 003003 003003 003004 003003 003003 004004 004004 003003 003003 003003 003003 003003 003004 000000 003003 003003 003004 003004 004004 003003 003003 003003 003003 003003 003003 003003 003004 003003 000000 003003 003004 003003 004004 004004 004004 003003 003003 003003 003003 003003 003004 003003 003003 003003 004004 003003 004004 003004 004004 003003 003004 003003 003003 003004 003003 003003 004004 003003 003003 004004 003003 003003 003003 003003 003003 003004 003003 003003 003003 003003 003003 003003 003003 003003 003003 003004 003003 003003 003004 003004 003003 003003 003003 003003 003003 003003 004004 003003 003003 003003 003004 003003 003003 003003 003004 003003 000000 003004 003004 003004 003003 003003 003003 003003 000000 003004 003003 003003 003003 003003 003003 003003 003003 003003 003003 003003 003003 003003 003004 003004 003003 004004 004004 003003 003003 003003 003003 003003 003003 004004 003003 003004 003003 003003 003003 003003 003004 003003 003003 003003 004004 000000 003003 003003 003003 004004 004004 003003 003003 003003 003004 003003 003003 003003 003004 003003 003003 003003 000000 003003 003003 003003 000000 003003 003003 003003 003003 003003 003003 003003 003003 003004 000000 003003 003003 000000 004004 003003 003004 004004 003003 003004 003003 003004 003003 003003 004004 004004 003003 003003 003003 003003 003003 004004 003003 003003 003003 003003 003004 003004 003003 003003 003004 004004 003004 003003 004004 003003 003003 004004 003003 003003 003003 004004 003003 003003 003003 003003 003004 003004 003004 003004 003003 003003 003003 003003 003003 003003 003003 004004 000000 003003 003004 003003 003004 003003 003003 004004 003004 003003 004004 003003 003003 003003 003004 004004 003003 003004 003003 003003 003003 003003 003004 003003 003003 003003 003004 003003 003003 003003 004004 003004 003003 003004 003003 003003 003003 003003 003004 003004 000000 003004 000000 003003 003003 003003 004004 003004 003003 004004 003004 003004 003003 003003 003003 004004 003003 003003 000000 004004 003003 003003 003003 003003 004004 004004 000000 003003 003003 000000 003003 003003 003003 000000 003003 003003 003003 003003 003003 004004 003004 000000 003003 003003 003003 003003 004004 003003 003003 003003 003003 003003 003003 003003 003003 003003 003003 003004 003003 003003 003003 004004 003003 003003 003003 003003 003003 004004 003003 003004 000000 003003 003003 003004 004004 004004 003004 003003 003003 003003 003003 003003 003003 003003 003004 003003 003003 003003 003004 003003 003003 000000 004004 003004 003003 003003 003004 003003 003003 003003 003003 004004 003003 003003 003003 003003 003003 003003 003003 003003 003003 003003 004004 004004 003004 003003 003003 003003 003003 003003 004004 003003 004004 003003 003003 003003 004004 000000 004004 003004 003003 004004 004004 003003 003003 003003 003003 003003 004004 003003 003003 000000 003003 003003 003003 003003 003003 003003 003003 003003 003004 003003 003003 003003 003003 004004 003003 000000 003003 003003 004004 003003 003003 004004 000000 003004 003003 004004 004004 000000 003003 004004 003004 003004 003003 004004 003003 003004 003003 000000 000000 003003 003003 003003 004004 004004 003003
HA099      003003 003003 003003 000000 003004 003003 003004 003003 003003 003003 004004 003003 003004 004004 004004 003003 003003 003004 004004 003003 003004 004004 003004 003003 003003 003003 003003 003003 003003 004004 003003 003003 003003 003003 003003 003003 003004 003003 003003 003003 003003 003004 003003 003003 003004 003003 003003 003003 003003 003003 003003 003003 004004 003003 003004 004004 003003 003003 003004 003003 003003 003003 003003 003003 003003 003003 003003 003003 003003 003003 000000 003003 003003 003003 003004 003003 003003 003004 003003 003003 003003 003003 003004 003003 003003 003003 003003 004004 000000 003003 003003 003003 003003 003003 003003 003004 003003 003004 003003 003004 003004 003003 003003 003004 003003 003004 003004 003003 003003 003004 003003 003003 003004 003003 003003 003003 003003 003003 003003 003003 003003 003003 003003 003004 003003 004004 003003 003003 003003 003004 003004 003003 003003 004004 003003 003004 004004 003004 003003 000000 003003 004004 004004 003003 003003 003003 003003 003003 003003 003003 003003 004004 003003 003004 003003 003003 003003 003003 003003 003003 003003 003003 003003 003003 003003 003004 003003 003003 004004 003003 003003 003003 003003 003003 003004 003004 004004 003004 003003 000000 003003 003003 003003 003003 003003 003003 003003 003003 003004 003003 003004 003003 004004 004004 003004 003004 003003 004004 003003 000000 003003 004004 004004 003003 003003 004004 003003 003003 003003 003003 004004 003004 003003 003003 003003 003004 003003 003003 003004 004004 003003 003003 000000 000000 003003 003003 004004 003003 003003 003003 004004 003004 003003 004004 004004 003004 003003 003003 000000 003003 003003 003003 003003 003004 003003 004004 004004 003003 003003 004004 003003 003003 003003 003004 003003 003003 000000 003003 003003 003003 003004 003004 003004 003003 004004 003003 003003 003003 003004 003003 003004 003003 003003 003003 000000 003003 003003 003003 003003 003003 003003 004004 003003 003003 003004 004004 003003 004004 003003 003003 003003 004004 004004 003003 003003 003003 003003 003003 003003 003004 003003 003003 003003 003003 004004 003003 003003 004004 003004 003003 003003 003003 003003 003004 003003 000000 004004 003003 003004 003003 000000 003003 003003 004004 003004 003003 003003 003004 003003 004004 003003 003004 000000 003003 000000 003003 004004 004004 003003 000000 003003 000000 004004 003003 003003 003003 004004 003004 003003 004004 003004 003003 003003 003003 003003 003003 003003 003004 004004 003004 003004 003004 003003 003004 003003 003003 003004 003003 003003 003003 003003 003004 003003 003003 003004 003003 003004 003003 004004 003003 003003 003004 003003 003003 003004 003003 003003 003004 003003 003003 003004 004004 003004 004004 003003 003003 003003 000000 003003 003003 003003 003003 003003 003003 003003 003004 003003 000000 004004 003003 003004 003003 003004 003003 003003 003004 000000 003003 003004 003003 003004 003003 003003 004004 000000 003003 003003 003003 003004 003003 004004 003004 003003 003003 003003 003003 003003 004004 003003 003003 004004 003003 003003 004004 003004 000000 003003 003003 004004 003003 003003 003003 003003 000000 003003 004004 003003 003003 003003 003003 003003 000000 003003 003004 003004 003003 003003 003003 003004 003003 004004 003003 000000 003003 003003 003004 003003 003004 003003 003004 004004 003004 004004 003003 003003 004004 004004 003003 004004 003003 000000 004004 004004 003003 003003 003003 003003 004004 000000 003003 003004 004004 003003 003003
HA100      003003 003003 003003 003003 003003 004004 003004 003004 003003 003004 004004 003003 004004 004004 003003 003003 003003 004004 003003 003003 003003 003003 004004 003003 003004 003003 003003 003003 003003 004004 003003 003003 003004 003004 004004 003004 004004 003003 003003 003003 003003 003003 003003 003003 003003 003003 003003 003003 003003 003003 003003 003003 000000 003004 003004 003004 003003 003003 003003 003004 000000 003004 000000 003003 003004 003004 003003 003003 003003 003003 003003 003003 003003 003003 000000 003003 003003 003003 003003 003003 004004 003004 003003 004004 004004 003004 003003 003004 003003 000000 003003 003003 003003 003004 003003 003004 003003 003003 003003 003003 004004 003003 003003 003003 003003 003003 003004 003003 003003 003004 003003 003003 003003 003004 000000 003003 003003 003003 003003 003003 003003 003003 003003 003003 003003 003003 003003 003003 003003 003003 000000 003003 003003 003004 003003 003003 000000 003004 003003 003003 003003 003004 003003 003003 003003 003004 003003 004004 003003 003003 003004 003003 003003 003003 003003 003003 003003 003003 003003 003003 003003 003003 003004 003003 003003 003003 003003 004004 004004 004004 003003 004004 003003 003003 003003 000000 004004 003004 003004 003003 003004 003003 003003 003003 003003 003003 003003 003004 003004 003003 004004 003003 003004 004004 003003 003003 003003 004004 003003 003003 003003 004004 003003 003003 003003 003003 003003 003003 003003 003003 003004 003003 003003 003003 003003 003004 003003 003003 003003 003003 003004 003003 003004 004004 003004 003003 004004 003003 003003 003003 004004 003003 003003 004004 003004 003003 003003 003004 003003 003003 003003 003003 003003 003003 003003 004004 003003 003003 003003 003003 003003 003004 003004 004004 003003 003003 004004 003003 003003 003003 004004 003004 003003 003003 003003 003003 003003 000000 003004 003003 003003 003003 003004 003004 003003 003003 003003 003003 003003 003003 003003 000000 003003 003003 004004 003003 003003 004004 003003 003003 003003 003004 004004 003003 003003 003003 003004 003003 003003 003003 003004 004004 003003 003004 003003 003003 003003 003004 003003 003003 003003 003004 003003 003003 003003 003003 003003 003003 003004 003003 003003 003003 003003 004004 003004 003003 004004 003003 003004 004004 003003 004004 003003 003003 003003 003003 004004 003003 003003 003003 003003 004004 004004 003003 003003 003004 000000 003003 003004 003003 003003 003003 003003 003003 003003 003003 004004 003003 004004 003003 003003 003004 003003 004004 003003 003003 003003 003003 003003 003003 003003 003003 003003 003003 003003 003003 003003 003003 004004 003003 003003 003003 003003 003003 003003 003003 003004 003004 003004 003003 003003 004004 003004 003003 003003 003003 003003 000000 003003 003003 000000 004004 003003 003003 000000 003003 003003 003003 000000 003003 003003 003003 003003 003003 000000 003003 003003 003003 003004 003003 003003 003003 003003 003003 003003 003003 000000 003003 003004 003003 003003 004004 003004 003003 003003 003003 003004 004004 003003 003003 003003 004004 003004 004004 004004 004004 003003 003003 000000 003003 003003 003003 003003 003003 003004 003003 003003 003003 003003 003003 003003 003003 003003 003003 003004 003003 003003 003003 003003 003003 003004 003003 004004 000000 003003 003003 003003 004004 003003 003003 004004 004004 004004 003003 004004 004004 004004 003003 003004 004004 004004 003003 003004 004004 003003 003003 003003 004004 003003 003004 003003 004004 003004 003003
HA101      003003 003003 003003 004004 003003 003003 003003 003003 003004 003004 004004 003003 003004 004004 004004 003003 003004 004004 003003 003004 003004 003003 004004 003003 004004 003003 003004 003003 003003 004004 003003 003003 003004 003003 000000 003003 003004 003004 003003 003004 003003 003003 003003 003003 003004 003004 003003 003003 003003 003004 003003 003003 004004 003004 003003 003003 003003 003003 003003 003004 003003 003003 003004 003003 003003 004004 003003 003003 003003 003003 003003 003003 003003 003003 003003 000000 003003 003003 003003 003003 003004 003003 004004 003003 003003 003003 003003 003003 003003 003003 003003 003003 003003 004004 004004 004004 000000 003003 003003 003003 003004 003004 003003 003003 003004 003004 004004 003003 003003 003004 003003 003003 003003 003003 004004 003003 003003 003004 003003 000000 003003 003003 003003 003003 003003 003004 003004 003003 003003 003003 003004 003003 003003 003004 003004 003003 003003 004004 003003 003003 003003 003004 003003 003003 003003 003004 004004 003004 003003 003003 003003 003003 003003 003003 003003 003004 003003 003003 003003 003003 003003 003003 003004 003003 003003 004004 000000 003004 004004 004004 003003 003004 003003 003004 003004 003003 004004 003004 003004 003003 003004 003003 003003 003003 003003 003003 000000 003003 003003 003003 003004 003003 003003 004004 003003 003004 003003 003003 003003 003003 003003 004004 003003 003003 003003 003004 003003 003003 003003 003003 003004 003004 003003 003004 003003 003003 003003 003003 003003 003003 003003 003003 004004 004004 003003 003003 004004 003003 003003 003003 003004 003003 003003 004004 004004 003003 004004 003004 003003 003004 003003 003003 003003 003003 003004 004004 003003 003003 003003 004004 003003 004004 003004 003004 003003 003003 004004 003003 003004 003003 003004 004004 003003 003003 004004 003003 003004 003003 003004 003003 003003 003003 004004 003003 003003 003003 004004 003003 003003 003003 003003 003003 000000 003003 003003 003004 003003 004004 003003 003003 003003 003003 003004 003003 003003 003003 003003 003003 003003 003003 003003 003004 003003 003003 004004 003003 003003 004004 003003 003003 003003 003004 003004 003003 003003 003004 003004 003003 003004 003003 003003 003003 003003 004004 003003 003003 004004 003003 004004 003003 003003 003004 003003 003003 003004 003004 004004 003003 003003 003003 003003 004004 004004 003003 003003 003004 003003 003003 003003 003004 003004 003004 003003 003003 004004 003003 003003 003003 003003 003004 003004 003004 003003 004004 003003 003004 003003 003003 003003 003003 003003 004004 003003 003003 003003 003003 003003 003003 004004 003003 003003 003003 003004 003003 003003 003003 003004 003003 003003 003003 003003 003004 003004 003004 003003 003003 003003 004004 003003 003003 003003 003004 003003 003003 003003 004004 003003 003003 003003 003003 003004 003003 003003 003003 003003 003003 003003 003003 004004 003003 003003 003003 003003 003003 003003 003003 003003 003003 003003 003003 003003 004004 003004 003003 003004 003003 003003 004004 003003 003004 003003 003003 003004 004004 003003 004004 003004 003003 004004 003004 003003 003003 003004 003003 000000 000000 003003 000000 003004 003003 003003 003003 003003 003003 003003 003004 003003 003004 003003 003004 003003 003003 004004 003003 003003 003003 003004 003003 003003 003003 004004 003003 004004 003003 004004 004004 000000 003003 004004 003003 004004 000000 004004 003004 003003 003003 004004 000000 003003 003003 003003 004004 004004 003003
HA102      003003 003004 003004 003003 003003 003004 003003 003003 003004 003003 004004 003003 003003 004004 003003 003004 003003 004004 003004 004004 004004 003004 003004 003003 004004 003003 003004 003003 003003 003003 003003 003003 003003 003003 000000 003003 003004 003004 003003 003003 003003 004004 003003 003003 003003 003003 003003 003003 003003 003003 003003 003003 004004 003003 003003 000000 003003 003003 003003 003003 003003 004004 004004 004004 003003 003003 003003 003003 003004 003003 003003 003003 003003 003003 003003 003003 003004 003003 003003 003003 003004 003004 003004 003004 003003 003003 003003 003004 003003 003003 003003 003003 003003 003004 003003 003004 003003 003003 003003 003003 003004 003003 003003 003004 003003 003004 003004 003003 003003 003003 003003 003003 003004 003003 004004 003004 003003 003003 003003 003003 003003 003004 003003 003003 003003 004004 003003 003003 003003 003004 003003 003003 003003 003004 003003 003004 003003 003004 003003 004004 003003 003003 003003 003003 003003 004004 003004 003003 003003 003003 003003 003003 003003 003003 003003 003003 003003 003003 003003 003003 003003 003003 003004 003003 003003 003004 003003 003003 004004 003003 004004 003003 003003 003003 003003 003003 004004 003004 003003 003003 000000 003004 003003 004004 003004 003003 003003 004004 003004 003003 003003 003003 003004 004004 003003 003003 003003 003003 003003 003003 003003 004004 003003 003003 003003 003003 003003 003003 003003 003003 003003 003003 003003 003003 003003 000000 003003 003003 003004 003003 003003 003003 003003 004004 003003 003004 004004 003003 003003 003003 003003 003003 003003 004004 003004 000000 003003 003003 003003 003003 003003 000000 003003 000000 003004 004004 000000 003003 003003 003004 003003 003004 003003 004004 003003 003003 004004 003003 003003 003003 000000 003003 003003 003004 003003 003003 003003 000000 004004 003003 003004 003004 003003 003003 003003 003003 004004 003003 003003 003003 003003 000000 000000 003003 003004 004004 003003 000000 003003 003003 003003 003003 004004 003003 000000 003003 003004 003003 003003 000000 003003 004004 003003 003004 004004 003003 003003 003004 003004 003003 003003 003004 003003 003003 003003 003003 003003 003003 003004 003003 003003 003003 003003 004004 003003 003003 004004 004004 004004 003003 003003 003003 003003 003004 003004 003003 004004 003003 003003 003003 003003 004004 004004 003003 003003 004004 003003 003003 003003 003003 003003 003004 003003 004004 003004 003003 004004 003003 004004 003004 003003 003003 003003 004004 003003 003003 003003 003003 003003 003003 003003 003003 003004 003003 004004 004004 004004 003003 004004 003004 003003 003003 003003 003003 003004 003003 003004 003003 004004 003003 000000 004004 003003 003003 003004 003003 000000 004004 003003 003003 003003 003004 003003 003003 003003 004004 003003 003003 003003 003003 003003 003003 003004 003004 004004 003003 003003 003003 004004 003004 003003 003003 003003 003003 003003 003003 003003 003003 003003 003003 004004 000000 003003 003003 003003 003003 003003 004004 003003 003003 003003 000000 003003 004004 003003 004004 003003 003003 004004 000000 003003 003003 003004 003003 000000 003003 003003 000000 004004 003003 003003 000000 003003 003003 003004 003003 003003 003004 003004 003004 003004 003003 004004 003003 003003 003003 003003 003003 003004 003003 004004 000000 003004 003003 003003 004004 004004 003003 004004 003004 003003 003003 004004 003004 003004 003003 003003 004004 003003 003003 004004 004004 003004 003003
HA103      003003 003004 003003 003003 003003 003003 003004 003003 003003 003003 003004 003003 004004 004004 003004 003003 003003 004004 003003 003004 003004 000000 004004 003004 003004 003003 003003 003003 003003 004004 003003 003003 003003 003003 003003 003003 003003 003003 003003 003003 003003 003004 003003 003003 003003 003004 003004 003003 003003 003003 003003 003003 004004 004004 003004 003003 003003 003003 003003 003004 003004 003004 003003 003004 003004 004004 003003 003003 003003 003003 003003 003003 003003 003003 003003 000000 003003 003003 003003 003003 003003 003003 003004 003003 004004 003004 003003 003003 003003 003003 003003 003003 003003 003004 003003 003004 003003 003003 003003 003003 003004 003003 003003 004004 003003 003004 003004 003003 003003 003004 003003 003003 003004 003003 003003 003003 000000 003004 003003 003003 003004 003003 003003 003003 003003 003004 003004 003003 003003 003003 004004 003003 003003 003004 003004 003004 003003 003004 003003 003003 003003 003003 003003 003003 003003 003004 003003 003004 003003 003003 003003 003003 003004 004004 003003 003003 003003 003004 003003 003004 003003 003004 003003 003003 003003 003003 003003 003003 004004 004004 003003 003004 003003 003003 003003 003004 004004 003003 000000 003004 003003 003003 003003 004004 003003 003003 003003 003004 003003 004004 003004 003003 004004 004004 003003 003003 003003 003004 003003 003003 000000 003004 003003 003004 003003 000000 003003 003003 003003 003003 003003 003003 003004 003003 003003 003003 003003 003003 003003 000000 003003 003003 004004 004004 000000 003003 004004 003003 003003 003003 003003 004004 003003 004004 004004 003004 003003 003003 003003 003003 003003 003003 003003 003003 003003 004004 003003 003003 003003 003003 003004 003003 003003 004004 003003 004004 004004 003003 003003 003003 004004 003003 003003 003003 003003 003003 003003 003004 003004 003003 003003 003003 003003 003003 003003 003003 004004 003003 003004 003003 003003 003004 003003 003003 004004 004004 003003 004004 003003 003003 003003 003003 004004 003003 003003 003003 003003 003003 003003 003003 003003 003003 003003 003003 004004 003004 003003 003004 003004 003003 000000 003004 003003 003003 003003 003003 003003 003003 000000 003003 003003 003003 003003 004004 003003 000000 004004 003004 003003 003003 003003 003003 003003 003003 003003 003003 000000 003003 003003 003003 004004 000000 004004 003003 003003 003004 000000 003003 003003 004004 003003 003003 000000 003003 003003 003004 003003 003004 000000 003003 003004 003003 003003 003004 003003 003003 000000 003003 003003 003003 003003 003004 003003 003003 004004 003003 000000 003003 004004 003003 003003 003003 003003 003003 003003 003003 003003 003004 003004 003003 003004 003004 003004 003004 003004 004004 003003 004004 003003 003003 000000 003004 003003 003003 003003 004004 003003 003003 003003 000000 004004 003003 000000 004004 000000 003003 003003 003004 003004 003004 003003 003003 003003 003003 003003 003003 003003 003003 003004 003003 003003 004004 003003 004004 003003 003003 003003 003004 003003 004004 003003 003003 003004 004004 003003 004004 003003 003003 004004 003003 003003 003004 003004 003003 003003 004004 003003 003003 003004 003003 003003 003003 000000 003003 003004 003003 003003 003004 000000 003003 003004 003003 004004 003003 003004 003003 003003 004004 003004 003003 004004 003004 003004 000000 003003 004004 004004 003003 003003 004004 003004 003004 004004 003003 003004 003003 003004 004004 003003 003003 003003 004004 004004 003003
HA104      003003 003003 003004 003003 003003 004004 003003 003003 003003 003003 004004 003003 003003 004004 004004 003003 003003 004004 003003 003004 004004 003003 004004 003003 003004 003003 003003 003003 003003 004004 003003 003004 003004 003003 003003 003003 003004 003003 003003 003003 003004 004004 003003 003003 003003 003003 003003 003003 003003 004004 003003 003003 004004 003003 003003 003003 003003 003003 003003 003003 003003 004004 003003 003004 003003 003004 003003 003003 003003 003003 003003 003003 003003 003004 003003 003003 003003 003003 003004 003003 003003 004004 003004 003003 004004 003004 003003 003003 003003 003003 003003 003003 003003 003004 003003 004004 003003 003003 003003 003003 004004 003003 003003 003003 003003 003003 003004 003003 003004 004004 003003 003003 003003 003003 003003 003003 003003 003004 003003 003003 003003 003003 003003 003003 003003 003003 003003 000000 003003 003003 003003 003004 003003 003004 003003 003003 003003 004004 003003 003003 003003 003003 003003 003003 003003 004004 003003 003003 003003 003003 003003 000000 003003 004004 003003 003003 003003 003004 003004 003003 003004 003004 003003 003004 003003 004004 003003 003004 003004 004004 003003 003003 003003 003003 003003 003003 004004 003004 003003 003003 004004 003003 003003 003004 003004 003004 003003 004004 003004 003003 003003 003003 004004 003003 003003 003004 003003 004004 003003 003003 003003 003004 003003 003003 003003 003004 003003 003003 003004 003003 004004 003004 003003 003003 003003 004004 004004 003004 003003 003003 003003 003003 003003 004004 004004 003004 004004 003003 003003 003004 003004 003004 003003 004004 004004 004004 004004 003003 000000 003003 003003 003004 003003 003003 003003 003003 000000 003003 003003 003004 004004 003004 003003 004004 003003 003003 000000 003004 003004 003003 004004 003003 003003 003004 003003 003003 003004 003003 003004 003003 003003 003003 003004 003004 003003 003003 003004 003003 003004 003003 003003 004004 003003 003003 003003 003003 003003 004004 003003 000000 003003 003003 003004 003003 003004 003003 003003 003003 003003 003003 003003 003003 003003 003003 004004 003003 003003 004004 003003 003003 003003 003003 003003 003003 003003 003003 003004 003004 003004 003003 003003 003003 003003 003004 003003 003003 004004 003003 003004 003003 003003 003003 003003 003003 003003 003003 004004 003003 003003 003003 000000 004004 004004 003004 003003 003004 003003 003003 003003 003003 003003 003004 003003 003003 004004 003003 004004 003003 004004 004004 003003 004004 003003 003003 003003 004004 003003 004004 003003 003003 003003 003004 003003 003003 003003 003003 004004 003003 004004 003004 003003 003003 003003 003003 003003 003003 003004 003004 000000 003003 000000 004004 003003 003003 003003 003003 003003 004004 003004 003003 004004 004004 003003 003003 003003 004004 003004 003003 003004 003003 003003 003003 004004 003003 003003 003003 003003 003003 003003 003003 003003 003003 003003 003003 003003 003003 003003 003004 003004 003003 004004 003003 003003 003003 003004 003004 003003 004004 003004 003003 003003 003003 003003 004004 003003 004004 003003 003003 004004 003004 003003 003003 003004 003003 003003 003004 003003 003003 003003 003004 003003 003003 003003 003003 003003 003003 003003 003003 003003 003003 004004 003003 004004 003004 003003 003003 003004 003003 003004 003003 004004 003003 004004 000000 004004 003003 004004 003003 000000 003004 004004 003003 004004 003004 003003 003003 003003 004004 003003 003003 003003 004004 004004 003003
HA105      004004 003003 003003 003003 003004 003003 003003 003004 003003 003003 004004 003004 003003 004004 004004 003004 003003 003004 003003 003003 003004 003003 004004 003003 003003 000000 003003 003003 003003 004004 003003 003003 003003 003004 003003 003003 004004 003003 003003 003003 003003 003003 003003 003003 003003 003003 003004 003003 003003 004004 003003 003004 000000 003003 003003 003003 003003 003004 003003 003003 003003 003003 003003 003003 003003 003004 003003 003003 003003 003003 003003 003004 003004 003003 003003 003003 003003 003003 003003 003003 003003 003004 004004 003004 003003 003003 003003 003004 003003 003004 003003 003003 003003 003003 003003 004004 003003 003003 003003 003003 003004 004004 003003 000000 000000 003004 004004 003003 003003 003004 003004 003003 003003 003003 003003 003004 003003 003003 003003 003003 003003 003003 003003 000000 003003 003003 003003 003003 003003 003003 004004 003003 003003 003003 003003 003003 003003 004004 003003 003003 003003 003004 003003 003003 003003 004004 003004 003003 003003 003003 003004 003003 003003 004004 003003 003003 003003 003003 003004 003003 003004 003003 003003 003003 003003 003003 003003 003003 004004 004004 003003 003003 003003 003003 003003 003003 004004 003003 003003 003003 003004 003003 003003 004004 003004 003004 003003 004004 003004 003003 003004 003003 004004 003004 003003 003004 003003 004004 003003 003003 003003 003003 003003 003003 003003 003003 003003 003003 004004 003003 003004 003003 003003 003004 003003 003004 003003 003003 003003 003003 003003 003004 004004 000000 003003 003003 004004 003003 003003 003004 004004 003003 003003 004004 003004 003003 003003 003003 003003 004004 000000 003003 003003 003003 003004 004004 003003 003003 003003 004004 003004 003003 003003 004004 003003 003003 003004 003003 003003 003004 004004 004004 003004 003004 003004 003003 003004 003003 004004 003003 004004 003003 003004 003003 003003 003003 003003 003003 003003 003004 003003 003004 003003 003003 003004 003004 003003 004004 003003 003003 003003 003004 004004 003003 003004 003003 003003 003003 003003 004004 003003 003003 003003 003004 004004 003003 003003 004004 003003 003003 003004 003004 003004 003003 003004 003003 003003 003003 003004 003003 003003 003003 003003 003003 003003 003003 004004 003003 003003 003003 003003 003004 003003 003003 003003 003003 004004 003003 003004 000000 003003 004004 004004 003003 003003 003003 003003 003003 003003 004004 003004 003003 003003 003004 004004 003004 003004 003003 004004 003004 003003 003003 003003 003004 003003 003003 003003 003003 003003 003003 004004 000000 003004 003003 000000 003004 003003 003003 004004 003003 003003 003003 003003 003003 003003 003003 003004 000000 003004 003003 003004 004004 003003 003003 003004 003004 003004 000000 003003 003003 003003 003004 003004 003003 003003 004004 004004 003003 003004 003003 003003 003003 004004 003003 003003 003003 000000 003003 004004 003003 003003 003003 003003 003003 003003 003003 003003 003003 004004 003003 003003 004004 003003 003003 003003 004004 003003 004004 003003 003003 003004 003003 003003 004004 003003 004004 003004 003003 000000 004004 003003 003003 000000 003003 003003 003004 000000 003003 003003 003004 003003 003003 003003 003003 003003 003003 003003 003003 003003 003003 004004 003003 004004 003003 003003 003003 003004 004004 003003 003003 004004 003003 004004 003003 004004 004004 004004 003004 004004 003003 004004 003004 003004 003003 003003 003003 004004 000000 003003 004004 003003 004004 004004 003003
HA106      003003 003003 003003 003003 003004 003003 003003 004004 003004 003003 004004 003003 003004 004004 004004 003003 003003 004004 003003 003004 003003 003004 004004 003003 003003 000000 003004 003003 003003 003004 003003 003003 003003 003003 000000 003003 003004 003003 003003 003003 003004 000000 003003 003003 003003 003003 003003 003003 003003 003003 003003 003003 004004 004004 003003 003004 003003 003003 003003 003004 003004 003003 003003 003003 003004 004004 003003 003003 003003 003003 003003 003003 003003 003003 003004 003003 003003 003004 003003 003003 004004 003004 004004 003003 000000 003003 003003 003003 000000 000000 003003 003003 003003 003004 003003 003004 004004 003003 003003 003003 003004 003004 003003 003003 003003 003004 004004 003003 003003 004004 003003 003003 003003 003003 003003 003003 003003 003003 003003 003003 003003 003003 003004 003003 003003 003004 003003 003003 003004 003003 003003 003003 003004 003004 003003 003003 003003 003004 003003 003003 003003 003004 003003 003003 003003 003004 003003 003003 003003 003003 003003 003003 003004 003003 003003 003003 003003 003004 003003 003003 003003 003003 003004 003003 003004 003004 003003 003003 003004 004004 003003 003003 003003 003003 003004 003004 003003 003003 000000 003003 003003 003003 003003 004004 004004 003003 003003 004004 003003 003003 003004 003003 004004 004004 003003 003004 003003 004004 003003 003003 003004 003004 003004 003003 003003 003003 003004 003004 003004 003003 003004 003003 003003 003003 003003 003003 003003 003003 003004 004004 003003 003003 003004 004004 003003 003003 000000 003003 003004 003003 004004 003004 003003 004004 003003 003003 003003 003004 003003 003003 003004 004004 003004 003003 003004 003004 003003 003004 003003 003003 003003 003004 003003 003004 003003 003003 000000 000000 003003 003003 004004 004004 003003 003004 003003 003003 004004 003003 004004 003003 003003 003004 003004 003004 003003 003003 000000 003003 003003 003004 003003 003003 003003 003003 003004 004004 003003 004004 003003 003003 003003 003003 004004 003003 003003 003003 003003 003003 003003 003003 000000 003003 003004 003003 004004 003003 003003 003004 003003 003003 003003 003004 000000 003003 003003 003003 003003 003003 003003 003003 003003 003003 003003 003003 003003 003003 004004 003004 003003 003003 003003 003004 003003 003003 003003 003003 004004 003003 003003 003003 003003 004004 004004 003003 003004 003003 003003 003003 003003 003003 003004 004004 003003 000000 003003 003004 004004 003004 004004 004004 004004 003003 003003 003004 003003 003003 003003 003003 003003 000000 003003 004004 003003 003003 003003 003003 004004 003003 004004 003003 003003 003003 000000 003003 003003 003003 003004 003003 003003 003003 003004 004004 003004 003004 004004 003003 003003 004004 003003 003003 003003 004004 003003 003003 004004 003003 003003 003003 003003 003003 003004 003003 003003 003004 003003 003003 003003 003003 003004 003004 003003 003003 003003 003004 003003 003003 000000 003003 003003 003003 003004 003004 003003 003003 003004 003004 003003 003003 003003 003003 003003 003003 003004 004004 000000 004004 003003 003003 000000 003003 000000 003003 003003 003003 003003 000000 000000 003003 003003 003004 003003 003003 003003 003003 003003 003003 003003 000000 000000 003003 003004 003004 003003 003003 000000 003004 003003 003004 003004 003003 004004 003003 004004 003003 003003 004004 004004 003003 003004 003003 004004 003003 004004 003004 003003 003003 003004 004004 003004 003003 003003 004004 004004 003003
HA107      003004 003003 003004 003003 003003 003003 003003 003003 003003 003003 004004 003003 003003 003004 003003 003004 003003 004004 003003 003004 004004 004004 003004 003004 003003 003003 003004 003003 003003 004004 003003 003003 003004 003004 004004 003003 003004 003003 003003 003003 003003 003003 003003 003003 003003 004004 003003 003004 003003 003003 003003 003003 004004 003004 003004 003003 003003 003003 003004 003003 000000 003003 003003 004004 003004 003003 003004 003003 003004 004004 003003 003003 003003 003003 003003 003003 003003 003003 003003 003003 000000 003004 004004 003003 003003 003004 004004 003003 003003 003004 003003 000000 003003 003003 003004 004004 003003 003004 003003 003003 003003 003003 003003 003003 003003 003003 004004 003003 003003 003004 003003 003003 003004 003003 003003 003003 003004 003003 003003 003003 003003 003003 003003 003003 003003 003004 003003 003003 003003 003003 000000 003003 003003 003004 003003 003003 000000 003004 003003 003003 003003 003003 004004 003003 004004 003004 003004 003003 003003 003003 003003 004004 003003 003003 003003 000000 000000 003003 004004 003003 003003 003003 003003 003003 003003 003004 003003 003003 004004 004004 003003 003003 003004 003003 003003 003004 004004 003004 003004 003003 003003 003003 003003 004004 003003 003003 003003 003004 003003 003003 003003 003003 003004 004004 003003 003003 003003 003004 003003 003003 003003 004004 003003 003003 003003 003003 003003 003003 003004 003003 003004 003004 003003 003003 003003 003003 003003 003003 003003 003004 003003 003003 004004 003004 003003 003003 004004 003003 003004 003003 004004 003003 003003 004004 004004 003003 003003 003003 003003 003003 003003 003004 003003 003004 003003 004004 003004 003003 003004 003003 003003 003004 003003 004004 003003 003003 004004 003003 003003 003003 004004 003004 003004 003003 003003 003003 003004 003003 004004 003003 003003 003004 003004 003003 003003 003003 003003 004004 003003 003003 003003 003003 003004 003003 003004 003004 004004 004004 003003 000000 003003 003004 004004 003003 003004 003003 003003 003003 003003 003004 003004 003004 003003 003003 003004 003003 004004 003004 003003 003003 003004 003004 004004 003004 003003 003003 003003 003004 003003 003003 003003 003003 003003 003004 003003 003003 003004 004004 004004 003003 003003 003004 003004 003003 003003 003003 004004 003003 003003 000000 003003 004004 004004 003003 003003 003003 004004 003003 003004 003003 003003 003004 000000 003003 003004 003004 003004 003003 000000 003004 003003 003003 003003 004004 003003 004004 003003 003003 003003 003003 003003 004004 003004 003003 003004 004004 003003 003003 004004 003003 003003 003003 003004 003003 000000 003004 004004 003003 003003 003003 004004 004004 003004 003004 003003 004004 003003 004004 003004 003003 003003 003004 003003 004004 004004 004004 003003 003003 003004 003003 003003 003003 003003 000000 000000 003003 000000 003003 003003 003003 003003 000000 003003 004004 003003 003003 003003 003003 003003 003003 003004 003003 003003 003003 003003 003003 003004 000000 003003 003003 003003 003003 004004 004004 003003 000000 003004 003003 004004 004004 003003 003003 003003 003003 003003 003004 003003 003003 003003 003003 003003 003003 000000 003003 003003 003003 003003 003004 003003 004004 003003 003003 004004 003003 003004 003003 003003 003004 003004 004004 004004 003003 003004 003003 003004 004004 004004 003003 003003 004004 000000 003003 004004 003003 003004 003004 003003 004004 003003 003003 003003 004004 003004 003004
HA108      000000 003004 003003 003004 003003 003004 003003 003004 003003 003003 004004 003004 003003 004004 003004 003003 003003 004004 003003 003004 004004 004004 004004 003004 004004 003003 003003 003003 000000 004004 003003 000000 003004 003003 003003 003003 003003 003003 003003 003003 003003 004004 003003 003003 003003 003004 003003 003003 003003 003004 003003 003003 000000 003004 003004 003003 003003 003003 003003 003003 003004 003003 003004 003004 003003 003003 003003 003003 003004 003003 003004 003003 003003 003003 003003 003004 003004 003003 003003 003003 003003 003003 003004 003003 004004 003003 003003 003003 003003 003003 003003 004004 003003 003003 003003 004004 003003 003003 003003 003003 003003 003004 003003 003003 003003 003004 004004 003003 003003 004004 003003 003003 003003 000000 003003 003003 003003 003003 003003 003003 003003 003003 003003 003003 003003 003004 003004 003003 003003 003003 003003 003003 003003 003003 003003 003004 004004 003003 003003 003003 003003 003003 003004 003003 003003 004004 003004 003004 003003 003003 003003 003004 003003 003004 003003 003003 003003 003003 003003 003003 003003 003003 003003 003003 003003 003004 004004 003003 004004 004004 003003 003003 003003 003004 003004 003003 004004 003004 003003 003003 003004 003003 003003 003004 003004 003004 003004 003003 003004 003003 003003 003003 004004 003004 003003 003004 003003 003004 003004 003003 003004 003003 003003 003003 003003 003003 003003 003003 003003 003003 004004 003003 003004 003003 003003 000000 003003 003003 003003 003003 003003 003003 004004 004004 003003 003003 004004 003003 004004 003003 004004 003004 003003 004004 004004 003003 003003 003003 003003 003003 003003 003003 003004 003003 003003 003004 003003 003004 003003 004004 003003 003004 003003 004004 003003 003004 003004 003003 003003 003003 004004 003004 003004 004004 003003 003003 000000 003003 003004 003003 003004 003003 003004 003004 003003 003004 004004 000000 003003 003003 003003 003004 003003 003003 003004 003004 003003 004004 003003 003003 003003 003003 003004 003003 003003 003003 003003 003003 003003 003003 003003 000000 003003 003003 004004 003003 003003 004004 003003 003003 003003 004004 004004 003003 003003 003003 003003 003003 003004 003003 003003 003003 003003 003004 003003 003003 003004 003004 004004 003003 003003 003004 003003 003003 003003 003003 004004 003004 003003 003003 003004 000000 004004 000000 003003 003003 003003 003003 003003 003004 003004 003003 000000 003003 004004 003003 003004 003004 000000 004004 003003 003004 003003 003004 003003 003003 003003 003003 003003 003003 003003 003003 003004 003003 004004 003004 003003 003004 004004 003003 003003 003003 003003 003003 003004 003003 004004 003003 003003 003004 004004 000000 004004 003003 003003 003003 003003 004004 003004 003003 003003 004004 003003 003003 003003 004004 004004 003003 003003 003003 003003 003003 003003 004004 000000 003003 003003 003003 003003 003004 003003 000000 003003 003003 003003 003003 003003 003003 003004 003004 003004 003003 003003 003003 003003 003003 003003 003003 003003 000000 000000 003003 003004 004004 003004 004004 003003 003003 004004 003003 003003 003004 003003 003003 003003 003003 003003 003003 000000 003003 003003 003003 003003 003004 003004 003004 000000 004004 003003 004004 003003 003004 003004 003004 003003 003003 003003 003003 004004 003004 004004 000000 003004 003003 004004 000000 004004 000000 004004 003003 000000 003003 004004 000000 003004 003003 003003 004004 003003 003003 000000 004004 004004 003003
HA109      003003 003003 003004 003003 003003 003003 003003 003003 003003 003004 004004 003004 003003 004004 004004 003003 003003 003003 003003 003004 003003 003004 004004 003003 003004 003003 003003 003003 003003 004004 003003 003003 003003 003003 003003 003003 004004 004004 003003 003003 003003 004004 003003 003003 003003 003004 003003 003003 003003 003003 003003 003003 004004 004004 003004 003003 003003 003003 003003 003003 003004 003004 003004 004004 003003 003003 003003 003003 003003 003003 003003 003003 003003 003003 003003 003003 003003 000000 003003 003003 003003 003003 003004 003003 003003 003003 003003 003004 003003 003003 003003 003003 003003 003003 003004 003004 003003 003003 003003 003003 004004 003003 003003 003003 003003 003004 004004 003003 003003 004004 003003 003003 004004 003003 003003 003003 000000 003003 003003 000000 003004 003003 003004 003003 003003 003003 003004 003003 003004 003003 003004 003003 003003 003004 003003 003003 003003 003004 003003 003003 003004 003003 003003 003003 003004 004004 004004 003003 003003 003003 003003 003003 003003 003003 003003 003003 003003 003003 003003 003003 003004 003003 003003 003003 003003 003004 003003 004004 004004 004004 003003 003003 003003 003003 003004 003003 000000 003003 003003 003003 003003 003003 003004 003004 003003 003003 003003 004004 004004 003003 003003 003003 004004 004004 003003 003004 003003 004004 003004 003003 003004 003003 003003 003003 003003 003003 003003 003003 003004 003003 003003 003003 003003 003003 003003 003004 003003 003003 004004 003003 003003 003003 003003 004004 003003 003003 004004 003004 003003 003003 004004 004004 003003 004004 004004 003003 003003 003003 000000 003003 003003 003003 003003 003003 003003 003004 000000 003003 003003 004004 003003 003004 003003 004004 003003 003003 004004 003003 003003 003003 004004 003004 003003 003003 003003 003003 003004 003003 004004 003003 003003 003003 004004 003003 003003 003003 003004 003003 004004 003003 003003 000000 003003 003003 004004 003004 003003 004004 003003 003003 003003 003004 003003 003003 003004 003003 003003 003003 003003 004004 003003 003003 003004 004004 003004 003003 003003 003003 003003 003003 003003 003004 003003 003003 003003 003003 003004 003003 003004 003003 003003 003003 003003 003004 003003 003003 004004 003003 000000 003003 003003 003003 003003 003003 003003 003003 004004 003003 003003 003003 003003 000000 004004 003003 003003 003004 003003 003003 003003 003004 003003 003003 003003 003003 004004 004004 004004 003003 000000 003003 003003 003003 003003 003004 003003 003004 003003 003004 003003 003004 003003 003004 003003 003003 004004 003003 003004 003003 004004 004004 003003 003003 003004 003003 003004 003003 003003 003003 003004 003003 003003 004004 004004 003003 003004 003003 003003 004004 003004 003003 000000 003003 003003 003003 003003 004004 004004 003003 003003 003003 003004 003003 003003 003004 003003 003003 003003 003003 003003 003003 003003 003004 003003 003004 003003 003004 003003 003003 003004 003003 003003 003004 003003 003003 003003 003003 003004 004004 003003 003003 003003 003003 003004 004004 003003 004004 003003 003004 004004 003003 003003 003003 003003 003003 003003 003004 003003 003003 003003 003003 000000 003003 000000 003003 003004 003003 004004 003003 003003 003004 003004 003003 004004 003003 003003 003003 003003 000000 003003 003003 004004 003003 000000 003003 003004 004004 000000 003003 004004 003004 000000 003004 003004 003004 003003 003003 003003 004004 003004 003003 003003 004004 003004 003003
HA110      000000 003003 003003 003003 003003 003003 003003 003003 004004 004004 004004 003003 003003 004004 003004 003003 003003 003004 003003 003004 003003 003003 004004 004004 003003 003004 003003 003003 003003 004004 003003 003003 003003 003004 000000 003003 003003 003003 003003 003003 003003 004004 003003 003003 003003 003003 003003 003003 003003 003003 003003 003003 003004 003004 003004 003003 003003 003003 003003 003003 003003 003004 003003 003003 003004 003003 003003 003003 003003 003003 003003 003004 000000 003003 003003 003003 003003 003003 003003 003003 004004 003004 004004 003003 003004 003003 003003 004004 003003 003003 003003 003003 003003 003003 003004 003004 000000 003003 003003 003003 003004 003003 003003 003003 003003 003004 004004 003003 003003 003004 003003 003003 003003 003003 003003 003003 003003 003003 003003 003004 003003 003003 003003 000000 003003 004004 003003 003003 003003 003003 003003 003003 003003 004004 003003 003003 003003 004004 003003 003003 003003 004004 003003 003003 003004 004004 004004 003003 003004 003003 003003 003003 003003 003003 003003 004004 003003 003003 003003 003003 003004 003003 004004 003003 003003 003003 003003 003003 004004 004004 003003 003003 003004 003004 003004 004004 000000 003004 003003 004004 003003 003003 003003 004004 003004 003004 003003 004004 003004 003003 003003 003003 004004 004004 003003 003004 003003 004004 003003 003003 003003 003004 003003 003003 003003 003003 003003 003003 004004 003003 003003 003003 000000 003004 003003 003004 003003 003003 003003 003003 003003 003003 004004 004004 003004 000000 003004 003003 003004 003004 004004 004004 003003 004004 003004 003003 003004 003003 003003 003003 000000 003003 003003 003004 003003 004004 003003 003003 003003 003003 003004 003004 003004 004004 003004 003003 004004 003003 003003 003003 004004 003003 003003 003003 000000 003003 003003 003003 004004 003003 003003 003003 003004 003003 003003 003003 003004 003003 003003 003004 003004 003003 003003 003003 003003 003004 003003 004004 003004 003004 003003 004004 003004 003003 004004 003003 003003 003003 003003 003003 003003 003003 003003 003004 004004 003003 003003 003003 003003 003003 003003 003003 004004 003003 003003 000000 003003 003003 003004 003003 003003 003003 003003 004004 003003 003004 004004 003003 003003 003003 003003 003004 003003 003003 003004 003003 004004 003003 003003 000000 003003 004004 004004 003003 003003 003003 003004 003004 003003 003003 003003 003003 000000 003003 003004 003003 003003 003003 004004 004004 003003 003003 003003 000000 003004 003003 003003 003003 003003 003003 003003 003004 003003 003003 004004 003003 000000 003003 004004 003003 003003 000000 003003 003003 003004 003003 004004 003003 003003 003004 004004 004004 003004 003003 003003 003003 003004 004004 003003 003003 003003 003003 000000 000000 003003 003004 003003 003003 003003 003003 000000 003003 003003 003004 003003 003004 003003 003003 004004 003003 003003 000000 003003 003003 003003 000000 000000 003003 003003 000000 003003 003003 003003 003004 003003 003004 000000 003004 003003 003004 003003 003003 004004 004004 000000 004004 003003 003003 004004 003003 003003 003003 003003 003003 003003 003003 003003 003003 000000 003003 003003 003003 003004 003003 003004 003003 003003 004004 003004 003003 003003 003004 004004 003003 003004 003003 003004 003004 003004 003003 004004 003004 004004 003003 003004 000000 004004 003003 004004 003004 004004 003004 003004 003003 003003 003003 000000 000000 000000 003003 000000 004004 003003 003004
HA111      003003 003003 003003 000000 003003 003003 003003 003003 003003 003003 004004 003003 003003 004004 003004 003003 003003 004004 003003 003003 003004 003003 004004 003003 003004 003003 003003 003003 003003 004004 003003 003003 003004 003004 003003 003003 003003 003003 003003 003003 003003 003003 003003 003003 003003 003003 003004 003003 003003 003004 003003 004004 004004 003004 003003 003003 003003 003003 003003 003003 004004 003003 003004 003003 003004 003004 003004 003003 003003 003003 003003 003003 003003 003003 003003 003003 003003 003004 003003 003004 003004 003003 004004 003003 003003 003003 003003 003003 003003 003003 003003 003003 003004 003004 003004 003003 003003 003003 003003 003003 004004 003003 003003 003004 003003 003004 003003 003003 003003 003004 003003 003003 003003 003003 003004 003003 003003 003003 003003 000000 003003 003003 003003 003004 003003 003003 003003 003004 003003 000000 003004 003003 003004 003004 003003 003003 003003 003004 003003 003003 003003 003004 003003 003003 003003 003003 003004 003004 003003 003003 003003 003003 003003 003004 003003 003003 003003 003004 003003 003003 003003 000000 004004 003003 003003 003003 003003 003004 004004 004004 003003 003003 003003 003004 003003 003004 004004 003004 003003 003003 003003 003004 003003 003004 003004 003003 004004 003004 003003 003003 003003 003003 003004 003004 003003 004004 003003 003003 003003 003003 003003 004004 003003 003004 003004 003003 003003 003003 003004 003003 003004 003003 003003 003003 003003 003003 003003 003003 003003 003003 003003 003003 003004 004004 003003 003003 004004 003003 003003 003003 004004 003003 003003 004004 003004 003003 003003 003003 003003 003003 004004 003003 003003 003004 003003 003003 003003 003003 003003 003004 003004 003003 003003 004004 003003 003003 003004 003003 003004 003003 004004 004004 003004 003003 003003 003003 004004 003003 004004 003003 003003 003003 003004 003004 003004 003003 000000 003003 003003 003003 000000 003003 003003 003003 003004 003003 004004 000000 003003 003003 003003 003003 003004 003003 003003 003003 003003 003003 000000 003003 003003 003003 003003 003003 003004 003003 003003 003004 003003 000000 003003 003004 003003 003003 003003 003003 003003 003004 003003 003003 003003 003003 003003 004004 003003 003003 004004 003004 003004 003004 003003 003003 003003 003003 003004 003003 004004 003003 003003 003003 003003 004004 004004 003003 003003 003003 004004 003003 003003 003004 003003 004004 003003 003003 003004 003003 003004 003004 004004 003004 000000 003003 003003 004004 003004 003003 003003 003003 003003 003004 003003 003004 003003 003003 003003 003003 000000 003003 004004 003003 003003 003003 003003 000000 004004 003003 003004 003003 000000 003003 004004 004004 004004 003004 003003 003003 003003 004004 003003 000000 003003 003003 003003 003003 003003 003003 003003 003003 003004 000000 003003 003003 003003 003004 003003 003003 003003 003003 004004 003003 003003 003003 003003 003004 003003 003003 003003 003003 004004 000000 003004 004004 004004 003003 003003 003004 003003 003004 003003 003004 003004 000000 003004 004004 003003 004004 003003 003003 004004 003003 003003 003003 003004 003003 003003 003003 003003 003003 003003 003004 003003 003003 003003 003003 003004 003003 003003 004004 003003 004004 003003 003003 004004 003003 003003 003003 000000 003004 003004 004004 004004 003003 000000 003003 004004 004004 004004 003003 003003 003004 004004 003004 003004 003004 003003 003003 003003 004004 003003 003003 000000 004004 004004 003003
HA112      003003 003003 003003 000000 003004 003003 003003 003003 003003 003004 004004 003003 003003 004004 003003 003004 003003 004004 003003 003004 004004 003004 003004 003004 003004 003003 003003 003003 003003 004004 003003 003003 003003 003004 003003 003003 003003 003003 003003 003003 003003 003004 003003 003003 003003 003004 003003 003004 003003 003003 003003 003003 004004 003003 003003 003003 003003 003003 003004 003003 004004 003004 003004 003004 003003 003003 003003 003003 000000 003003 003003 003003 003003 003003 003003 003003 003003 003003 003003 003003 003004 003004 003003 003003 003003 003003 003003 004004 003003 003003 003003 004004 003003 003003 003003 004004 000000 003003 003003 003004 003003 003004 003003 003003 003003 003004 003004 003003 003003 004004 003003 003003 003004 003003 003003 003004 003003 003003 003003 003003 003003 003003 003003 003003 003003 003003 003003 003003 003003 003003 003003 003003 003003 003004 003003 003003 003003 004004 003003 003003 003003 003004 003003 003003 003004 003004 003004 003004 003003 003003 003003 003003 003003 003003 003003 003003 003003 003003 003003 003003 003003 003003 003003 003003 003003 003004 003003 003003 004004 004004 003003 003003 003003 003003 003003 003003 004004 003004 000000 003003 003004 003003 003003 003004 003003 003003 003003 003003 003003 003003 003004 003003 003003 004004 003003 003004 003003 004004 003003 003003 003003 003003 003003 003003 003003 003003 003003 003003 003003 003003 000000 003003 003003 003003 003003 003003 003003 003003 003003 003003 003003 003004 003003 004004 003004 003003 004004 003003 003003 003003 004004 003004 003003 004004 003003 003003 003003 003003 003003 003004 003003 003003 003003 003004 003003 004004 003003 003004 003003 003004 003003 003003 003003 004004 003003 003004 004004 003003 003004 003003 004004 003003 004004 003004 003003 003003 004004 003003 004004 003003 003003 003003 003004 003003 003003 003003 003004 000000 003004 003003 003003 004004 003003 003003 003003 003004 003003 004004 003003 003003 003003 003004 004004 003003 003003 003003 003003 003003 003003 003003 003003 004004 003003 003003 003004 003003 003003 003004 000000 003003 003003 003003 003003 003003 003003 003003 003003 003003 003003 000000 003003 003003 003003 003003 003004 000000 004004 003003 003004 003003 000000 003004 003004 003003 003003 003003 004004 003003 003003 000000 003003 004004 004004 003003 004004 003004 003003 003003 003003 003003 000000 003004 003003 004004 003004 004004 003004 003003 004004 003004 003004 003004 003003 003004 000000 003003 003003 003003 003003 004004 003003 003003 003004 003003 003003 003004 003004 003003 004004 003003 003003 003003 003003 000000 003004 003003 000000 003003 000000 003003 004004 004004 003003 003004 003003 003003 003003 003004 003003 003003 003003 004004 003003 003003 003004 003004 003003 003003 003004 003003 003003 000000 004004 004004 003003 003004 000000 003003 003004 003003 003003 000000 003003 003003 003003 003003 003003 003003 003004 003003 003003 003003 003003 003003 003003 003003 003003 003003 003003 003004 003003 003003 003003 000000 003003 004004 003003 003003 004004 003004 003003 003003 004004 003003 000000 004004 003003 003003 003003 004004 003004 003003 003003 003003 003004 003003 003003 004004 003003 003003 003003 003003 004004 003003 003003 003003 003003 004004 004004 000000 004004 003003 004004 003003 004004 004004 004004 003003 003003 003003 003003 003003 004004 003004 003003 003003 003003 004004 003003 003003 003004 000000 004004 003003
HA113      003003 003003 003003 000000 003003 003003 003004 003003 003003 003003 004004 003003 003003 004004 003004 003003 003003 003004 003004 003003 003003 003003 004004 003003 003003 000000 003003 003004 003003 004004 003003 003003 003004 003003 003003 003003 003003 003003 003003 003003 003003 003004 003003 003003 003003 004004 003003 003003 003003 003003 003003 003004 000000 004004 003003 003003 003003 003003 003003 003003 003003 004004 003003 003004 003003 003003 003003 003003 003003 003003 003003 003003 003003 003003 003003 003003 003003 003003 003003 004004 003003 003003 003004 000000 003003 003003 003004 003003 003003 003004 003003 003003 003003 004004 003004 004004 003003 003003 003004 003004 004004 003004 003003 003003 003003 003003 003004 003003 003004 004004 003003 003003 004004 003003 003004 003004 003003 003003 003003 003003 003003 003003 003003 003003 003003 003003 003003 003003 003003 003003 003004 003003 000000 003003 003003 004004 003003 003004 003003 003003 003003 003003 003003 003003 003003 003004 003004 003003 003003 003003 003003 000000 003003 003003 000000 003003 000000 003003 003003 000000 003003 003003 003004 003003 003003 000000 003003 004004 004004 004004 004004 003003 003004 003003 003003 000000 004004 004004 003003 003003 003003 003004 003003 003003 004004 003003 003003 004004 003003 003003 003004 003003 004004 004004 003003 004004 003003 004004 003003 003003 003003 003004 003003 003003 003003 003003 003003 003003 003003 003004 003003 000000 003003 003003 003003 003004 003003 003003 003003 003003 003003 003003 003003 004004 003004 003003 004004 003003 003004 003003 003004 003004 003003 004004 004004 003003 003003 003004 000000 003003 004004 003003 003003 003003 003003 003004 003004 003003 003003 003004 003004 004004 003004 004004 003003 003003 004004 003003 003003 003003 004004 003003 003004 003003 003003 003003 000000 003003 003004 003003 003003 003003 003004 003003 003003 004004 003003 003003 003003 004004 003003 003003 003003 003003 003004 003003 003003 004004 003003 003003 003003 004004 004004 003003 003003 003003 003003 003003 003003 003004 003003 003003 003003 003004 003004 003003 003003 004004 003004 003003 003003 003003 004004 003003 003003 000000 003004 003003 003003 000000 003003 003003 003004 000000 003003 003003 003003 003003 003003 004004 003003 003004 003003 003003 000000 003003 004004 003004 003003 003003 003003 004004 000000 003004 003003 003003 004004 003003 003003 003004 004004 003003 003003 003003 003004 003004 004004 003004 004004 003004 003003 003003 003003 004004 003003 004004 003003 003003 003003 003003 003003 004004 003003 003003 004004 003003 003004 003003 004004 003003 003003 003003 003003 003003 003003 003003 003004 003003 004004 003003 004004 004004 003004 003003 003003 003003 003004 004004 003004 003003 004004 004004 003003 003003 003003 004004 003003 003003 003004 003003 003004 003003 003003 003004 003003 003004 003003 003003 004004 003003 003003 000000 003003 003003 003003 003003 003003 003003 003003 003003 004004 003004 003003 003003 003003 000000 003003 003004 003003 003004 003003 003003 003003 004004 004004 003003 003003 003003 004004 004004 003003 003003 003004 003003 003003 003004 000000 003003 003003 003003 000000 003003 003003 003003 003003 003003 000000 003003 003004 003003 003004 003004 004004 003004 003004 003003 003003 003003 003003 003004 004004 003003 004004 003003 003003 004004 004004 003003 003004 003003 004004 003003 004004 003004 003003 003004 003003 003004 003003 003004 003003 000000 004004 003003
HA114      003003 003003 003004 003003 003003 003003 003003 003003 003004 003003 004004 003003 003003 004004 004004 003003 003003 004004 004004 003003 004004 003004 004004 003003 003003 000000 004004 003003 003003 000000 003003 003003 003004 003004 000000 003003 003004 003003 003003 003003 003003 003004 003003 003003 003003 003003 003003 003003 003003 003004 003003 003003 004004 003004 003004 003003 003003 003003 003003 003003 003004 003003 003003 003003 003003 003003 003003 003003 003003 003003 003003 003003 003003 003003 003003 003003 003003 003003 003003 003003 003003 003004 003003 003003 003003 003003 003003 003003 003003 003003 003003 003003 003003 003003 003004 003004 003003 003003 003003 003003 003004 003003 003003 003003 003003 003004 004004 003003 003003 004004 000000 003003 003004 003003 003003 003003 003003 003003 003003 003003 003003 003003 003003 003003 003003 003004 003003 000000 003003 003003 000000 003003 003003 004004 003004 003004 003003 004004 003003 003003 000000 003003 003004 003003 003003 004004 003004 003003 003003 003003 003003 003004 000000 003003 003003 003004 003003 003003 003003 003003 003003 003004 003004 003003 003003 003004 003003 003003 004004 004004 003003 003004 003004 003003 003004 003003 004004 003003 003003 003003 003003 003004 003003 003003 004004 004004 003003 004004 003003 003003 003004 003004 003004 003004 003003 003004 003003 003003 003003 003003 003003 003004 003003 003003 003003 003004 003003 003003 003003 003003 003003 003003 003004 003003 003003 003004 003003 003003 000000 003003 003003 003003 003003 004004 003003 003004 004004 003003 003003 003003 003003 004004 003003 004004 003004 003003 003003 003004 003003 003003 003003 003004 003003 004004 003003 004004 003003 003003 003003 004004 003003 003003 003003 003004 003003 003003 003004 003003 003003 003003 004004 003003 003004 003003 003003 003003 003003 004004 004004 003003 003003 003003 003004 003003 003003 003004 003003 003003 003003 003004 003003 003003 003003 003003 003003 004004 003003 004004 003003 003003 003003 003004 003003 003003 004004 003003 003003 003003 003003 003003 003003 003003 003003 003003 004004 003003 003003 004004 003003 003003 003003 004004 003003 003003 003003 000000 003003 000000 004004 003003 003003 003003 003004 004004 003004 003003 004004 003003 004004 003003 003003 003003 003003 003003 003003 003003 004004 003003 003004 003003 003003 004004 004004 003003 003004 003004 003003 003003 003003 003004 004004 003003 004004 003003 004004 003003 003004 003003 004004 003003 003004 003004 003003 004004 003003 003004 003004 003003 003003 003004 003003 003003 003003 003003 003003 003003 004004 003003 004004 003003 003003 003003 003003 003003 004004 003003 003003 000000 003004 003003 004004 004004 003004 003003 003003 003004 003003 004004 003003 003004 003003 004004 003003 003003 003003 003003 004004 003003 003003 003003 003003 003003 003003 003003 000000 003003 003003 003003 003004 003003 003003 003003 003003 003003 003003 003003 003003 003003 003004 003003 003003 004004 003004 003003 000000 003004 003003 003004 003003 003003 003004 003003 003003 004004 004004 004004 003003 003003 003004 003003 003003 003003 004004 003003 003003 003004 003003 003003 003003 003003 003003 000000 003003 003003 003003 003004 000000 003004 003003 003004 003004 003003 004004 003003 004004 003003 003004 003004 004004 003003 004004 003003 004004 003003 000000 004004 000000 003003 000000 004004 004004 003004 004004 003003 000000 003003 003004 004004 003003 003003 003003 004004 004004 003003
HA115      003003 003004 003003 000000 003003 003003 003004 003004 003003 003003 003004 003004 003003 004004 004004 003003 003003 003004 003003 003004 003004 003004 004004 003003 003004 003003 003004 003003 003003 004004 003003 003003 003003 003003 003003 003003 003004 003003 003004 003003 003004 003004 003004 003003 003003 003004 004004 003003 003003 003003 003003 003003 003004 003004 004004 003003 003003 003003 003003 003004 003003 004004 003003 003003 003003 003004 003004 003003 003003 003004 003003 003003 003003 003003 003003 003004 003003 003003 003003 003004 003004 004004 003003 003003 000000 003004 003003 003003 003003 003003 003003 000000 003003 000000 003003 004004 003003 003003 003003 003003 003004 003004 003003 003003 003003 004004 004004 003003 003003 003004 003003 003003 003004 003003 003003 003003 003003 003003 003003 003003 003004 003003 003004 003003 003003 003004 003004 003003 003003 003003 003004 003003 003003 004004 003003 003004 003003 003003 003003 003003 003003 003004 003004 003003 004004 004004 003003 003003 003003 003003 003003 000000 003003 003004 003003 004004 003003 003004 003004 003003 003003 003003 003004 003003 003003 003003 003003 003003 004004 004004 003003 003003 003003 003003 003004 003003 004004 003003 003003 003003 003003 003004 000000 004004 003003 003003 003003 004004 003004 003003 003003 003003 004004 003003 003003 003004 003003 004004 003003 003003 003003 004004 003003 003003 003003 003003 003003 003003 003003 003003 003003 003003 003003 004004 003003 004004 003003 003003 003003 003003 003003 003003 003003 004004 003003 003003 004004 003004 003004 003003 003004 004004 003003 004004 004004 003003 003003 003003 003003 003004 003004 003004 003003 003003 003004 004004 003003 003003 003003 003004 003003 004004 003003 003003 003003 004004 003004 000000 003003 003003 004004 003003 003003 003003 003003 003003 003003 003003 004004 003003 004004 003003 000000 003003 000000 003004 003003 003003 003003 003004 003003 003003 003003 003003 003003 003004 003003 004004 003003 003003 003003 003003 003003 003003 003004 003003 003003 003003 003003 003003 003003 003003 003003 003003 003004 003003 003003 004004 003003 003003 003003 003004 004004 003003 003003 003003 003003 003003 003003 003003 003003 003003 003003 004004 003004 003003 004004 003004 003004 004004 003003 003003 003003 003003 003003 003003 003004 003004 003003 003003 003003 004004 004004 003003 000000 003004 003003 003003 003003 000000 004004 003003 000000 003003 003004 003003 003004 000000 004004 003004 003003 003003 003003 004004 003003 003003 003003 003003 003004 004004 003003 003003 003003 000000 003004 003004 000000 003003 000000 003003 000000 003003 003003 003003 003004 003003 004004 004004 003003 003003 004004 004004 003003 003003 003003 003003 004004 003003 003003 003003 003004 003004 003003 003003 003003 004004 003004 003003 003004 003003 003003 003003 003003 003004 003003 003004 003003 003003 003003 004004 003003 003003 003003 003003 003003 003003 003003 003003 003003 003004 004004 003004 003003 003003 003003 003003 003003 003004 003003 004004 003004 003003 003003 004004 003003 004004 003004 003003 004004 000000 003003 003003 003003 003004 003003 004004 003003 003003 003003 003003 003003 003003 003003 003003 003003 003003 003003 004004 003003 003004 003004 003003 004004 003003 003004 003003 003004 003003 003003 003003 004004 003003 003004 003003 003003 004004 004004 003003 003003 003004 004004 003003 003004 003003 003003 003003 003003 004004 003003 003004 003003 004004 004004 000000
Pop_6
10
SH139      000000 000000 003003 003003 003003 003003 003003 003003 004004 003003 004004 003003 003003 004004 000000 003003 003003 004004 000000 003003 003004 003003 004004 003004 003004 003003 003004 003004 003003 000000 003003 000000 003004 003004 003003 003003 004004 004004 003003 003004 003003 004004 003003 003003 003003 003004 003003 003004 003003 003004 003003 003004 000000 003004 003003 003003 003003 003004 003003 003003 003003 003004 003003 003003 003003 003003 003004 003003 003003 003003 003003 003003 003003 003003 003003 003003 003003 003003 003003 004004 004004 003004 004004 003003 003004 003003 003003 003003 003003 003003 003003 003003 003003 000000 003003 003004 003003 003003 003003 003003 003003 003004 003004 003003 003003 004004 003004 003003 003004 003003 003003 003003 003004 003003 003003 003004 003003 003003 003003 003004 003003 003004 003003 003004 003003 003003 004004 004004 003003 004004 004004 003003 003003 003004 003003 003004 000000 004004 003003 003003 000000 003004 003003 003003 003003 003003 003003 003003 003003 003003 003003 000000 004004 003004 003003 003003 003003 003003 003003 003003 003003 003003 003004 003003 003003 004004 003003 003003 004004 004004 003003 003003 003004 003003 003003 003003 004004 004004 003003 003003 003004 003003 003004 003003 003003 004004 003003 003003 003003 003003 003003 000000 004004 004004 003003 003004 003003 003003 003003 003003 003003 003003 004004 003004 003003 003004 003003 003003 003003 003003 003004 003004 003003 003003 003003 004004 003003 003003 003004 003003 003004 003003 004004 000000 003003 003004 004004 003003 004004 004004 003003 003004 003003 004004 004004 003003 003003 004004 003003 003003 003003 003003 004004 003003 003003 003004 000000 004004 003003 004004 003004 003003 003003 004004 003003 003003 003003 004004 003003 003003 003004 003004 003003 004004 003003 003003 003003 003003 004004 003003 003003 004004 003003 003004 003003 003003 004004 003003 003003 003003 003003 004004 003003 003003 003003 003003 003003 003003 003004 003003 003003 003003 004004 003004 003004 003003 003003 003003 003003 003003 003004 003004 003003 004004 004004 003003 003003 003004 003003 003003 003004 003003 003003 003003 003003 003003 003003 003003 003003 003003 003003 003003 003003 004004 004004 003004 003003 003003 003004 003003 003003 003003 003004 003003 003003 003003 004004 003003 003003 003003 003003 004004 003003 000000 003003 003003 003003 003003 003003 004004 003003 003003 003003 003003 003003 003003 003004 000000 004004 004004 004004 003003 003004 004004 004004 004004 003004 004004 003003 003003 003003 004004 003004 004004 004004 003003 003004 003003 004004 003004 003003 003003 003003 003003 003004 003003 003004 004004 000000 003003 004004 004004 003003 003003 003003 003003 003003 004004 003003 003003 003003 003004 003003 003003 003003 000000 003003 003003 003003 004004 003003 000000 003004 003004 000000 003003 000000 003003 003004 003003 003003 003003 003003 003003 004004 003003 003004 003003 003003 003003 003004 004004 003004 003003 004004 003004 003004 004004 003003 003003 004004 003003 003003 000000 003003 003004 004004 003003 003004 004004 003004 003004 004004 003003 003003 003003 003003 004004 000000 003003 003003 003003 003003 003003 003003 003004 003003 000000 003003 003003 004004 003003 000000 003003 003003 003003 003003 003003 003004 003003 004004 000000 000000 003003 000000 003004 004004 003003 004004 003003 000000 003003 004004 004004 003003 003003 003003 004004 003003 003003 003003 004004 004004 000000
SH142      003003 003003 003003 003003 003003 004004 003003 003004 003003 003003 004004 003004 004004 004004 004004 003003 003003 004004 003003 003004 003003 003003 004004 004004 004004 003003 004004 003003 003003 003004 003003 003003 003004 004004 003003 003003 003004 004004 003003 003003 003003 000000 003003 003004 003003 003004 003003 003004 003003 004004 003003 003003 004004 003004 003003 003003 003003 003003 003003 003003 003003 003003 003003 003003 003004 003004 003004 003003 003003 003003 003003 003003 003003 003004 003003 003003 003003 003003 004004 003003 003004 003003 003004 003003 003003 003004 003003 003004 003003 003003 003003 003003 003003 003003 003003 003004 003003 003003 003003 003003 004004 003004 003003 003003 003004 003003 000000 003003 004004 004004 003003 003003 003004 003003 003003 003003 003003 003003 003003 003003 003004 003003 003003 003004 003003 003003 003003 003003 003003 003003 003004 003004 003004 004004 003004 003004 000000 003004 003003 003003 003003 003003 003004 003003 003003 004004 003004 003003 003004 003003 003003 003003 003003 003003 003003 003003 003003 003003 003003 003003 003004 003003 003003 003003 003004 003004 003003 003003 004004 004004 003003 003004 003003 003003 003003 003004 004004 003003 000000 003003 003003 003004 000000 003004 003003 004004 003003 003003 003003 003003 003004 003003 003003 004004 003003 004004 003004 004004 003003 003003 003003 003003 004004 003003 003003 003004 003003 003003 003003 003003 003004 003003 000000 003003 003003 003003 003003 003004 003004 003003 003003 003003 003004 000000 003003 003003 003004 003004 003004 003003 003004 003003 000000 004004 004004 003003 003003 003003 000000 003003 003004 003003 003004 000000 003003 003004 003003 004004 003003 004004 003004 003004 003003 004004 003003 003003 004004 003003 003003 003003 004004 004004 003004 003004 003004 003003 003004 003003 000000 003003 003003 003003 004004 003004 003003 003003 003003 000000 003004 003003 003003 004004 003003 003003 003004 003003 003003 004004 003003 003003 003004 004004 004004 003004 003003 003003 003004 003003 003003 003004 003003 003003 003004 003003 004004 004004 004004 003003 003003 003003 003004 003003 003003 003003 003003 003003 003003 003004 003004 000000 003003 003004 003003 003004 003004 003003 004004 003004 003004 003003 004004 003004 003003 003003 003004 003003 004004 004004 003003 003003 003003 000000 004004 003003 000000 003003 003004 003003 003003 004004 003003 004004 003003 003003 003004 000000 004004 003003 000000 000000 003003 003004 003003 004004 003003 003004 003003 003003 003003 003003 003003 003003 003004 003004 004004 003003 003004 003004 004004 003004 004004 003004 003003 003003 003004 003003 004004 003003 003003 003004 004004 003003 003004 003003 003003 003003 003003 000000 003003 000000 003003 003004 004004 003003 003003 003004 003004 003003 003003 003003 004004 003003 004004 003003 003003 003003 003003 003003 004004 003003 003003 003003 003004 003003 003003 003003 003003 003003 003003 003003 004004 004004 004004 003003 003003 003004 003004 003004 003003 000000 000000 003003 003003 004004 003004 004004 003003 003003 004004 003003 003003 003003 003003 003003 003003 003003 000000 003003 003003 003003 003003 003004 003003 003003 003003 003004 000000 003004 003003 003003 004004 003003 004004 003003 003003 003003 003003 000000 003004 003003 004004 003003 004004 003003 003003 004004 004004 003003 004004 003003 004004 003003 004004 003004 004004 003003 003003 003004 003003 003003 003003 004004 004004 003003
SH143      003003 003003 003003 003003 003003 003003 003003 003003 003003 003003 004004 003003 004004 004004 004004 003003 003003 004004 003003 004004 003003 003003 004004 003003 003004 000000 003003 003003 003003 004004 003003 003003 003004 004004 003003 003004 003004 003004 003003 003003 003003 000000 003003 003003 003003 003004 003004 003003 003003 003003 003003 003003 003003 003004 003004 004004 003003 003003 003003 003003 003003 003003 004004 004004 003003 003004 003003 003003 004004 003003 003003 003004 004004 003003 003003 003003 003003 003003 003004 003003 000000 003003 004004 003003 003003 003004 003003 004004 003003 003003 003003 004004 003003 003004 003004 003003 003003 003003 003003 003003 003003 003003 003003 003003 003003 004004 003003 003003 004004 003003 004004 003003 004004 003003 003003 000000 003004 003003 003003 000000 003003 003003 004004 003003 003003 003003 003004 003004 003003 003004 004004 003004 000000 003003 003003 003004 000000 000000 003003 003003 003003 003003 003003 000000 003003 004004 004004 003003 004004 003004 003004 004004 003003 003003 003003 003003 003003 003003 004004 004004 003003 003004 003003 003003 003003 003003 003003 003003 003004 004004 003003 003003 003003 004004 003004 004004 004004 003003 000000 003003 004004 003003 003003 003004 003003 003003 003003 004004 003003 003003 003003 000000 004004 004004 003003 003004 003003 003003 003003 003003 003003 003003 003004 003003 003003 003003 003003 003003 003003 003003 004004 003003 003003 003003 003003 003003 003004 003003 003003 000000 003003 003003 003004 000000 003003 003004 004004 004004 003004 003003 003004 003004 003003 004004 003004 003003 003003 004004 003003 003003 003003 003003 003003 003004 003003 003003 003003 004004 003003 003003 003004 003004 003003 003004 003003 003003 003003 004004 004004 003003 003004 003004 003004 003004 003004 003003 003004 003003 004004 003003 003003 003003 004004 003003 003003 003003 000000 000000 003003 003004 003003 003003 004004 003003 004004 003003 003003 003003 003003 000000 004004 003004 004004 003003 003004 003003 003003 003003 003003 003003 003003 003003 003003 004004 004004 004004 003003 004004 004004 003004 003003 000000 003003 003003 003003 003003 004004 003004 003003 003003 003003 003003 003003 004004 003003 003003 004004 003003 004004 003003 003003 004004 003004 003004 003003 003003 004004 003004 003003 003003 003003 000000 004004 003004 003003 003003 000000 003003 003004 004004 003003 003003 000000 003003 003003 003003 004004 000000 004004 004004 004004 003004 003004 003004 003003 004004 003003 003003 003003 003003 000000 003003 003003 003004 004004 003003 000000 004004 004004 004004 003003 003003 003003 003004 004004 003003 003003 003003 003003 003003 000000 004004 003003 004004 003004 003004 003003 004004 003003 003003 003003 003004 004004 003003 003003 004004 004004 004004 004004 003003 003004 000000 004004 003004 003003 003003 004004 003003 003003 003003 003003 004004 003003 003003 003003 003004 003003 003003 003003 003003 003003 003003 003003 003003 003003 004004 003003 003003 003004 000000 004004 003003 003003 003004 004004 004004 003003 003003 004004 003003 003003 003003 003003 003003 000000 004004 003003 003003 003003 003003 003003 003003 003003 000000 003004 003003 003003 003003 003003 003003 003004 003003 004004 003003 003003 003003 003003 004004 004004 003003 000000 003003 004004 003003 003003 004004 003004 000000 003003 004004 004004 003004 003003 003004 000000 003003 003004 004004 003004 003003 003003 004004 004004 003003
SH145      000000 003004 003003 000000 003003 003003 003003 003003 003003 003003 004004 003003 003003 004004 003003 003003 004004 004004 003003 003003 003004 003003 004004 003003 003003 003003 003004 003003 003003 004004 003003 003003 003003 003004 003003 003003 003004 003003 003003 003004 003003 003003 003003 003003 003003 004004 003004 003003 003003 003003 003003 003003 004004 003004 003003 003003 003004 003003 003003 003003 003003 004004 003004 003003 003004 003004 003004 003003 003004 003003 003003 003003 003003 003003 000000 003003 003003 003004 003003 004004 003004 003004 004004 003003 003003 003003 003003 003004 003003 003004 003003 003003 003004 003003 003003 003004 003003 003003 003003 003004 003003 003004 003003 003003 003003 003004 003003 003003 004004 004004 003003 003003 004004 003003 003003 004004 003004 003003 003003 003003 003004 003004 003004 004004 003003 003003 003003 003003 003003 003003 003003 003003 003003 003003 003003 003003 003003 003004 003003 003003 003003 003003 003003 003003 003003 003003 004004 003003 003003 003003 003003 003003 003003 004004 003003 003003 000000 003003 003003 003003 003003 004004 003003 003003 003003 003003 003003 003003 004004 004004 003003 003004 003003 003003 004004 003003 004004 003004 003003 003003 004004 003003 003003 004004 003003 003003 003003 003004 003003 003003 003003 003003 004004 003003 003003 004004 003003 004004 003003 003003 003003 003003 000000 003004 003003 003003 003003 003003 003004 003003 003003 003003 003003 003003 003003 003003 003003 003003 004004 003003 003003 003003 003004 004004 003003 003004 003004 003004 003003 003003 003004 003003 003003 004004 003004 003003 003003 003004 003003 003003 003003 003003 004004 003003 003004 003004 003004 003003 003003 004004 004004 003003 000000 004004 003003 003003 003003 003004 003004 003003 004004 003004 003004 004004 003003 000000 003003 004004 003004 003003 003003 004004 003004 004004 003003 003003 004004 003003 003003 003003 003003 004004 003003 000000 004004 003003 003003 004004 003003 000000 003003 003004 003003 003003 003003 003003 003003 003003 003004 003003 003003 004004 003003 004004 004004 003003 003003 004004 003003 003003 003003 003003 003003 003003 003003 003003 003003 003003 000000 000000 003003 003003 003004 003003 003004 000000 004004 003004 003003 003003 003004 003003 003003 004004 004004 003003 004004 004004 003003 003003 003003 004004 000000 003003 003003 003003 003003 003003 003003 003003 003003 003004 003003 003003 004004 003003 003004 003003 003003 004004 003003 003003 003003 003004 003003 004004 003003 003003 003003 003004 003004 003003 003004 000000 003004 003004 000000 003004 004004 003003 004004 003003 003003 000000 003004 003003 003003 003004 004004 003003 000000 003004 003003 004004 003003 003004 003003 000000 003003 003003 003003 004004 003003 000000 000000 004004 003003 003003 004004 003003 003003 003003 003003 003004 004004 003004 000000 003003 003004 003003 003003 003003 003003 003004 003003 003004 003003 003003 003004 003003 003003 003004 003004 003003 003003 003004 003003 004004 003003 003003 003003 003003 003003 003004 004004 004004 003003 000000 004004 003003 003003 003003 003003 003003 003003 003003 003003 003003 003003 003003 003003 003003 003003 000000 003003 003003 003003 003003 003003 003003 003003 003003 000000 003003 003003 003004 000000 003004 004004 000000 000000 003003 004004 003003 003004 004004 004004 000000 004004 003004 004004 003003 003004 003004 003003 003003 003003 004004 003003 003003 003003 004004 004004 003003
SH146      004004 003003 003003 003003 000000 003003 003003 003003 004004 003003 004004 003003 003004 004004 004004 003003 003003 000000 003003 004004 003003 003003 004004 003003 003004 000000 003003 003003 000000 003004 000000 003003 003003 003003 000000 003003 003003 003003 003003 004004 003003 003003 000000 004004 003003 003004 003004 003003 000000 003003 003003 003003 004004 003004 003003 003004 003003 003003 003003 003003 003004 004004 003003 003003 003003 003004 003003 004004 003004 003003 003003 003003 003004 003003 003003 003003 000000 003003 004004 003003 003004 003003 004004 003003 003003 003003 003003 004004 003003 003003 003003 003004 003003 004004 003003 003004 003003 003003 003003 000000 000000 003004 003003 003003 004004 003004 003003 003003 003003 004004 003003 003003 003004 004004 003003 000000 000000 003003 003003 003003 004004 003003 003004 000000 003003 003003 004004 003003 003003 003003 003004 003003 003003 003003 003004 003003 003003 003003 003003 003003 003003 000000 003003 003003 004004 003003 004004 003003 003003 003003 003003 003003 003004 000000 003003 003003 003003 003004 004004 004004 004004 004004 003003 003003 003003 003004 003003 003003 004004 004004 003003 004004 003003 003003 003003 003003 004004 003003 000000 003003 003003 003003 000000 003003 000000 003004 003003 004004 003003 003003 003004 003003 003003 000000 003003 004004 003003 004004 003004 003003 003003 003004 003003 003004 003003 003003 003003 003003 003003 003003 003004 003003 003003 003003 000000 003003 003003 003003 004004 003003 003003 003003 004004 004004 003003 003004 003003 003003 003004 003003 004004 000000 003003 004004 004004 003003 003003 003003 000000 003003 003003 003003 003003 003003 003003 003003 003003 003003 003003 004004 003004 003003 003003 003004 004004 003003 003003 003003 004004 003003 003004 003004 003004 003003 003003 003003 003003 000000 003004 004004 003003 000000 003004 003004 003003 003003 004004 004004 003003 003004 000000 003004 003003 003003 000000 000000 003003 004004 003003 003003 003004 004004 003004 003003 003004 003003 003003 003003 003003 003003 003003 003003 003003 003003 004004 000000 003003 004004 003003 003003 003003 003004 003003 003003 003003 003003 004004 003003 003003 000000 003003 003003 003003 000000 003004 000000 004004 003003 003004 003003 003003 004004 003003 003003 003003 003003 003004 003003 003003 003003 003003 004004 004004 003004 003003 003003 003003 003003 003004 004004 003003 004004 003003 003003 004004 003004 000000 000000 004004 004004 003003 003004 003004 004004 003003 004004 003003 004004 000000 003003 003003 003004 003004 004004 003003 003003 003003 003003 003004 003003 003003 003003 003003 003003 000000 003003 003003 003003 000000 003003 004004 004004 003003 003003 003003 003004 003003 004004 003003 003003 003003 004004 004004 004004 003003 003004 003003 003003 003004 003003 004004 000000 004004 003003 000000 003004 004004 003003 004004 003003 003003 003003 003003 003003 003003 003003 003003 003003 000000 003004 003003 003004 004004 003003 003003 003003 003003 003004 003004 004004 000000 003003 003003 004004 004004 003003 003003 003003 004004 003003 003003 003003 003003 003003 003003 004004 003003 003003 003003 003003 000000 004004 003003 003003 004004 004004 003003 003003 003003 003003 003003 003003 004004 003003 003004 003003 003003 003003 003003 003003 000000 000000 004004 003004 003003 003003 000000 003003 003004 003003 004004 003003 003004 003003 003004 003004 000000 000000 003003 003003 003003 004004 004004 003003
[truncated: 191,126 more chars]
