# Supplementary material for: Genome-wide SNP analyses reveal high gene flow and signatures of local adaptation among the scalloped spiny lobster (Panulirus homarus) along the Omani coastline
Source: BMC Genomics. 2018 Sep 19;19:690. doi: 10.1186/s12864-018-5044-8 (PMC6146514; doi:10.1186/s12864-018-5044-8)
Supplement: Supplementary file 2 — A plot of the Discriminant Analysis of Principal Components (DAPC) against the discriminant function retained. The plot is indicating presence of two genetic clusters of P. homarus in Oman. The plot was generated using the most informative 13 PCs identified from all 7988 SNPs dataset across 164 P. homarus individuals in the R package adegenet. (TXT 9105 kb) [file 12864_2018_5044_MOESM2_ESM.txt]

7988
8
loc1
2  003 004
loc2
2  003 004
loc3
2  003 004
loc4
2  003 004
loc5
2  003 004
loc6
2  003 004
loc7
2  003 004
loc8
2  003 004
loc9
2  003 004
loc10
2  003 004
loc11
2  003 004
loc12
2  003 004
loc13
2  003 004
loc14
2  003 004
loc15
2  003 004
loc16
2  003 004
loc17
2  003 004
loc18
2  003 004
loc19
2  003 004
loc20
2  003 004
loc21
2  003 004
loc22
2  003 004
loc23
2  003 004
loc24
2  003 004
loc25
2  003 004
loc26
2  003 004
loc27
2  003 004
loc28
2  003 004
loc29
2  003 004
loc30
2  003 004
loc31
2  003 004
loc32
2  003 004
loc33
2  003 004
loc34
2  003 004
loc35
2  003 004
loc36
2  003 004
loc37
2  003 004
loc38
2  003 004
loc39
2  003 004
loc40
2  003 004
loc41
2  003 004
loc42
2  003 004
loc43
2  003 004
loc44
2  003 004
loc45
2  003 004
loc46
2  003 004
loc47
2  003 004
loc48
2  003 004
loc49
2  003 004
loc50
2  003 004
loc51
2  003 004
loc52
2  003 004
loc53
2  003 004
loc54
2  003 004
loc55
2  003 004
loc56
2  003 004
loc57
2  003 004
loc58
2  003 004
loc59
2  003 004
loc60
2  003 004
loc61
2  003 004
loc62
2  003 004
loc63
2  003 004
loc64
2  003 004
loc65
2  003 004
loc66
2  003 004
loc67
2  003 004
loc68
2  003 004
loc69
2  003 004
loc70
2  003 004
loc71
2  003 004
loc72
2  003 004
loc73
2  003 004
loc74
2  003 004
loc75
2  003 004
loc76
2  003 004
loc77
2  003 004
loc78
2  003 004
loc79
2  003 004
loc80
2  003 004
loc81
2  003 004
loc82
2  003 004
loc83
2  003 004
loc84
2  003 004
loc85
2  003 004
loc86
2  003 004
loc87
2  003 004
loc88
2  003 004
loc89
2  003 004
loc90
2  003 004
loc91
2  003 004
loc92
2  003 004
loc93
2  003 004
loc94
2  003 004
loc95
2  003 004
loc96
2  003 004
loc97
2  003 004
loc98
2  003 004
loc99
2  003 004
loc10
2  003 004
loc10
2  003 004
loc10
2  003 004
loc10
2  003 004
loc10
2  003 004
loc10
2  003 004
loc10
2  003 004
loc10
2  003 004
loc10
2  003 004
loc10
2  003 004
loc11
2  003 004
loc11
2  003 004
loc11
2  003 004
loc11
2  003 004
loc11
2  003 004
loc11
2  003 004
loc11
2  003 004
loc11
2  003 004
loc11
2  003 004
loc11
2  003 004
loc12
2  003 004
loc12
2  003 004
loc12
2  003 004
loc12
2  003 004
loc12
2  003 004
loc12
2  003 004
loc12
2  003 004
loc12
2  003 004
loc12
2  003 004
loc12
2  003 004
loc13
2  003 004
loc13
2  003 004
loc13
2  003 004
loc13
2  003 004
loc13
2  003 004
loc13
2  003 004
loc13
2  003 004
loc13
2  003 004
loc13
2  003 004
loc13
2  003 004
loc14
2  003 004
loc14
2  003 004
loc14
2  003 004
loc14
2  003 004
loc14
2  003 004
loc14
2  003 004
loc14
2  003 004
loc14
2  003 004
loc14
2  003 004
loc14
2  003 004
loc15
2  003 004
loc15
2  003 004
loc15
2  003 004
loc15
2  003 004
loc15
2  003 004
loc15
2  003 004
loc15
2  003 004
loc15
2  003 004
loc15
2  003 004
loc15
2  003 004
loc16
2  003 004
loc16
2  003 004
loc16
2  003 004
loc16
2  003 004
loc16
2  003 004
loc16
2  003 004
loc16
2  003 004
loc16
2  003 004
loc16
2  003 004
loc16
2  003 004
loc17
2  003 004
loc17
2  003 004
loc17
2  003 004
loc17
2  003 004
loc17
2  003 004
loc17
2  003 004
loc17
2  003 004
loc17
2  003 004
loc17
2  003 004
loc17
2  003 004
loc18
2  003 004
loc18
2  003 004
loc18
2  003 004
loc18
2  003 004
loc18
2  003 004
loc18
2  003 004
loc18
2  003 004
loc18
2  003 004
loc18
2  003 004
loc18
2  003 004
loc19
2  003 004
loc19
2  003 004
loc19
2  003 004
loc19
2  003 004
loc19
2  003 004
loc19
2  003 004
loc19
2  003 004
loc19
2  003 004
loc19
2  003 004
loc19
2  003 004
loc20
2  003 004
loc20
2  003 004
loc20
2  003 004
loc20
2  003 004
loc20
2  003 004
loc20
2  003 004
loc20
2  003 004
loc20
2  003 004
loc20
2  003 004
loc20
2  003 004
loc21
2  003 004
loc21
2  003 004
loc21
2  003 004
loc21
2  003 004
loc21
2  003 004
loc21
2  003 004
loc21
2  003 004
loc21
2  003 004
loc21
2  003 004
loc21
2  003 004
loc22
2  003 004
loc22
2  003 004
loc22
2  003 004
loc22
2  003 004
loc22
2  003 004
loc22
2  003 004
loc22
2  003 004
loc22
2  003 004
loc22
2  003 004
loc22
2  003 004
loc23
2  003 004
loc23
2  003 004
loc23
2  003 004
loc23
2  003 004
loc23
2  003 004
loc23
2  003 004
loc23
2  003 004
loc23
2  003 004
loc23
2  003 004
loc23
2  003 004
loc24
2  003 004
loc24
2  003 004
loc24
2  003 004
loc24
2  003 004
loc24
2  003 004
loc24
2  003 004
loc24
2  003 004
loc24
2  003 004
loc24
2  003 004
loc24
2  003 004
loc25
2  003 004
loc25
2  003 004
loc25
2  003 004
loc25
2  003 004
loc25
2  003 004
loc25
2  003 004
loc25
2  003 004
loc25
2  003 004
loc25
2  003 004
loc25
2  003 004
loc26
2  003 004
loc26
2  003 004
loc26
2  003 004
loc26
2  003 004
loc26
2  003 004
loc26
2  003 004
loc26
2  003 004
loc26
2  003 004
loc26
2  003 004
loc26
2  003 004
loc27
2  003 004
loc27
2  003 004
loc27
2  003 004
loc27
2  003 004
loc27
2  003 004
loc27
2  003 004
loc27
2  003 004
loc27
2  003 004
loc27
2  003 004
loc27
2  003 004
loc28
2  003 004
loc28
2  003 004
loc28
2  003 004
loc28
2  003 004
loc28
2  003 004
loc28
2  003 004
loc28
2  003 004
loc28
2  003 004
loc28
2  003 004
loc28
2  003 004
loc29
2  003 004
loc29
2  003 004
loc29
2  003 004
loc29
2  003 004
loc29
2  003 004
loc29
2  003 004
loc29
2  003 004
loc29
2  003 004
loc29
2  003 004
loc29
2  003 004
loc30
2  003 004
loc30
2  003 004
loc30
2  003 004
loc30
2  003 004
loc30
2  003 004
loc30
2  003 004
loc30
2  003 004
loc30
2  003 004
loc30
2  003 004
loc30
2  003 004
loc31
2  003 004
loc31
2  003 004
loc31
2  003 004
loc31
2  003 004
loc31
2  003 004
loc31
2  003 004
loc31
2  003 004
loc31
2  003 004
loc31
2  003 004
loc31
2  003 004
loc32
2  003 004
loc32
2  003 004
loc32
2  003 004
loc32
2  003 004
loc32
2  003 004
loc32
2  003 004
loc32
2  003 004
loc32
2  003 004
loc32
2  003 004
loc32
2  003 004
loc33
2  003 004
loc33
2  003 004
loc33
2  003 004
loc33
2  003 004
loc33
2  003 004
loc33
2  003 004
loc33
2  003 004
loc33
2  003 004
loc33
2  003 004
loc33
2  003 004
loc34
2  003 004
loc34
2  003 004
loc34
2  003 004
loc34
2  003 004
loc34
2  003 004
loc34
2  003 004
loc34
2  003 004
loc34
2  003 004
loc34
2  003 004
loc34
2  003 004
loc35
2  003 004
loc35
2  003 004
loc35
2  003 004
loc35
2  003 004
loc35
2  003 004
loc35
2  003 004
loc35
2  003 004
loc35
2  003 004
loc35
2  003 004
loc35
2  003 004
loc36
2  003 004
loc36
2  003 004
loc36
2  003 004
loc36
2  003 004
loc36
2  003 004
loc36
2  003 004
loc36
2  003 004
loc36
2  003 004
loc36
2  003 004
loc36
2  003 004
loc37
2  003 004
loc37
2  003 004
loc37
2  003 004
loc37
2  003 004
loc37
2  003 004
loc37
2  003 004
loc37
2  003 004
loc37
2  003 004
loc37
2  003 004
loc37
2  003 004
loc38
2  003 004
loc38
2  003 004
loc38
2  003 004
loc38
2  003 004
loc38
2  003 004
loc38
2  003 004
loc38
2  003 004
loc38
2  003 004
loc38
2  003 004
loc38
2  003 004
loc39
2  003 004
loc39
2  003 004
loc39
2  003 004
loc39
2  003 004
loc39
2  003 004
loc39
2  003 004
loc39
2  003 004
loc39
2  003 004
loc39
2  003 004
loc39
2  003 004
loc40
2  003 004
loc40
2  003 004
loc40
2  003 004
loc40
2  003 004
loc40
2  003 004
loc40
2  003 004
loc40
2  003 004
loc40
2  003 004
loc40
2  003 004
loc40
2  003 004
loc41
2  003 004
loc41
2  003 004
loc41
2  003 004
loc41
2  003 004
loc41
2  003 004
loc41
2  003 004
loc41
2  003 004
loc41
2  003 004
loc41
2  003 004
loc41
2  003 004
loc42
2  003 004
loc42
2  003 004
loc42
2  003 004
loc42
2  003 004
loc42
2  003 004
loc42
2  003 004
loc42
2  003 004
loc42
2  003 004
loc42
2  003 004
loc42
2  003 004
loc43
2  003 004
loc43
2  003 004
loc43
2  003 004
loc43
2  003 004
loc43
2  003 004
loc43
2  003 004
loc43
2  003 004
loc43
2  003 004
loc43
2  003 004
loc43
2  003 004
loc44
2  003 004
loc44
2  003 004
loc44
2  003 004
loc44
2  003 004
loc44
2  003 004
loc44
2  003 004
loc44
2  003 004
loc44
2  003 004
loc44
2  003 004
loc44
2  003 004
loc45
2  003 004
loc45
2  003 004
loc45
2  003 004
loc45
2  003 004
loc45
2  003 004
loc45
2  003 004
loc45
2  003 004
loc45
2  003 004
loc45
2  003 004
loc45
2  003 004
loc46
2  003 004
loc46
2  003 004
loc46
2  003 004
loc46
2  003 004
loc46
2  003 004
loc46
2  003 004
loc46
2  003 004
loc46
2  003 004
loc46
2  003 004
loc46
2  003 004
loc47
2  003 004
loc47
2  003 004
loc47
2  003 004
loc47
2  003 004
loc47
2  003 004
loc47
2  003 004
loc47
2  003 004
loc47
2  003 004
loc47
2  003 004
loc47
2  003 004
loc48
2  003 004
loc48
2  003 004
loc48
2  003 004
loc48
2  003 004
loc48
2  003 004
loc48
2  003 004
loc48
2  003 004
loc48
2  003 004
loc48
2  003 004
loc48
2  003 004
loc49
2  003 004
loc49
2  003 004
loc49
2  003 004
loc49
2  003 004
loc49
2  003 004
loc49
2  003 004
loc49
2  003 004
loc49
2  003 004
loc49
2  003 004
loc49
2  003 004
loc50
2  003 004
loc50
2  003 004
loc50
2  003 004
loc50
2  003 004
loc50
2  003 004
loc50
2  003 004
loc50
2  003 004
loc50
2  003 004
loc50
2  003 004
loc50
2  003 004
loc51
2  003 004
loc51
2  003 004
loc51
2  003 004
loc51
2  003 004
loc51
2  003 004
loc51
2  003 004
loc51
2  003 004
loc51
2  003 004
loc51
2  003 004
loc51
2  003 004
loc52
2  003 004
loc52
2  003 004
loc52
2  003 004
loc52
2  003 004
loc52
2  003 004
loc52
2  003 004
loc52
2  003 004
loc52
2  003 004
loc52
2  003 004
loc52
2  003 004
loc53
2  003 004
loc53
2  003 004
loc53
2  003 004
loc53
2  003 004
loc53
2  003 004
loc53
2  003 004
loc53
2  003 004
loc53
2  003 004
loc53
2  003 004
loc53
2  003 004
loc54
2  003 004
loc54
2  003 004
loc54
2  003 004
loc54
2  003 004
loc54
2  003 004
loc54
2  003 004
loc54
2  003 004
loc54
2  003 004
loc54
2  003 004
loc54
2  003 004
loc55
2  003 004
loc55
2  003 004
loc55
2  003 004
loc55
2  003 004
loc55
2  003 004
loc55
2  003 004
loc55
2  003 004
loc55
2  003 004
loc55
2  003 004
loc55
2  003 004
loc56
2  003 004
loc56
2  003 004
loc56
2  003 004
loc56
2  003 004
loc56
2  003 004
loc56
2  003 004
loc56
2  003 004
loc56
2  003 004
loc56
2  003 004
loc56
2  003 004
loc57
2  003 004
loc57
2  003 004
loc57
2  003 004
loc57
2  003 004
loc57
2  003 004
loc57
2  003 004
loc57
2  003 004
loc57
2  003 004
loc57
2  003 004
loc57
2  003 004
loc58
2  003 004
loc58
2  003 004
loc58
2  003 004
loc58
2  003 004
loc58
2  003 004
loc58
2  003 004
loc58
2  003 004
loc58
2  003 004
loc58
2  003 004
loc58
2  003 004
loc59
2  003 004
loc59
2  003 004
loc59
2  003 004
loc59
2  003 004
loc59
2  003 004
loc59
2  003 004
loc59
2  003 004
loc59
2  003 004
loc59
2  003 004
loc59
2  003 004
loc60
2  003 004
loc60
2  003 004
loc60
2  003 004
loc60
2  003 004
loc60
2  003 004
loc60
2  003 004
loc60
2  003 004
loc60
2  003 004
loc60
2  003 004
loc60
2  003 004
loc61
2  003 004
loc61
2  003 004
loc61
2  003 004
loc61
2  003 004
loc61
2  003 004
loc61
2  003 004
loc61
2  003 004
loc61
2  003 004
loc61
2  003 004
loc61
2  003 004
loc62
2  003 004
loc62
2  003 004
loc62
2  003 004
loc62
2  003 004
loc62
2  003 004
loc62
2  003 004
loc62
2  003 004
loc62
2  003 004
loc62
2  003 004
loc62
2  003 004
loc63
2  003 004
loc63
2  003 004
loc63
2  003 004
loc63
2  003 004
loc63
2  003 004
loc63
2  003 004
loc63
2  003 004
loc63
2  003 004
loc63
2  003 004
loc63
2  003 004
loc64
2  003 004
loc64
2  003 004
loc64
2  003 004
loc64
2  003 004
loc64
2  003 004
loc64
2  003 004
loc64
2  003 004
loc64
2  003 004
loc64
2  003 004
loc64
2  003 004
loc65
2  003 004
loc65
2  003 004
loc65
2  003 004
loc65
2  003 004
loc65
2  003 004
loc65
2  003 004
loc65
2  003 004
loc65
2  003 004
loc65
2  003 004
loc65
2  003 004
loc66
2  003 004
loc66
2  003 004
loc66
2  003 004
loc66
2  003 004
loc66
2  003 004
loc66
2  003 004
loc66
2  003 004
loc66
2  003 004
loc66
2  003 004
loc66
2  003 004
loc67
2  003 004
loc67
2  003 004
loc67
2  003 004
loc67
2  003 004
loc67
2  003 004
loc67
2  003 004
loc67
2  003 004
loc67
2  003 004
loc67
2  003 004
loc67
2  003 004
loc68
2  003 004
loc68
2  003 004
loc68
2  003 004
loc68
2  003 004
loc68
2  003 004
loc68
2  003 004
loc68
2  003 004
loc68
2  003 004
loc68
2  003 004
loc68
2  003 004
loc69
2  003 004
loc69
2  003 004
loc69
2  003 004
loc69
2  003 004
loc69
2  003 004
loc69
2  003 004
loc69
2  003 004
loc69
2  003 004
loc69
2  003 004
loc69
2  003 004
loc70
2  003 004
loc70
2  003 004
loc70
2  003 004
loc70
2  003 004
loc70
2  003 004
loc70
2  003 004
loc70
2  003 004
loc70
2  003 004
loc70
2  003 004
loc70
2  003 004
loc71
2  003 004
loc71
2  003 004
loc71
2  003 004
loc71
2  003 004
loc71
2  003 004
loc71
2  003 004
loc71
2  003 004
loc71
2  003 004
loc71
2  003 004
loc71
2  003 004
loc72
2  003 004
loc72
2  003 004
loc72
2  003 004
loc72
2  003 004
loc72
2  003 004
loc72
2  003 004
loc72
2  003 004
loc72
2  003 004
loc72
2  003 004
loc72
2  003 004
loc73
2  003 004
loc73
2  003 004
loc73
2  003 004
loc73
2  003 004
loc73
2  003 004
loc73
2  003 004
loc73
2  003 004
loc73
2  003 004
loc73
2  003 004
loc73
2  003 004
loc74
2  003 004
loc74
2  003 004
loc74
2  003 004
loc74
2  003 004
loc74
2  003 004
loc74
2  003 004
loc74
2  003 004
loc74
2  003 004
loc74
2  003 004
loc74
2  003 004
loc75
2  003 004
loc75
2  003 004
loc75
2  003 004
loc75
2  003 004
loc75
2  003 004
loc75
2  003 004
loc75
2  003 004
loc75
2  003 004
loc75
2  003 004
loc75
2  003 004
loc76
2  003 004
loc76
2  003 004
loc76
2  003 004
loc76
2  003 004
loc76
2  003 004
loc76
2  003 004
loc76
2  003 004
loc76
2  003 004
loc76
2  003 004
loc76
2  003 004
loc77
2  003 004
loc77
2  003 004
loc77
2  003 004
loc77
2  003 004
loc77
2  003 004
loc77
2  003 004
loc77
2  003 004
loc77
2  003 004
loc77
2  003 004
loc77
2  003 004
loc78
2  003 004
loc78
2  003 004
loc78
2  003 004
loc78
2  003 004
loc78
2  003 004
loc78
2  003 004
loc78
2  003 004
loc78
2  003 004
loc78
2  003 004
loc78
2  003 004
loc79
2  003 004
loc79
2  003 004
loc79
2  003 004
loc79
2  003 004
loc79
2  003 004
loc79
2  003 004
loc79
2  003 004
loc79
2  003 004
loc79
2  003 004
loc79
2  003 004
loc80
2  003 004
loc80
2  003 004
loc80
2  003 004
loc80
2  003 004
loc80
2  003 004
loc80
2  003 004
loc80
2  003 004
loc80
2  003 004
loc80
2  003 004
loc80
2  003 004
loc81
2  003 004
loc81
2  003 004
loc81
2  003 004
loc81
2  003 004
loc81
2  003 004
loc81
2  003 004
loc81
2  003 004
loc81
2  003 004
loc81
2  003 004
loc81
2  003 004
loc82
2  003 004
loc82
2  003 004
loc82
2  003 004
loc82
2  003 004
loc82
2  003 004
loc82
2  003 004
loc82
2  003 004
loc82
2  003 004
loc82
2  003 004
loc82
2  003 004
loc83
2  003 004
loc83
2  003 004
loc83
2  003 004
loc83
2  003 004
loc83
2  003 004
loc83
2  003 004
loc83
2  003 004
loc83
2  003 004
loc83
2  003 004
loc83
2  003 004
loc84
2  003 004
loc84
2  003 004
loc84
2  003 004
loc84
2  003 004
loc84
2  003 004
loc84
2  003 004
loc84
2  003 004
loc84
2  003 004
loc84
2  003 004
loc84
2  003 004
loc85
2  003 004
loc85
2  003 004
loc85
2  003 004
loc85
2  003 004
loc85
2  003 004
loc85
2  003 004
loc85
2  003 004
loc85
2  003 004
loc85
2  003 004
loc85
2  003 004
loc86
2  003 004
loc86
2  003 004
loc86
2  003 004
loc86
2  003 004
loc86
2  003 004
loc86
2  003 004
loc86
2  003 004
loc86
2  003 004
loc86
2  003 004
loc86
2  003 004
loc87
2  003 004
loc87
2  003 004
loc87
2  003 004
loc87
2  003 004
loc87
2  003 004
loc87
2  003 004
loc87
2  003 004
loc87
2  003 004
loc87
2  003 004
loc87
2  003 004
loc88
2  003 004
loc88
2  003 004
loc88
2  003 004
loc88
2  003 004
loc88
2  003 004
loc88
2  003 004
loc88
2  003 004
loc88
2  003 004
loc88
2  003 004
loc88
2  003 004
loc89
2  003 004
loc89
2  003 004
loc89
2  003 004
loc89
2  003 004
loc89
2  003 004
loc89
2  003 004
loc89
2  003 004
loc89
2  003 004
loc89
2  003 004
loc89
2  003 004
loc90
2  003 004
loc90
2  003 004
loc90
2  003 004
loc90
2  003 004
loc90
2  003 004
loc90
2  003 004
loc90
2  003 004
loc90
2  003 004
loc90
2  003 004
loc90
2  003 004
loc91
2  003 004
loc91
2  003 004
loc91
2  003 004
loc91
2  003 004
loc91
2  003 004
loc91
2  003 004
loc91
2  003 004
loc91
2  003 004
loc91
2  003 004
loc91
2  003 004
loc92
2  003 004
loc92
2  003 004
loc92
2  003 004
loc92
2  003 004
loc92
2  003 004
loc92
2  003 004
loc92
2  003 004
loc92
2  003 004
loc92
2  003 004
loc92
2  003 004
loc93
2  003 004
loc93
2  003 004
loc93
2  003 004
loc93
2  003 004
loc93
2  003 004
loc93
2  003 004
loc93
2  003 004
loc93
2  003 004
loc93
2  003 004
loc93
2  003 004
loc94
2  003 004
loc94
2  003 004
loc94
2  003 004
loc94
2  003 004
loc94
2  003 004
loc94
2  003 004
loc94
2  003 004
loc94
2  003 004
loc94
2  003 004
loc94
2  003 004
loc95
2  003 004
loc95
2  003 004
loc95
2  003 004
loc95
2  003 004
loc95
2  003 004
loc95
2  003 004
loc95
2  003 004
loc95
2  003 004
loc95
2  003 004
loc95
2  003 004
loc96
2  003 004
loc96
2  003 004
loc96
2  003 004
loc96
2  003 004
loc96
2  003 004
loc96
2  003 004
loc96
2  003 004
loc96
2  003 004
loc96
2  003 004
loc96
2  003 004
loc97
2  003 004
loc97
2  003 004
loc97
2  003 004
loc97
2  003 004
loc97
2  003 004
loc97
2  003 004
loc97
2  003 004
loc97
2  003 004
loc97
2  003 004
loc97
2  003 004
loc98
2  003 004
loc98
2  003 004
loc98
2  003 004
loc98
2  003 004
loc98
2  003 004
loc98
2  003 004
loc98
2  003 004
loc98
2  003 004
loc98
2  003 004
loc98
2  003 004
loc99
2  003 004
loc99
2  003 004
loc99
2  003 004
loc99
2  003 004
loc99
2  003 004
loc99
2  003 004
loc99
2  003 004
loc99
2  003 004
loc99
2  003 004
loc99
2  003 004
loc10
2  003 004
loc10
2  003 004
loc10
2  003 004
loc10
2  003 004
loc10
2  003 004
loc10
2  003 004
loc10
2  003 004
loc10
2  003 004
loc10
2  003 004
loc10
2  003 004
loc10
2  003 004
loc10
2  003 004
loc10
2  003 004
loc10
2  003 004
loc10
2  003 004
loc10
2  003 004
loc10
2  003 004
loc10
2  003 004
loc10
2  003 004
loc10
2  003 004
loc10
2  003 004
loc10
2  003 004
loc10
2  003 004
loc10
2  003 004
loc10
2  003 004
loc10
2  003 004
loc10
2  003 004
loc10
2  003 004
loc10
2  003 004
loc10
2  003 004
loc10
2  003 004
loc10
2  003 004
loc10
2  003 004
loc10
2  003 004
loc10
2  003 004
loc10
2  003 004
loc10
2  003 004
loc10
2  003 004
loc10
2  003 004
loc10
2  003 004
loc10
2  003 004
loc10
2  003 004
loc10
2  003 004
loc10
2  003 004
loc10
2  003 004
loc10
2  003 004
loc10
2  003 004
loc10
2  003 004
loc10
2  003 004
loc10
2  003 004
loc10
2  003 004
loc10
2  003 004
loc10
2  003 004
loc10
2  003 004
loc10
2  003 004
loc10
2  003 004
loc10
2  003 004
loc10
2  003 004
loc10
2  003 004
loc10
2  003 004
loc10
2  003 004
loc10
2  003 004
loc10
2  003 004
loc10
2  003 004
loc10
2  003 004
loc10
2  003 004
loc10
2  003 004
loc10
2  003 004
loc10
2  003 004
loc10
2  003 004
loc10
2  003 004
loc10
2  003 004
loc10
2  003 004
loc10
2  003 004
loc10
2  003 004
loc10
2  003 004
loc10
2  003 004
loc10
2  003 004
loc10
2  003 004
loc10
2  003 004
loc10
2  003 004
loc10
2  003 004
loc10
2  003 004
loc10
2  003 004
loc10
2  003 004
loc10
2  003 004
loc10
2  003 004
loc10
2  003 004
loc10
2  003 004
loc10
2  003 004
loc10
2  003 004
loc10
2  003 004
loc10
2  003 004
loc10
2  003 004
loc10
2  003 004
loc10
2  003 004
loc10
2  003 004
loc10
2  003 004
loc10
2  003 004
loc10
2  003 004
loc11
2  003 004
loc11
2  003 004
loc11
2  003 004
loc11
2  003 004
loc11
2  003 004
loc11
2  003 004
loc11
2  003 004
loc11
2  003 004
loc11
2  003 004
loc11
2  003 004
loc11
2  003 004
loc11
2  003 004
loc11
2  003 004
loc11
2  003 004
loc11
2  003 004
loc11
2  003 004
loc11
2  003 004
loc11
2  003 004
loc11
2  003 004
loc11
2  003 004
loc11
2  003 004
loc11
2  003 004
loc11
2  003 004
loc11
2  003 004
loc11
2  003 004
loc11
2  003 004
loc11
2  003 004
loc11
2  003 004
loc11
2  003 004
loc11
2  003 004
loc11
2  003 004
loc11
2  003 004
loc11
2  003 004
loc11
2  003 004
loc11
2  003 004
loc11
2  003 004
loc11
2  003 004
loc11
2  003 004
loc11
2  003 004
loc11
2  003 004
loc11
2  003 004
loc11
2  003 004
loc11
2  003 004
loc11
2  003 004
loc11
2  003 004
loc11
2  003 004
loc11
2  003 004
loc11
2  003 004
loc11
2  003 004
loc11
2  003 004
loc11
2  003 004
loc11
2  003 004
loc11
2  003 004
loc11
2  003 004
loc11
2  003 004
loc11
2  003 004
loc11
2  003 004
loc11
2  003 004
loc11
2  003 004
loc11
2  003 004
loc11
2  003 004
loc11
2  003 004
loc11
2  003 004
loc11
2  003 004
loc11
2  003 004
loc11
2  003 004
loc11
2  003 004
loc11
2  003 004
loc11
2  003 004
loc11
2  003 004
loc11
2  003 004
loc11
2  003 004
loc11
2  003 004
loc11
2  003 004
loc11
2  003 004
loc11
2  003 004
loc11
2  003 004
loc11
2  003 004
loc11
2  003 004
loc11
2  003 004
loc11
2  003 004
loc11
2  003 004
loc11
2  003 004
loc11
2  003 004
loc11
2  003 004
loc11
2  003 004
loc11
2  003 004
loc11
2  003 004
loc11
2  003 004
loc11
2  003 004
loc11
2  003 004
loc11
2  003 004
loc11
2  003 004
loc11
2  003 004
loc11
2  003 004
loc11
2  003 004
loc11
2  003 004
loc11
2  003 004
loc11
2  003 004
loc11
2  003 004
loc12
2  003 004
loc12
2  003 004
loc12
2  003 004
loc12
2  003 004
loc12
2  003 004
loc12
2  003 004
loc12
2  003 004
loc12
2  003 004
loc12
2  003 004
loc12
2  003 004
loc12
2  003 004
loc12
2  003 004
loc12
2  003 004
loc12
2  003 004
loc12
2  003 004
loc12
2  003 004
loc12
2  003 004
loc12
2  003 004
loc12
2  003 004
loc12
2  003 004
loc12
2  003 004
loc12
2  003 004
loc12
2  003 004
loc12
2  003 004
loc12
2  003 004
loc12
2  003 004
loc12
2  003 004
loc12
2  003 004
loc12
2  003 004
loc12
2  003 004
loc12
2  003 004
loc12
2  003 004
loc12
2  003 004
loc12
2  003 004
loc12
2  003 004
loc12
2  003 004
loc12
2  003 004
loc12
2  003 004
loc12
2  003 004
loc12
2  003 004
loc12
2  003 004
loc12
2  003 004
loc12
2  003 004
loc12
2  003 004
loc12
2  003 004
loc12
2  003 004
loc12
2  003 004
loc12
2  003 004
loc12
2  003 004
loc12
2  003 004
loc12
2  003 004
loc12
2  003 004
loc12
2  003 004
loc12
2  003 004
loc12
2  003 004
loc12
2  003 004
loc12
2  003 004
loc12
2  003 004
loc12
2  003 004
loc12
2  003 004
loc12
2  003 004
loc12
2  003 004
loc12
2  003 004
loc12
2  003 004
loc12
2  003 004
loc12
2  003 004
loc12
2  003 004
loc12
2  003 004
loc12
2  003 004
loc12
2  003 004
loc12
2  003 004
loc12
2  003 004
loc12
2  003 004
loc12
2  003 004
loc12
2  003 004
loc12
2  003 004
loc12
2  003 004
loc12
2  003 004
loc12
2  003 004
loc12
2  003 004
loc12
2  003 004
loc12
2  003 004
loc12
2  003 004
loc12
2  003 004
loc12
2  003 004
loc12
2  003 004
loc12
2  003 004
loc12
2  003 004
loc12
2  003 004
loc12
2  003 004
loc12
2  003 004
loc12
2  003 004
loc12
2  003 004
loc12
2  003 004
loc12
2  003 004
loc12
2  003 004
loc12
2  003 004
loc12
2  003 004
loc12
2  003 004
loc12
2  003 004
loc13
2  003 004
loc13
2  003 004
loc13
2  003 004
loc13
2  003 004
loc13
2  003 004
loc13
2  003 004
loc13
2  003 004
loc13
2  003 004
loc13
2  003 004
loc13
2  003 004
loc13
2  003 004
loc13
2  003 004
loc13
2  003 004
loc13
2  003 004
loc13
2  003 004
loc13
2  003 004
loc13
2  003 004
loc13
2  003 004
loc13
2  003 004
loc13
2  003 004
loc13
2  003 004
loc13
2  003 004
loc13
2  003 004
loc13
2  003 004
loc13
2  003 004
loc13
2  003 004
loc13
2  003 004
loc13
2  003 004
loc13
2  003 004
loc13
2  003 004
loc13
2  003 004
loc13
2  003 004
loc13
2  003 004
loc13
2  003 004
loc13
2  003 004
loc13
2  003 004
loc13
2  003 004
loc13
2  003 004
loc13
2  003 004
loc13
2  003 004
loc13
2  003 004
loc13
2  003 004
loc13
2  003 004
loc13
2  003 004
loc13
2  003 004
loc13
2  003 004
loc13
2  003 004
loc13
2  003 004
loc13
2  003 004
loc13
2  003 004
loc13
2  003 004
loc13
2  003 004
loc13
2  003 004
loc13
2  003 004
loc13
2  003 004
loc13
2  003 004
loc13
2  003 004
loc13
2  003 004
loc13
2  003 004
loc13
2  003 004
loc13
2  003 004
loc13
2  003 004
loc13
2  003 004
loc13
2  003 004
loc13
2  003 004
loc13
2  003 004
loc13
2  003 004
loc13
2  003 004
loc13
2  003 004
loc13
2  003 004
loc13
2  003 004
loc13
2  003 004
loc13
2  003 004
loc13
2  003 004
loc13
2  003 004
loc13
2  003 004
loc13
2  003 004
loc13
2  003 004
loc13
2  003 004
loc13
2  003 004
loc13
2  003 004
loc13
2  003 004
loc13
2  003 004
loc13
2  003 004
loc13
2  003 004
loc13
2  003 004
loc13
2  003 004
loc13
2  003 004
loc13
2  003 004
loc13
2  003 004
loc13
2  003 004
loc13
2  003 004
loc13
2  003 004
loc13
2  003 004
loc13
2  003 004
loc13
2  003 004
loc13
2  003 004
loc13
2  003 004
loc13
2  003 004
loc13
2  003 004
loc14
2  003 004
loc14
2  003 004
loc14
2  003 004
loc14
2  003 004
loc14
2  003 004
loc14
2  003 004
loc14
2  003 004
loc14
2  003 004
loc14
2  003 004
loc14
2  003 004
loc14
2  003 004
loc14
2  003 004
loc14
2  003 004
loc14
2  003 004
loc14
2  003 004
loc14
2  003 004
loc14
2  003 004
loc14
2  003 004
loc14
2  003 004
loc14
2  003 004
loc14
2  003 004
loc14
2  003 004
loc14
2  003 004
loc14
2  003 004
loc14
2  003 004
loc14
2  003 004
loc14
2  003 004
loc14
2  003 004
loc14
2  003 004
loc14
2  003 004
loc14
2  003 004
loc14
2  003 004
loc14
2  003 004
loc14
2  003 004
loc14
2  003 004
loc14
2  003 004
loc14
2  003 004
loc14
2  003 004
loc14
2  003 004
loc14
2  003 004
loc14
2  003 004
loc14
2  003 004
loc14
2  003 004
loc14
2  003 004
loc14
2  003 004
loc14
2  003 004
loc14
2  003 004
loc14
2  003 004
loc14
2  003 004
loc14
2  003 004
loc14
2  003 004
loc14
2  003 004
loc14
2  003 004
loc14
2  003 004
loc14
2  003 004
loc14
2  003 004
loc14
2  003 004
loc14
2  003 004
loc14
2  003 004
loc14
2  003 004
loc14
2  003 004
loc14
2  003 004
loc14
2  003 004
loc14
2  003 004
loc14
2  003 004
loc14
2  003 004
loc14
2  003 004
loc14
2  003 004
loc14
2  003 004
loc14
2  003 004
loc14
2  003 004
loc14
2  003 004
loc14
2  003 004
loc14
2  003 004
loc14
2  003 004
loc14
2  003 004
loc14
2  003 004
loc14
2  003 004
loc14
2  003 004
loc14
2  003 004
loc14
2  003 004
loc14
2  003 004
loc14
2  003 004
loc14
2  003 004
loc14
2  003 004
loc14
2  003 004
loc14
2  003 004
loc14
2  003 004
loc14
2  003 004
loc14
2  003 004
loc14
2  003 004
loc14
2  003 004
loc14
2  003 004
loc14
2  003 004
loc14
2  003 004
loc14
2  003 004
loc14
2  003 004
loc14
2  003 004
loc14
2  003 004
loc14
2  003 004
loc15
2  003 004
loc15
2  003 004
loc15
2  003 004
loc15
2  003 004
loc15
2  003 004
loc15
2  003 004
loc15
2  003 004
loc15
2  003 004
loc15
2  003 004
loc15
2  003 004
loc15
2  003 004
loc15
2  003 004
loc15
2  003 004
loc15
2  003 004
loc15
2  003 004
loc15
2  003 004
loc15
2  003 004
loc15
2  003 004
loc15
2  003 004
loc15
2  003 004
loc15
2  003 004
loc15
2  003 004
loc15
2  003 004
loc15
2  003 004
loc15
2  003 004
loc15
2  003 004
loc15
2  003 004
loc15
2  003 004
loc15
2  003 004
loc15
2  003 004
loc15
2  003 004
loc15
2  003 004
loc15
2  003 004
loc15
2  003 004
loc15
2  003 004
loc15
2  003 004
loc15
2  003 004
loc15
2  003 004
loc15
2  003 004
loc15
2  003 004
loc15
2  003 004
loc15
2  003 004
loc15
2  003 004
loc15
2  003 004
loc15
2  003 004
loc15
2  003 004
loc15
2  003 004
loc15
2  003 004
loc15
2  003 004
loc15
2  003 004
loc15
2  003 004
loc15
2  003 004
loc15
2  003 004
loc15
2  003 004
loc15
2  003 004
loc15
2  003 004
loc15
2  003 004
loc15
2  003 004
loc15
2  003 004
loc15
2  003 004
loc15
2  003 004
loc15
2  003 004
loc15
2  003 004
loc15
2  003 004
loc15
2  003 004
loc15
2  003 004
loc15
2  003 004
loc15
2  003 004
loc15
2  003 004
loc15
2  003 004
loc15
2  003 004
loc15
2  003 004
loc15
2  003 004
loc15
2  003 004
loc15
2  003 004
loc15
2  003 004
loc15
2  003 004
loc15
2  003 004
loc15
2  003 004
loc15
2  003 004
loc15
2  003 004
loc15
2  003 004
loc15
2  003 004
loc15
2  003 004
loc15
2  003 004
loc15
2  003 004
loc15
2  003 004
loc15
2  003 004
loc15
2  003 004
loc15
2  003 004
loc15
2  003 004
loc15
2  003 004
loc15
2  003 004
loc15
2  003 004
loc15
2  003 004
loc15
2  003 004
loc15
2  003 004
loc15
2  003 004
loc15
2  003 004
loc15
2  003 004
loc16
2  003 004
loc16
2  003 004
loc16
2  003 004
loc16
2  003 004
loc16
2  003 004
loc16
2  003 004
loc16
2  003 004
loc16
2  003 004
loc16
2  003 004
loc16
2  003 004
loc16
2  003 004
loc16
2  003 004
loc16
2  003 004
loc16
2  003 004
loc16
2  003 004
loc16
2  003 004
loc16
2  003 004
loc16
2  003 004
loc16
2  003 004
loc16
2  003 004
loc16
2  003 004
loc16
2  003 004
loc16
2  003 004
loc16
2  003 004
loc16
2  003 004
loc16
2  003 004
loc16
2  003 004
loc16
2  003 004
loc16
2  003 004
loc16
2  003 004
loc16
2  003 004
loc16
2  003 004
loc16
2  003 004
loc16
2  003 004
loc16
2  003 004
loc16
2  003 004
loc16
2  003 004
loc16
2  003 004
loc16
2  003 004
loc16
2  003 004
loc16
2  003 004
loc16
2  003 004
loc16
2  003 004
loc16
2  003 004
loc16
2  003 004
loc16
2  003 004
loc16
2  003 004
loc16
2  003 004
loc16
2  003 004
loc16
2  003 004
loc16
2  003 004
loc16
2  003 004
loc16
2  003 004
loc16
2  003 004
loc16
2  003 004
loc16
2  003 004
loc16
2  003 004
loc16
2  003 004
loc16
2  003 004
loc16
2  003 004
loc16
2  003 004
loc16
2  003 004
loc16
2  003 004
loc16
2  003 004
loc16
2  003 004
loc16
2  003 004
loc16
2  003 004
loc16
2  003 004
loc16
2  003 004
loc16
2  003 004
loc16
2  003 004
loc16
2  003 004
loc16
2  003 004
loc16
2  003 004
loc16
2  003 004
loc16
2  003 004
loc16
2  003 004
loc16
2  003 004
loc16
2  003 004
loc16
2  003 004
loc16
2  003 004
loc16
2  003 004
loc16
2  003 004
loc16
2  003 004
loc16
2  003 004
loc16
2  003 004
loc16
2  003 004
loc16
2  003 004
loc16
2  003 004
loc16
2  003 004
loc16
2  003 004
loc16
2  003 004
loc16
2  003 004
loc16
2  003 004
loc16
2  003 004
loc16
2  003 004
loc16
2  003 004
loc16
2  003 004
loc16
2  003 004
loc16
2  003 004
loc17
2  003 004
loc17
2  003 004
loc17
2  003 004
loc17
2  003 004
loc17
2  003 004
loc17
2  003 004
loc17
2  003 004
loc17
2  003 004
loc17
2  003 004
loc17
2  003 004
loc17
2  003 004
loc17
2  003 004
loc17
2  003 004
loc17
2  003 004
loc17
2  003 004
loc17
2  003 004
loc17
2  003 004
loc17
2  003 004
loc17
2  003 004
loc17
2  003 004
loc17
2  003 004
loc17
2  003 004
loc17
2  003 004
loc17
2  003 004
loc17
2  003 004
loc17
2  003 004
loc17
2  003 004
loc17
2  003 004
loc17
2  003 004
loc17
2  003 004
loc17
2  003 004
loc17
2  003 004
loc17
2  003 004
loc17
2  003 004
loc17
2  003 004
loc17
2  003 004
loc17
2  003 004
loc17
2  003 004
loc17
2  003 004
loc17
2  003 004
loc17
2  003 004
loc17
2  003 004
loc17
2  003 004
loc17
2  003 004
loc17
2  003 004
loc17
2  003 004
loc17
2  003 004
loc17
2  003 004
loc17
2  003 004
loc17
2  003 004
loc17
2  003 004
loc17
2  003 004
loc17
2  003 004
loc17
2  003 004
loc17
2  003 004
loc17
2  003 004
loc17
2  003 004
loc17
2  003 004
loc17
2  003 004
loc17
2  003 004
loc17
2  003 004
loc17
2  003 004
loc17
2  003 004
loc17
2  003 004
loc17
2  003 004
loc17
2  003 004
loc17
2  003 004
loc17
2  003 004
loc17
2  003 004
loc17
2  003 004
loc17
2  003 004
loc17
2  003 004
loc17
2  003 004
loc17
2  003 004
loc17
2  003 004
loc17
2  003 004
loc17
2  003 004
loc17
2  003 004
loc17
2  003 004
loc17
2  003 004
loc17
2  003 004
loc17
2  003 004
loc17
2  003 004
loc17
2  003 004
loc17
2  003 004
loc17
2  003 004
loc17
2  003 004
loc17
2  003 004
loc17
2  003 004
loc17
2  003 004
loc17
2  003 004
loc17
2  003 004
loc17
2  003 004
loc17
2  003 004
loc17
2  003 004
loc17
2  003 004
loc17
2  003 004
loc17
2  003 004
loc17
2  003 004
loc17
2  003 004
loc18
2  003 004
loc18
2  003 004
loc18
2  003 004
loc18
2  003 004
loc18
2  003 004
loc18
2  003 004
loc18
2  003 004
loc18
2  003 004
loc18
2  003 004
loc18
2  003 004
loc18
2  003 004
loc18
2  003 004
loc18
2  003 004
loc18
2  003 004
loc18
2  003 004
loc18
2  003 004
loc18
2  003 004
loc18
2  003 004
loc18
2  003 004
loc18
2  003 004
loc18
2  003 004
loc18
2  003 004
loc18
2  003 004
loc18
2  003 004
loc18
2  003 004
loc18
2  003 004
loc18
2  003 004
loc18
2  003 004
loc18
2  003 004
loc18
2  003 004
loc18
2  003 004
loc18
2  003 004
loc18
2  003 004
loc18
2  003 004
loc18
2  003 004
loc18
2  003 004
loc18
2  003 004
loc18
2  003 004
loc18
2  003 004
loc18
2  003 004
loc18
2  003 004
loc18
2  003 004
loc18
2  003 004
loc18
2  003 004
loc18
2  003 004
loc18
2  003 004
loc18
2  003 004
loc18
2  003 004
loc18
2  003 004
loc18
2  003 004
loc18
2  003 004
loc18
2  003 004
loc18
2  003 004
loc18
2  003 004
loc18
2  003 004
loc18
2  003 004
loc18
2  003 004
loc18
2  003 004
loc18
2  003 004
loc18
2  003 004
loc18
2  003 004
loc18
2  003 004
loc18
2  003 004
loc18
2  003 004
loc18
2  003 004
loc18
2  003 004
loc18
2  003 004
loc18
2  003 004
loc18
2  003 004
loc18
2  003 004
loc18
2  003 004
loc18
2  003 004
loc18
2  003 004
loc18
2  003 004
loc18
2  003 004
loc18
2  003 004
loc18
2  003 004
loc18
2  003 004
loc18
2  003 004
loc18
2  003 004
loc18
2  003 004
loc18
2  003 004
loc18
2  003 004
loc18
2  003 004
loc18
2  003 004
loc18
2  003 004
loc18
2  003 004
loc18
2  003 004
loc18
2  003 004
loc18
2  003 004
loc18
2  003 004
loc18
2  003 004
loc18
2  003 004
loc18
2  003 004
loc18
2  003 004
loc18
2  003 004
loc18
2  003 004
loc18
2  003 004
loc18
2  003 004
loc18
2  003 004
loc19
2  003 004
loc19
2  003 004
loc19
2  003 004
loc19
2  003 004
loc19
2  003 004
loc19
2  003 004
loc19
2  003 004
loc19
2  003 004
loc19
2  003 004
loc19
2  003 004
loc19
2  003 004
loc19
2  003 004
loc19
2  003 004
loc19
2  003 004
loc19
2  003 004
loc19
2  003 004
loc19
2  003 004
loc19
2  003 004
loc19
2  003 004
loc19
2  003 004
loc19
2  003 004
loc19
2  003 004
loc19
2  003 004
loc19
2  003 004
loc19
2  003 004
loc19
2  003 004
loc19
2  003 004
loc19
2  003 004
loc19
2  003 004
loc19
2  003 004
loc19
2  003 004
loc19
2  003 004
loc19
2  003 004
loc19
2  003 004
loc19
2  003 004
loc19
2  003 004
loc19
2  003 004
loc19
2  003 004
loc19
2  003 004
loc19
2  003 004
loc19
2  003 004
loc19
2  003 004
loc19
2  003 004
loc19
2  003 004
loc19
2  003 004
loc19
2  003 004
loc19
2  003 004
loc19
2  003 004
loc19
2  003 004
loc19
2  003 004
loc19
2  003 004
loc19
2  003 004
loc19
2  003 004
loc19
2  003 004
loc19
2  003 004
loc19
2  003 004
loc19
2  003 004
loc19
2  003 004
loc19
2  003 004
loc19
2  003 004
loc19
2  003 004
loc19
2  003 004
loc19
2  003 004
loc19
2  003 004
loc19
2  003 004
loc19
2  003 004
loc19
2  003 004
loc19
2  003 004
loc19
2  003 004
loc19
2  003 004
loc19
2  003 004
loc19
2  003 004
loc19
2  003 004
loc19
2  003 004
loc19
2  003 004
loc19
2  003 004
loc19
2  003 004
loc19
2  003 004
loc19
2  003 004
loc19
2  003 004
loc19
2  003 004
loc19
2  003 004
loc19
2  003 004
loc19
2  003 004
loc19
2  003 004
loc19
2  003 004
loc19
2  003 004
loc19
2  003 004
loc19
2  003 004
loc19
2  003 004
loc19
2  003 004
loc19
2  003 004
loc19
2  003 004
loc19
2  003 004
loc19
2  003 004
loc19
2  003 004
loc19
2  003 004
loc19
2  003 004
loc19
2  003 004
loc19
2  003 004
loc20
2  003 004
loc20
2  003 004
loc20
2  003 004
loc20
2  003 004
loc20
2  003 004
loc20
2  003 004
loc20
2  003 004
loc20
2  003 004
loc20
2  003 004
loc20
2  003 004
loc20
2  003 004
loc20
2  003 004
loc20
2  003 004
loc20
2  003 004
loc20
2  003 004
loc20
2  003 004
loc20
2  003 004
loc20
2  003 004
loc20
2  003 004
loc20
2  003 004
loc20
2  003 004
loc20
2  003 004
loc20
2  003 004
loc20
2  003 004
loc20
2  003 004
loc20
2  003 004
loc20
2  003 004
loc20
2  003 004
loc20
2  003 004
loc20
2  003 004
loc20
2  003 004
loc20
2  003 004
loc20
2  003 004
loc20
2  003 004
loc20
2  003 004
loc20
2  003 004
loc20
2  003 004
loc20
2  003 004
loc20
2  003 004
loc20
2  003 004
loc20
2  003 004
loc20
2  003 004
loc20
2  003 004
loc20
2  003 004
loc20
2  003 004
loc20
2  003 004
loc20
2  003 004
loc20
2  003 004
loc20
2  003 004
loc20
2  003 004
loc20
2  003 004
loc20
2  003 004
loc20
2  003 004
loc20
2  003 004
loc20
2  003 004
loc20
2  003 004
loc20
2  003 004
loc20
2  003 004
loc20
2  003 004
loc20
2  003 004
loc20
2  003 004
loc20
2  003 004
loc20
2  003 004
loc20
2  003 004
loc20
2  003 004
loc20
2  003 004
loc20
2  003 004
loc20
2  003 004
loc20
2  003 004
loc20
2  003 004
loc20
2  003 004
loc20
2  003 004
loc20
2  003 004
loc20
2  003 004
loc20
2  003 004
loc20
2  003 004
loc20
2  003 004
loc20
2  003 004
loc20
2  003 004
loc20
2  003 004
loc20
2  003 004
loc20
2  003 004
loc20
2  003 004
loc20
2  003 004
loc20
2  003 004
loc20
2  003 004
loc20
2  003 004
loc20
2  003 004
loc20
2  003 004
loc20
2  003 004
loc20
2  003 004
loc20
2  003 004
loc20
2  003 004
loc20
2  003 004
loc20
2  003 004
loc20
2  003 004
loc20
2  003 004
loc20
2  003 004
loc20
2  003 004
loc20
2  003 004
loc21
2  003 004
loc21
2  003 004
loc21
2  003 004
loc21
2  003 004
loc21
2  003 004
loc21
2  003 004
loc21
2  003 004
loc21
2  003 004
loc21
2  003 004
loc21
2  003 004
loc21
2  003 004
loc21
2  003 004
loc21
2  003 004
loc21
2  003 004
loc21
2  003 004
loc21
2  003 004
loc21
2  003 004
loc21
2  003 004
loc21
2  003 004
loc21
2  003 004
loc21
2  003 004
loc21
2  003 004
loc21
2  003 004
loc21
2  003 004
loc21
2  003 004
loc21
2  003 004
loc21
2  003 004
loc21
2  003 004
loc21
2  003 004
loc21
2  003 004
loc21
2  003 004
loc21
2  003 004
loc21
2  003 004
loc21
2  003 004
loc21
2  003 004
loc21
2  003 004
loc21
2  003 004
loc21
2  003 004
loc21
2  003 004
loc21
2  003 004
loc21
2  003 004
loc21
2  003 004
loc21
2  003 004
loc21
2  003 004
loc21
2  003 004
loc21
2  003 004
loc21
2  003 004
loc21
2  003 004
loc21
2  003 004
loc21
2  003 004
loc21
2  003 004
loc21
2  003 004
loc21
2  003 004
loc21
2  003 004
loc21
2  003 004
loc21
2  003 004
loc21
2  003 004
loc21
2  003 004
loc21
2  003 004
loc21
2  003 004
loc21
2  003 004
loc21
2  003 004
loc21
2  003 004
loc21
2  003 004
loc21
2  003 004
loc21
2  003 004
loc21
2  003 004
loc21
2  003 004
loc21
2  003 004
loc21
2  003 004
loc21
2  003 004
loc21
2  003 004
loc21
2  003 004
loc21
2  003 004
loc21
2  003 004
loc21
2  003 004
loc21
2  003 004
loc21
2  003 004
loc21
2  003 004
loc21
2  003 004
loc21
2  003 004
loc21
2  003 004
loc21
2  003 004
loc21
2  003 004
loc21
2  003 004
loc21
2  003 004
loc21
2  003 004
loc21
2  003 004
loc21
2  003 004
loc21
2  003 004
loc21
2  003 004
loc21
2  003 004
loc21
2  003 004
loc21
2  003 004
loc21
2  003 004
loc21
2  003 004
loc21
2  003 004
loc21
2  003 004
loc21
2  003 004
loc21
2  003 004
loc22
2  003 004
loc22
2  003 004
loc22
2  003 004
loc22
2  003 004
loc22
2  003 004
loc22
2  003 004
loc22
2  003 004
loc22
2  003 004
loc22
2  003 004
loc22
2  003 004
loc22
2  003 004
loc22
2  003 004
loc22
2  003 004
loc22
2  003 004
loc22
2  003 004
loc22
2  003 004
loc22
2  003 004
loc22
2  003 004
loc22
2  003 004
loc22
2  003 004
loc22
2  003 004
loc22
2  003 004
loc22
2  003 004
loc22
2  003 004
loc22
2  003 004
loc22
2  003 004
loc22
2  003 004
loc22
2  003 004
loc22
2  003 004
loc22
2  003 004
loc22
2  003 004
loc22
2  003 004
loc22
2  003 004
loc22
2  003 004
loc22
2  003 004
loc22
2  003 004
loc22
2  003 004
loc22
2  003 004
loc22
2  003 004
loc22
2  003 004
loc22
2  003 004
loc22
2  003 004
loc22
2  003 004
loc22
2  003 004
loc22
2  003 004
loc22
2  003 004
loc22
2  003 004
loc22
2  003 004
loc22
2  003 004
loc22
2  003 004
loc22
2  003 004
loc22
2  003 004
loc22
2  003 004
loc22
2  003 004
loc22
2  003 004
loc22
2  003 004
loc22
2  003 004
loc22
2  003 004
loc22
2  003 004
loc22
2  003 004
loc22
2  003 004
loc22
2  003 004
loc22
2  003 004
loc22
2  003 004
loc22
2  003 004
loc22
2  003 004
loc22
2  003 004
loc22
2  003 004
loc22
2  003 004
loc22
2  003 004
loc22
2  003 004
loc22
2  003 004
loc22
2  003 004
loc22
2  003 004
loc22
2  003 004
loc22
2  003 004
loc22
2  003 004
loc22
2  003 004
loc22
2  003 004
loc22
2  003 004
loc22
2  003 004
loc22
2  003 004
loc22
2  003 004
loc22
2  003 004
loc22
2  003 004
loc22
2  003 004
loc22
2  003 004
loc22
2  003 004
loc22
2  003 004
loc22
2  003 004
loc22
2  003 004
loc22
2  003 004
loc22
2  003 004
loc22
2  003 004
loc22
2  003 004
loc22
2  003 004
loc22
2  003 004
loc22
2  003 004
loc22
2  003 004
loc22
2  003 004
loc23
2  003 004
loc23
2  003 004
loc23
2  003 004
loc23
2  003 004
loc23
2  003 004
loc23
2  003 004
loc23
2  003 004
loc23
2  003 004
loc23
2  003 004
loc23
2  003 004
loc23
2  003 004
loc23
2  003 004
loc23
2  003 004
loc23
2  003 004
loc23
2  003 004
loc23
2  003 004
loc23
2  003 004
loc23
2  003 004
loc23
2  003 004
loc23
2  003 004
loc23
2  003 004
loc23
2  003 004
loc23
2  003 004
loc23
2  003 004
loc23
2  003 004
loc23
2  003 004
loc23
2  003 004
loc23
2  003 004
loc23
2  003 004
loc23
2  003 004
loc23
2  003 004
loc23
2  003 004
loc23
2  003 004
loc23
2  003 004
loc23
2  003 004
loc23
2  003 004
loc23
2  003 004
loc23
2  003 004
loc23
2  003 004
loc23
2  003 004
loc23
2  003 004
loc23
2  003 004
loc23
2  003 004
loc23
2  003 004
loc23
2  003 004
loc23
2  003 004
loc23
2  003 004
loc23
2  003 004
loc23
2  003 004
loc23
2  003 004
loc23
2  003 004
loc23
2  003 004
loc23
2  003 004
loc23
2  003 004
loc23
2  003 004
loc23
2  003 004
loc23
2  003 004
loc23
2  003 004
loc23
2  003 004
loc23
2  003 004
loc23
2  003 004
loc23
2  003 004
loc23
2  003 004
loc23
2  003 004
loc23
2  003 004
loc23
2  003 004
loc23
2  003 004
loc23
2  003 004
loc23
2  003 004
loc23
2  003 004
loc23
2  003 004
loc23
2  003 004
loc23
2  003 004
loc23
2  003 004
loc23
2  003 004
loc23
2  003 004
loc23
2  003 004
loc23
2  003 004
loc23
2  003 004
loc23
2  003 004
loc23
2  003 004
loc23
2  003 004
loc23
2  003 004
loc23
2  003 004
loc23
2  003 004
loc23
2  003 004
loc23
2  003 004
loc23
2  003 004
loc23
2  003 004
loc23
2  003 004
loc23
2  003 004
loc23
2  003 004
loc23
2  003 004
loc23
2  003 004
loc23
2  003 004
loc23
2  003 004
loc23
2  003 004
loc23
2  003 004
loc23
2  003 004
loc23
2  003 004
loc24
2  003 004
loc24
2  003 004
loc24
2  003 004
loc24
2  003 004
loc24
2  003 004
loc24
2  003 004
loc24
2  003 004
loc24
2  003 004
loc24
2  003 004
loc24
2  003 004
loc24
2  003 004
loc24
2  003 004
loc24
2  003 004
loc24
2  003 004
loc24
2  003 004
loc24
2  003 004
loc24
2  003 004
loc24
2  003 004
loc24
2  003 004
loc24
2  003 004
loc24
2  003 004
loc24
2  003 004
loc24
2  003 004
loc24
2  003 004
loc24
2  003 004
loc24
2  003 004
loc24
2  003 004
loc24
2  003 004
loc24
2  003 004
loc24
2  003 004
loc24
2  003 004
loc24
2  003 004
loc24
2  003 004
loc24
2  003 004
loc24
2  003 004
loc24
2  003 004
loc24
2  003 004
loc24
2  003 004
loc24
2  003 004
loc24
2  003 004
loc24
2  003 004
loc24
2  003 004
loc24
2  003 004
loc24
2  003 004
loc24
2  003 004
loc24
2  003 004
loc24
2  003 004
loc24
2  003 004
loc24
2  003 004
loc24
2  003 004
loc24
2  003 004
loc24
2  003 004
loc24
2  003 004
loc24
2  003 004
loc24
2  003 004
loc24
2  003 004
loc24
2  003 004
loc24
2  003 004
loc24
2  003 004
loc24
2  003 004
loc24
2  003 004
loc24
2  003 004
loc24
2  003 004
loc24
2  003 004
loc24
2  003 004
loc24
2  003 004
loc24
2  003 004
loc24
2  003 004
loc24
2  003 004
loc24
2  003 004
loc24
2  003 004
loc24
2  003 004
loc24
2  003 004
loc24
2  003 004
loc24
2  003 004
loc24
2  003 004
loc24
2  003 004
loc24
2  003 004
loc24
2  003 004
loc24
2  003 004
loc24
2  003 004
loc24
2  003 004
loc24
2  003 004
loc24
2  003 004
loc24
2  003 004
loc24
2  003 004
loc24
2  003 004
loc24
2  003 004
loc24
2  003 004
loc24
2  003 004
loc24
2  003 004
loc24
2  003 004
loc24
2  003 004
loc24
2  003 004
loc24
2  003 004
loc24
2  003 004
loc24
2  003 004
loc24
2  003 004
loc24
2  003 004
loc24
2  003 004
loc25
2  003 004
loc25
2  003 004
loc25
2  003 004
loc25
2  003 004
loc25
2  003 004
loc25
2  003 004
loc25
2  003 004
loc25
2  003 004
loc25
2  003 004
loc25
2  003 004
loc25
2  003 004
loc25
2  003 004
loc25
2  003 004
loc25
2  003 004
loc25
2  003 004
loc25
2  003 004
loc25
2  003 004
loc25
2  003 004
loc25
2  003 004
loc25
2  003 004
loc25
2  003 004
loc25
2  003 004
loc25
2  003 004
loc25
2  003 004
loc25
2  003 004
loc25
2  003 004
loc25
2  003 004
loc25
2  003 004
loc25
2  003 004
loc25
2  003 004
loc25
2  003 004
loc25
2  003 004
loc25
2  003 004
loc25
2  003 004
loc25
2  003 004
loc25
2  003 004
loc25
2  003 004
loc25
2  003 004
loc25
2  003 004
loc25
2  003 004
loc25
2  003 004
loc25
2  003 004
loc25
2  003 004
loc25
2  003 004
loc25
2  003 004
loc25
2  003 004
loc25
2  003 004
loc25
2  003 004
loc25
2  003 004
loc25
2  003 004
loc25
2  003 004
loc25
2  003 004
loc25
2  003 004
loc25
2  003 004
loc25
2  003 004
loc25
2  003 004
loc25
2  003 004
loc25
2  003 004
loc25
2  003 004
loc25
2  003 004
loc25
2  003 004
loc25
2  003 004
loc25
2  003 004
loc25
2  003 004
loc25
2  003 004
loc25
2  003 004
loc25
2  003 004
loc25
2  003 004
loc25
2  003 004
loc25
2  003 004
loc25
2  003 004
loc25
2  003 004
loc25
2  003 004
loc25
2  003 004
loc25
2  003 004
loc25
2  003 004
loc25
2  003 004
loc25
2  003 004
loc25
2  003 004
loc25
2  003 004
loc25
2  003 004
loc25
2  003 004
loc25
2  003 004
loc25
2  003 004
loc25
2  003 004
loc25
2  003 004
loc25
2  003 004
loc25
2  003 004
loc25
2  003 004
loc25
2  003 004
loc25
2  003 004
loc25
2  003 004
loc25
2  003 004
loc25
2  003 004
loc25
2  003 004
loc25
2  003 004
loc25
2  003 004
loc25
2  003 004
loc25
2  003 004
loc25
2  003 004
loc26
2  003 004
loc26
2  003 004
loc26
2  003 004
loc26
2  003 004
loc26
2  003 004
loc26
2  003 004
loc26
2  003 004
loc26
2  003 004
loc26
2  003 004
loc26
2  003 004
loc26
2  003 004
loc26
2  003 004
loc26
2  003 004
loc26
2  003 004
loc26
2  003 004
loc26
2  003 004
loc26
2  003 004
loc26
2  003 004
loc26
2  003 004
loc26
2  003 004
loc26
2  003 004
loc26
2  003 004
loc26
2  003 004
loc26
2  003 004
loc26
2  003 004
loc26
2  003 004
loc26
2  003 004
loc26
2  003 004
loc26
2  003 004
loc26
2  003 004
loc26
2  003 004
loc26
2  003 004
loc26
2  003 004
loc26
2  003 004
loc26
2  003 004
loc26
2  003 004
loc26
2  003 004
loc26
2  003 004
loc26
2  003 004
loc26
2  003 004
loc26
2  003 004
loc26
2  003 004
loc26
2  003 004
loc26
2  003 004
loc26
2  003 004
loc26
2  003 004
loc26
2  003 004
loc26
2  003 004
loc26
2  003 004
loc26
2  003 004
loc26
2  003 004
loc26
2  003 004
loc26
2  003 004
loc26
2  003 004
loc26
2  003 004
loc26
2  003 004
loc26
2  003 004
loc26
2  003 004
loc26
2  003 004
loc26
2  003 004
loc26
2  003 004
loc26
2  003 004
loc26
2  003 004
loc26
2  003 004
loc26
2  003 004
loc26
2  003 004
loc26
2  003 004
loc26
2  003 004
loc26
2  003 004
loc26
2  003 004
loc26
2  003 004
loc26
2  003 004
loc26
2  003 004
loc26
2  003 004
loc26
2  003 004
loc26
2  003 004
loc26
2  003 004
loc26
2  003 004
loc26
2  003 004
loc26
2  003 004
loc26
2  003 004
loc26
2  003 004
loc26
2  003 004
loc26
2  003 004
loc26
2  003 004
loc26
2  003 004
loc26
2  003 004
loc26
2  003 004
loc26
2  003 004
loc26
2  003 004
loc26
2  003 004
loc26
2  003 004
loc26
2  003 004
loc26
2  003 004
loc26
2  003 004
loc26
2  003 004
loc26
2  003 004
loc26
2  003 004
loc26
2  003 004
loc26
2  003 004
loc27
2  003 004
loc27
2  003 004
loc27
2  003 004
loc27
2  003 004
loc27
2  003 004
loc27
2  003 004
loc27
2  003 004
loc27
2  003 004
loc27
2  003 004
loc27
2  003 004
loc27
2  003 004
loc27
2  003 004
loc27
2  003 004
loc27
2  003 004
loc27
2  003 004
loc27
2  003 004
loc27
2  003 004
loc27
2  003 004
loc27
2  003 004
loc27
2  003 004
loc27
2  003 004
loc27
2  003 004
loc27
2  003 004
loc27
2  003 004
loc27
2  003 004
loc27
2  003 004
loc27
2  003 004
loc27
2  003 004
loc27
2  003 004
loc27
2  003 004
loc27
2  003 004
loc27
2  003 004
loc27
2  003 004
loc27
2  003 004
loc27
2  003 004
loc27
2  003 004
loc27
2  003 004
loc27
2  003 004
loc27
2  003 004
loc27
2  003 004
loc27
2  003 004
loc27
2  003 004
loc27
2  003 004
loc27
2  003 004
loc27
2  003 004
loc27
2  003 004
loc27
2  003 004
loc27
2  003 004
loc27
2  003 004
loc27
2  003 004
loc27
2  003 004
loc27
2  003 004
loc27
2  003 004
loc27
2  003 004
loc27
2  003 004
loc27
2  003 004
loc27
2  003 004
loc27
2  003 004
loc27
2  003 004
loc27
2  003 004
loc27
2  003 004
loc27
2  003 004
loc27
2  003 004
loc27
2  003 004
loc27
2  003 004
loc27
2  003 004
loc27
2  003 004
loc27
2  003 004
loc27
2  003 004
loc27
2  003 004
loc27
2  003 004
loc27
2  003 004
loc27
2  003 004
loc27
2  003 004
loc27
2  003 004
loc27
2  003 004
loc27
2  003 004
loc27
2  003 004
loc27
2  003 004
loc27
2  003 004
loc27
2  003 004
loc27
2  003 004
loc27
2  003 004
loc27
2  003 004
loc27
2  003 004
loc27
2  003 004
loc27
2  003 004
loc27
2  003 004
loc27
2  003 004
loc27
2  003 004
loc27
2  003 004
loc27
2  003 004
loc27
2  003 004
loc27
2  003 004
loc27
2  003 004
loc27
2  003 004
loc27
2  003 004
loc27
2  003 004
loc27
2  003 004
loc27
2  003 004
loc28
2  003 004
loc28
2  003 004
loc28
2  003 004
loc28
2  003 004
loc28
2  003 004
loc28
2  003 004
loc28
2  003 004
loc28
2  003 004
loc28
2  003 004
loc28
2  003 004
loc28
2  003 004
loc28
2  003 004
loc28
2  003 004
loc28
2  003 004
loc28
2  003 004
loc28
2  003 004
loc28
2  003 004
loc28
2  003 004
loc28
2  003 004
loc28
2  003 004
loc28
2  003 004
loc28
2  003 004
loc28
2  003 004
loc28
2  003 004
loc28
2  003 004
loc28
2  003 004
loc28
2  003 004
loc28
2  003 004
loc28
2  003 004
loc28
2  003 004
loc28
2  003 004
loc28
2  003 004
loc28
2  003 004
loc28
2  003 004
loc28
2  003 004
loc28
2  003 004
loc28
2  003 004
loc28
2  003 004
loc28
2  003 004
loc28
2  003 004
loc28
2  003 004
loc28
2  003 004
loc28
2  003 004
loc28
2  003 004
loc28
2  003 004
loc28
2  003 004
loc28
2  003 004
loc28
2  003 004
loc28
2  003 004
loc28
2  003 004
loc28
2  003 004
loc28
2  003 004
loc28
2  003 004
loc28
2  003 004
loc28
2  003 004
loc28
2  003 004
loc28
2  003 004
loc28
2  003 004
loc28
2  003 004
loc28
2  003 004
loc28
2  003 004
loc28
2  003 004
loc28
2  003 004
loc28
2  003 004
loc28
2  003 004
loc28
2  003 004
loc28
2  003 004
loc28
2  003 004
loc28
2  003 004
loc28
2  003 004
loc28
2  003 004
loc28
2  003 004
loc28
2  003 004
loc28
2  003 004
loc28
2  003 004
loc28
2  003 004
loc28
2  003 004
loc28
2  003 004
loc28
2  003 004
loc28
2  003 004
loc28
2  003 004
loc28
2  003 004
loc28
2  003 004
loc28
2  003 004
loc28
2  003 004
loc28
2  003 004
loc28
2  003 004
loc28
2  003 004
loc28
2  003 004
loc28
2  003 004
loc28
2  003 004
loc28
2  003 004
loc28
2  003 004
loc28
2  003 004
loc28
2  003 004
loc28
2  003 004
loc28
2  003 004
loc28
2  003 004
loc28
2  003 004
loc28
2  003 004
loc29
2  003 004
loc29
2  003 004
loc29
2  003 004
loc29
2  003 004
loc29
2  003 004
loc29
2  003 004
loc29
2  003 004
loc29
2  003 004
loc29
2  003 004
loc29
2  003 004
loc29
2  003 004
loc29
2  003 004
loc29
2  003 004
loc29
2  003 004
loc29
2  003 004
loc29
2  003 004
loc29
2  003 004
loc29
2  003 004
loc29
2  003 004
loc29
2  003 004
loc29
2  003 004
loc29
2  003 004
loc29
2  003 004
loc29
2  003 004
loc29
2  003 004
loc29
2  003 004
loc29
2  003 004
loc29
2  003 004
loc29
2  003 004
loc29
2  003 004
loc29
2  003 004
loc29
2  003 004
loc29
2  003 004
loc29
2  003 004
loc29
2  003 004
loc29
2  003 004
loc29
2  003 004
loc29
2  003 004
loc29
2  003 004
loc29
2  003 004
loc29
2  003 004
loc29
2  003 004
loc29
2  003 004
loc29
2  003 004
loc29
2  003 004
loc29
2  003 004
loc29
2  003 004
loc29
2  003 004
loc29
2  003 004
loc29
2  003 004
loc29
2  003 004
loc29
2  003 004
loc29
2  003 004
loc29
2  003 004
loc29
2  003 004
loc29
2  003 004
loc29
2  003 004
loc29
2  003 004
loc29
2  003 004
loc29
2  003 004
loc29
2  003 004
loc29
2  003 004
loc29
2  003 004
loc29
2  003 004
loc29
2  003 004
loc29
2  003 004
loc29
2  003 004
loc29
2  003 004
loc29
2  003 004
loc29
2  003 004
loc29
2  003 004
loc29
2  003 004
loc29
2  003 004
loc29
2  003 004
loc29
2  003 004
loc29
2  003 004
loc29
2  003 004
loc29
2  003 004
loc29
2  003 004
loc29
2  003 004
loc29
2  003 004
loc29
2  003 004
loc29
2  003 004
loc29
2  003 004
loc29
2  003 004
loc29
2  003 004
loc29
2  003 004
loc29
2  003 004
loc29
2  003 004
loc29
2  003 004
loc29
2  003 004
loc29
2  003 004
loc29
2  003 004
loc29
2  003 004
loc29
2  003 004
loc29
2  003 004
loc29
2  003 004
loc29
2  003 004
loc29
2  003 004
loc29
2  003 004
loc30
2  003 004
loc30
2  003 004
loc30
2  003 004
loc30
2  003 004
loc30
2  003 004
loc30
2  003 004
loc30
2  003 004
loc30
2  003 004
loc30
2  003 004
loc30
2  003 004
loc30
2  003 004
loc30
2  003 004
loc30
2  003 004
loc30
2  003 004
loc30
2  003 004
loc30
2  003 004
loc30
2  003 004
loc30
2  003 004
loc30
2  003 004
loc30
2  003 004
loc30
2  003 004
loc30
2  003 004
loc30
2  003 004
loc30
2  003 004
loc30
2  003 004
loc30
2  003 004
loc30
2  003 004
loc30
2  003 004
loc30
2  003 004
loc30
2  003 004
loc30
2  003 004
loc30
2  003 004
loc30
2  003 004
loc30
2  003 004
loc30
2  003 004
loc30
2  003 004
loc30
2  003 004
loc30
2  003 004
loc30
2  003 004
loc30
2  003 004
loc30
2  003 004
loc30
2  003 004
loc30
2  003 004
loc30
2  003 004
loc30
2  003 004
loc30
2  003 004
loc30
2  003 004
loc30
2  003 004
loc30
2  003 004
loc30
2  003 004
loc30
2  003 004
loc30
2  003 004
loc30
2  003 004
loc30
2  003 004
loc30
2  003 004
loc30
2  003 004
loc30
2  003 004
loc30
2  003 004
loc30
2  003 004
loc30
2  003 004
loc30
2  003 004
loc30
2  003 004
loc30
2  003 004
loc30
2  003 004
loc30
2  003 004
loc30
2  003 004
loc30
2  003 004
loc30
2  003 004
loc30
2  003 004
loc30
2  003 004
loc30
2  003 004
loc30
2  003 004
loc30
2  003 004
loc30
2  003 004
loc30
2  003 004
loc30
2  003 004
loc30
2  003 004
loc30
2  003 004
loc30
2  003 004
loc30
2  003 004
loc30
2  003 004
loc30
2  003 004
loc30
2  003 004
loc30
2  003 004
loc30
2  003 004
loc30
2  003 004
loc30
2  003 004
loc30
2  003 004
loc30
2  003 004
loc30
2  003 004
loc30
2  003 004
loc30
2  003 004
loc30
2  003 004
loc30
2  003 004
loc30
2  003 004
loc30
2  003 004
loc30
2  003 004
loc30
2  003 004
loc30
2  003 004
loc30
2  003 004
loc31
2  003 004
loc31
2  003 004
loc31
2  003 004
loc31
2  003 004
loc31
2  003 004
loc31
2  003 004
loc31
2  003 004
loc31
2  003 004
loc31
2  003 004
loc31
2  003 004
loc31
2  003 004
loc31
2  003 004
loc31
2  003 004
loc31
2  003 004
loc31
2  003 004
loc31
2  003 004
loc31
2  003 004
loc31
2  003 004
loc31
2  003 004
loc31
2  003 004
loc31
2  003 004
loc31
2  003 004
loc31
2  003 004
loc31
2  003 004
loc31
2  003 004
loc31
2  003 004
loc31
2  003 004
loc31
2  003 004
loc31
2  003 004
loc31
2  003 004
loc31
2  003 004
loc31
2  003 004
loc31
2  003 004
loc31
2  003 004
loc31
2  003 004
loc31
2  003 004
loc31
2  003 004
loc31
2  003 004
loc31
2  003 004
loc31
2  003 004
loc31
2  003 004
loc31
2  003 004
loc31
2  003 004
loc31
2  003 004
loc31
2  003 004
loc31
2  003 004
loc31
2  003 004
loc31
2  003 004
loc31
2  003 004
loc31
2  003 004
loc31
2  003 004
loc31
2  003 004
loc31
2  003 004
loc31
2  003 004
loc31
2  003 004
loc31
2  003 004
loc31
2  003 004
loc31
2  003 004
loc31
2  003 004
loc31
2  003 004
loc31
2  003 004
loc31
2  003 004
loc31
2  003 004
loc31
2  003 004
loc31
2  003 004
loc31
2  003 004
loc31
2  003 004
loc31
2  003 004
loc31
2  003 004
loc31
2  003 004
loc31
2  003 004
loc31
2  003 004
loc31
2  003 004
loc31
2  003 004
loc31
2  003 004
loc31
2  003 004
loc31
2  003 004
loc31
2  003 004
loc31
2  003 004
loc31
2  003 004
loc31
2  003 004
loc31
2  003 004
loc31
2  003 004
loc31
2  003 004
loc31
2  003 004
loc31
2  003 004
loc31
2  003 004
loc31
2  003 004
loc31
2  003 004
loc31
2  003 004
loc31
2  003 004
loc31
2  003 004
loc31
2  003 004
loc31
2  003 004
loc31
2  003 004
loc31
2  003 004
loc31
2  003 004
loc31
2  003 004
loc31
2  003 004
loc31
2  003 004
loc32
2  003 004
loc32
2  003 004
loc32
2  003 004
loc32
2  003 004
loc32
2  003 004
loc32
2  003 004
loc32
2  003 004
loc32
2  003 004
loc32
2  003 004
loc32
2  003 004
loc32
2  003 004
loc32
2  003 004
loc32
2  003 004
loc32
2  003 004
loc32
2  003 004
loc32
2  003 004
loc32
2  003 004
loc32
2  003 004
loc32
2  003 004
loc32
2  003 004
loc32
2  003 004
loc32
2  003 004
loc32
2  003 004
loc32
2  003 004
loc32
2  003 004
loc32
2  003 004
loc32
2  003 004
loc32
2  003 004
loc32
2  003 004
loc32
2  003 004
loc32
2  003 004
loc32
2  003 004
loc32
2  003 004
loc32
2  003 004
loc32
2  003 004
loc32
2  003 004
loc32
2  003 004
loc32
2  003 004
loc32
2  003 004
loc32
2  003 004
loc32
2  003 004
loc32
2  003 004
loc32
2  003 004
loc32
2  003 004
loc32
2  003 004
loc32
2  003 004
loc32
2  003 004
loc32
2  003 004
loc32
2  003 004
loc32
2  003 004
loc32
2  003 004
loc32
2  003 004
loc32
2  003 004
loc32
2  003 004
loc32
2  003 004
loc32
2  003 004
loc32
2  003 004
loc32
2  003 004
loc32
2  003 004
loc32
2  003 004
loc32
2  003 004
loc32
2  003 004
loc32
2  003 004
loc32
2  003 004
loc32
2  003 004
loc32
2  003 004
loc32
2  003 004
loc32
2  003 004
loc32
2  003 004
loc32
2  003 004
loc32
2  003 004
loc32
2  003 004
loc32
2  003 004
loc32
2  003 004
loc32
2  003 004
loc32
2  003 004
loc32
2  003 004
loc32
2  003 004
loc32
2  003 004
loc32
2  003 004
loc32
2  003 004
loc32
2  003 004
loc32
2  003 004
loc32
2  003 004
loc32
2  003 004
loc32
2  003 004
loc32
2  003 004
loc32
2  003 004
loc32
2  003 004
loc32
2  003 004
loc32
2  003 004
loc32
2  003 004
loc32
2  003 004
loc32
2  003 004
loc32
2  003 004
loc32
2  003 004
loc32
2  003 004
loc32
2  003 004
loc32
2  003 004
loc32
2  003 004
loc33
2  003 004
loc33
2  003 004
loc33
2  003 004
loc33
2  003 004
loc33
2  003 004
loc33
2  003 004
loc33
2  003 004
loc33
2  003 004
loc33
2  003 004
loc33
2  003 004
loc33
2  003 004
loc33
2  003 004
loc33
2  003 004
loc33
2  003 004
loc33
2  003 004
loc33
2  003 004
loc33
2  003 004
loc33
2  003 004
loc33
2  003 004
loc33
2  003 004
loc33
2  003 004
loc33
2  003 004
loc33
2  003 004
loc33
2  003 004
loc33
2  003 004
loc33
2  003 004
loc33
2  003 004
loc33
2  003 004
loc33
2  003 004
loc33
2  003 004
loc33
2  003 004
loc33
2  003 004
loc33
2  003 004
loc33
2  003 004
loc33
2  003 004
loc33
2  003 004
loc33
2  003 004
loc33
2  003 004
loc33
2  003 004
loc33
2  003 004
loc33
2  003 004
loc33
2  003 004
loc33
2  003 004
loc33
2  003 004
loc33
2  003 004
loc33
2  003 004
loc33
2  003 004
loc33
2  003 004
loc33
2  003 004
loc33
2  003 004
loc33
2  003 004
loc33
2  003 004
loc33
2  003 004
loc33
2  003 004
loc33
2  003 004
loc33
2  003 004
loc33
2  003 004
loc33
2  003 004
loc33
2  003 004
loc33
2  003 004
loc33
2  003 004
loc33
2  003 004
loc33
2  003 004
loc33
2  003 004
loc33
2  003 004
loc33
2  003 004
loc33
2  003 004
loc33
2  003 004
loc33
2  003 004
loc33
2  003 004
loc33
2  003 004
loc33
2  003 004
loc33
2  003 004
loc33
2  003 004
loc33
2  003 004
loc33
2  003 004
loc33
2  003 004
loc33
2  003 004
loc33
2  003 004
loc33
2  003 004
loc33
2  003 004
loc33
2  003 004
loc33
2  003 004
loc33
2  003 004
loc33
2  003 004
loc33
2  003 004
loc33
2  003 004
loc33
2  003 004
loc33
2  003 004
loc33
2  003 004
loc33
2  003 004
loc33
2  003 004
loc33
2  003 004
loc33
2  003 004
loc33
2  003 004
loc33
2  003 004
loc33
2  003 004
loc33
2  003 004
loc33
2  003 004
loc33
2  003 004
loc34
2  003 004
loc34
2  003 004
loc34
2  003 004
loc34
2  003 004
loc34
2  003 004
loc34
2  003 004
loc34
2  003 004
loc34
2  003 004
loc34
2  003 004
loc34
2  003 004
loc34
2  003 004
loc34
2  003 004
loc34
2  003 004
loc34
2  003 004
loc34
2  003 004
loc34
2  003 004
loc34
2  003 004
loc34
2  003 004
loc34
2  003 004
loc34
2  003 004
loc34
2  003 004
loc34
2  003 004
loc34
2  003 004
loc34
2  003 004
loc34
2  003 004
loc34
2  003 004
loc34
2  003 004
loc34
2  003 004
loc34
2  003 004
loc34
2  003 004
loc34
2  003 004
loc34
2  003 004
loc34
2  003 004
loc34
2  003 004
loc34
2  003 004
loc34
2  003 004
loc34
2  003 004
loc34
2  003 004
loc34
2  003 004
loc34
2  003 004
loc34
2  003 004
loc34
2  003 004
loc34
2  003 004
loc34
2  003 004
loc34
2  003 004
loc34
2  003 004
loc34
2  003 004
loc34
2  003 004
loc34
2  003 004
loc34
2  003 004
loc34
2  003 004
loc34
2  003 004
loc34
2  003 004
loc34
2  003 004
loc34
2  003 004
loc34
2  003 004
loc34
2  003 004
loc34
2  003 004
loc34
2  003 004
loc34
2  003 004
loc34
2  003 004
loc34
2  003 004
loc34
2  003 004
loc34
2  003 004
loc34
2  003 004
loc34
2  003 004
loc34
2  003 004
loc34
2  003 004
loc34
2  003 004
loc34
2  003 004
loc34
2  003 004
loc34
2  003 004
loc34
2  003 004
loc34
2  003 004
loc34
2  003 004
loc34
2  003 004
loc34
2  003 004
loc34
2  003 004
loc34
2  003 004
loc34
2  003 004
loc34
2  003 004
loc34
2  003 004
loc34
2  003 004
loc34
2  003 004
loc34
2  003 004
loc34
2  003 004
loc34
2  003 004
loc34
2  003 004
loc34
2  003 004
loc34
2  003 004
loc34
2  003 004
loc34
2  003 004
loc34
2  003 004
loc34
2  003 004
loc34
2  003 004
loc34
2  003 004
loc34
2  003 004
loc34
2  003 004
loc34
2  003 004
loc34
2  003 004
loc35
2  003 004
loc35
2  003 004
loc35
2  003 004
loc35
2  003 004
loc35
2  003 004
loc35
2  003 004
loc35
2  003 004
loc35
2  003 004
loc35
2  003 004
loc35
2  003 004
loc35
2  003 004
loc35
2  003 004
loc35
2  003 004
loc35
2  003 004
loc35
2  003 004
loc35
2  003 004
loc35
2  003 004
loc35
2  003 004
loc35
2  003 004
loc35
2  003 004
loc35
2  003 004
loc35
2  003 004
loc35
2  003 004
loc35
2  003 004
loc35
2  003 004
loc35
2  003 004
loc35
2  003 004
loc35
2  003 004
loc35
2  003 004
loc35
2  003 004
loc35
2  003 004
loc35
2  003 004
loc35
2  003 004
loc35
2  003 004
loc35
2  003 004
loc35
2  003 004
loc35
2  003 004
loc35
2  003 004
loc35
2  003 004
loc35
2  003 004
loc35
2  003 004
loc35
2  003 004
loc35
2  003 004
loc35
2  003 004
loc35
2  003 004
loc35
2  003 004
loc35
2  003 004
loc35
2  003 004
loc35
2  003 004
loc35
2  003 004
loc35
2  003 004
loc35
2  003 004
loc35
2  003 004
loc35
2  003 004
loc35
2  003 004
loc35
2  003 004
loc35
2  003 004
loc35
2  003 004
loc35
2  003 004
loc35
2  003 004
loc35
2  003 004
loc35
2  003 004
loc35
2  003 004
loc35
2  003 004
loc35
2  003 004
loc35
2  003 004
loc35
2  003 004
loc35
2  003 004
loc35
2  003 004
loc35
2  003 004
loc35
2  003 004
loc35
2  003 004
loc35
2  003 004
loc35
2  003 004
loc35
2  003 004
loc35
2  003 004
loc35
2  003 004
loc35
2  003 004
loc35
2  003 004
loc35
2  003 004
loc35
2  003 004
loc35
2  003 004
loc35
2  003 004
loc35
2  003 004
loc35
2  003 004
loc35
2  003 004
loc35
2  003 004
loc35
2  003 004
loc35
2  003 004
loc35
2  003 004
loc35
2  003 004
loc35
2  003 004
loc35
2  003 004
loc35
2  003 004
loc35
2  003 004
loc35
2  003 004
loc35
2  003 004
loc35
2  003 004
loc35
2  003 004
loc35
2  003 004
loc36
2  003 004
loc36
2  003 004
loc36
2  003 004
loc36
2  003 004
loc36
2  003 004
loc36
2  003 004
loc36
2  003 004
loc36
2  003 004
loc36
2  003 004
loc36
2  003 004
loc36
2  003 004
loc36
2  003 004
loc36
2  003 004
loc36
2  003 004
loc36
2  003 004
loc36
2  003 004
loc36
2  003 004
loc36
2  003 004
loc36
2  003 004
loc36
2  003 004
loc36
2  003 004
loc36
2  003 004
loc36
2  003 004
loc36
2  003 004
loc36
2  003 004
loc36
2  003 004
loc36
2  003 004
loc36
2  003 004
loc36
2  003 004
loc36
2  003 004
loc36
2  003 004
loc36
2  003 004
loc36
2  003 004
loc36
2  003 004
loc36
2  003 004
loc36
2  003 004
loc36
2  003 004
loc36
2  003 004
loc36
2  003 004
loc36
2  003 004
loc36
2  003 004
loc36
2  003 004
loc36
2  003 004
loc36
2  003 004
loc36
2  003 004
loc36
2  003 004
loc36
2  003 004
loc36
2  003 004
loc36
2  003 004
loc36
2  003 004
loc36
2  003 004
loc36
2  003 004
loc36
2  003 004
loc36
2  003 004
loc36
2  003 004
loc36
2  003 004
loc36
2  003 004
loc36
2  003 004
loc36
2  003 004
loc36
2  003 004
loc36
2  003 004
loc36
2  003 004
loc36
2  003 004
loc36
2  003 004
loc36
2  003 004
loc36
2  003 004
loc36
2  003 004
loc36
2  003 004
loc36
2  003 004
loc36
2  003 004
loc36
2  003 004
loc36
2  003 004
loc36
2  003 004
loc36
2  003 004
loc36
2  003 004
loc36
2  003 004
loc36
2  003 004
loc36
2  003 004
loc36
2  003 004
loc36
2  003 004
loc36
2  003 004
loc36
2  003 004
loc36
2  003 004
loc36
2  003 004
loc36
2  003 004
loc36
2  003 004
loc36
2  003 004
loc36
2  003 004
loc36
2  003 004
loc36
2  003 004
loc36
2  003 004
loc36
2  003 004
loc36
2  003 004
loc36
2  003 004
loc36
2  003 004
loc36
2  003 004
loc36
2  003 004
loc36
2  003 004
loc36
2  003 004
loc36
2  003 004
loc37
2  003 004
loc37
2  003 004
loc37
2  003 004
loc37
2  003 004
loc37
2  003 004
loc37
2  003 004
loc37
2  003 004
loc37
2  003 004
loc37
2  003 004
loc37
2  003 004
loc37
2  003 004
loc37
2  003 004
loc37
2  003 004
loc37
2  003 004
loc37
2  003 004
loc37
2  003 004
loc37
2  003 004
loc37
2  003 004
loc37
2  003 004
loc37
2  003 004
loc37
2  003 004
loc37
2  003 004
loc37
2  003 004
loc37
2  003 004
loc37
2  003 004
loc37
2  003 004
loc37
2  003 004
loc37
2  003 004
loc37
2  003 004
loc37
2  003 004
loc37
2  003 004
loc37
2  003 004
loc37
2  003 004
loc37
2  003 004
loc37
2  003 004
loc37
2  003 004
loc37
2  003 004
loc37
2  003 004
loc37
2  003 004
loc37
2  003 004
loc37
2  003 004
loc37
2  003 004
loc37
2  003 004
loc37
2  003 004
loc37
2  003 004
loc37
2  003 004
loc37
2  003 004
loc37
2  003 004
loc37
2  003 004
loc37
2  003 004
loc37
2  003 004
loc37
2  003 004
loc37
2  003 004
loc37
2  003 004
loc37
2  003 004
loc37
2  003 004
loc37
2  003 004
loc37
2  003 004
loc37
2  003 004
loc37
2  003 004
loc37
2  003 004
loc37
2  003 004
loc37
2  003 004
loc37
2  003 004
loc37
2  003 004
loc37
2  003 004
loc37
2  003 004
loc37
2  003 004
loc37
2  003 004
loc37
2  003 004
loc37
2  003 004
loc37
2  003 004
loc37
2  003 004
loc37
2  003 004
loc37
2  003 004
loc37
2  003 004
loc37
2  003 004
loc37
2  003 004
loc37
2  003 004
loc37
2  003 004
loc37
2  003 004
loc37
2  003 004
loc37
2  003 004
loc37
2  003 004
loc37
2  003 004
loc37
2  003 004
loc37
2  003 004
loc37
2  003 004
loc37
2  003 004
loc37
2  003 004
loc37
2  003 004
loc37
2  003 004
loc37
2  003 004
loc37
2  003 004
loc37
2  003 004
loc37
2  003 004
loc37
2  003 004
loc37
2  003 004
loc37
2  003 004
loc37
2  003 004
loc38
2  003 004
loc38
2  003 004
loc38
2  003 004
loc38
2  003 004
loc38
2  003 004
loc38
2  003 004
loc38
2  003 004
loc38
2  003 004
loc38
2  003 004
loc38
2  003 004
loc38
2  003 004
loc38
2  003 004
loc38
2  003 004
loc38
2  003 004
loc38
2  003 004
loc38
2  003 004
loc38
2  003 004
loc38
2  003 004
loc38
2  003 004
loc38
2  003 004
loc38
2  003 004
loc38
2  003 004
loc38
2  003 004
loc38
2  003 004
loc38
2  003 004
loc38
2  003 004
loc38
2  003 004
loc38
2  003 004
loc38
2  003 004
loc38
2  003 004
loc38
2  003 004
loc38
2  003 004
loc38
2  003 004
loc38
2  003 004
loc38
2  003 004
loc38
2  003 004
loc38
2  003 004
loc38
2  003 004
loc38
2  003 004
loc38
2  003 004
loc38
2  003 004
loc38
2  003 004
loc38
2  003 004
loc38
2  003 004
loc38
2  003 004
loc38
2  003 004
loc38
2  003 004
loc38
2  003 004
loc38
2  003 004
loc38
2  003 004
loc38
2  003 004
loc38
2  003 004
loc38
2  003 004
loc38
2  003 004
loc38
2  003 004
loc38
2  003 004
loc38
2  003 004
loc38
2  003 004
loc38
2  003 004
loc38
2  003 004
loc38
2  003 004
loc38
2  003 004
loc38
2  003 004
loc38
2  003 004
loc38
2  003 004
loc38
2  003 004
loc38
2  003 004
loc38
2  003 004
loc38
2  003 004
loc38
2  003 004
loc38
2  003 004
loc38
2  003 004
loc38
2  003 004
loc38
2  003 004
loc38
2  003 004
loc38
2  003 004
loc38
2  003 004
loc38
2  003 004
loc38
2  003 004
loc38
2  003 004
loc38
2  003 004
loc38
2  003 004
loc38
2  003 004
loc38
2  003 004
loc38
2  003 004
loc38
2  003 004
loc38
2  003 004
loc38
2  003 004
loc38
2  003 004
loc38
2  003 004
loc38
2  003 004
loc38
2  003 004
loc38
2  003 004
loc38
2  003 004
loc38
2  003 004
loc38
2  003 004
loc38
2  003 004
loc38
2  003 004
loc38
2  003 004
loc38
2  003 004
loc39
2  003 004
loc39
2  003 004
loc39
2  003 004
loc39
2  003 004
loc39
2  003 004
loc39
2  003 004
loc39
2  003 004
loc39
2  003 004
loc39
2  003 004
loc39
2  003 004
loc39
2  003 004
loc39
2  003 004
loc39
2  003 004
loc39
2  003 004
loc39
2  003 004
loc39
2  003 004
loc39
2  003 004
loc39
2  003 004
loc39
2  003 004
loc39
2  003 004
loc39
2  003 004
loc39
2  003 004
loc39
2  003 004
loc39
2  003 004
loc39
2  003 004
loc39
2  003 004
loc39
2  003 004
loc39
2  003 004
loc39
2  003 004
loc39
2  003 004
loc39
2  003 004
loc39
2  003 004
loc39
2  003 004
loc39
2  003 004
loc39
2  003 004
loc39
2  003 004
loc39
2  003 004
loc39
2  003 004
loc39
2  003 004
loc39
2  003 004
loc39
2  003 004
loc39
2  003 004
loc39
2  003 004
loc39
2  003 004
loc39
2  003 004
loc39
2  003 004
loc39
2  003 004
loc39
2  003 004
loc39
2  003 004
loc39
2  003 004
loc39
2  003 004
loc39
2  003 004
loc39
2  003 004
loc39
2  003 004
loc39
2  003 004
loc39
2  003 004
loc39
2  003 004
loc39
2  003 004
loc39
2  003 004
loc39
2  003 004
loc39
2  003 004
loc39
2  003 004
loc39
2  003 004
loc39
2  003 004
loc39
2  003 004
loc39
2  003 004
loc39
2  003 004
loc39
2  003 004
loc39
2  003 004
loc39
2  003 004
loc39
2  003 004
loc39
2  003 004
loc39
2  003 004
loc39
2  003 004
loc39
2  003 004
loc39
2  003 004
loc39
2  003 004
loc39
2  003 004
loc39
2  003 004
loc39
2  003 004
loc39
2  003 004
loc39
2  003 004
loc39
2  003 004
loc39
2  003 004
loc39
2  003 004
loc39
2  003 004
loc39
2  003 004
loc39
2  003 004
loc39
2  003 004
loc39
2  003 004
loc39
2  003 004
loc39
2  003 004
loc39
2  003 004
loc39
2  003 004
loc39
2  003 004
loc39
2  003 004
loc39
2  003 004
loc39
2  003 004
loc39
2  003 004
loc39
2  003 004
loc40
2  003 004
loc40
2  003 004
loc40
2  003 004
loc40
2  003 004
loc40
2  003 004
loc40
2  003 004
loc40
2  003 004
loc40
2  003 004
loc40
2  003 004
loc40
2  003 004
loc40
2  003 004
loc40
2  003 004
loc40
2  003 004
loc40
2  003 004
loc40
2  003 004
loc40
2  003 004
loc40
2  003 004
loc40
2  003 004
loc40
2  003 004
loc40
2  003 004
loc40
2  003 004
loc40
2  003 004
loc40
2  003 004
loc40
2  003 004
loc40
2  003 004
loc40
2  003 004
loc40
2  003 004
loc40
2  003 004
loc40
2  003 004
loc40
2  003 004
loc40
2  003 004
loc40
2  003 004
loc40
2  003 004
loc40
2  003 004
loc40
2  003 004
loc40
2  003 004
loc40
2  003 004
loc40
2  003 004
loc40
2  003 004
loc40
2  003 004
loc40
2  003 004
loc40
2  003 004
loc40
2  003 004
loc40
2  003 004
loc40
2  003 004
loc40
2  003 004
loc40
2  003 004
loc40
2  003 004
loc40
2  003 004
loc40
2  003 004
loc40
2  003 004
loc40
2  003 004
loc40
2  003 004
loc40
2  003 004
loc40
2  003 004
loc40
2  003 004
loc40
2  003 004
loc40
2  003 004
loc40
2  003 004
loc40
2  003 004
loc40
2  003 004
loc40
2  003 004
loc40
2  003 004
loc40
2  003 004
loc40
2  003 004
loc40
2  003 004
loc40
2  003 004
loc40
2  003 004
loc40
2  003 004
loc40
2  003 004
loc40
2  003 004
loc40
2  003 004
loc40
2  003 004
loc40
2  003 004
loc40
2  003 004
loc40
2  003 004
loc40
2  003 004
loc40
2  003 004
loc40
2  003 004
loc40
2  003 004
loc40
2  003 004
loc40
2  003 004
loc40
2  003 004
loc40
2  003 004
loc40
2  003 004
loc40
2  003 004
loc40
2  003 004
loc40
2  003 004
loc40
2  003 004
loc40
2  003 004
loc40
2  003 004
loc40
2  003 004
loc40
2  003 004
loc40
2  003 004
loc40
2  003 004
loc40
2  003 004
loc40
2  003 004
loc40
2  003 004
loc40
2  003 004
loc40
2  003 004
loc41
2  003 004
loc41
2  003 004
loc41
2  003 004
loc41
2  003 004
loc41
2  003 004
loc41
2  003 004
loc41
2  003 004
loc41
2  003 004
loc41
2  003 004
loc41
2  003 004
loc41
2  003 004
loc41
2  003 004
loc41
2  003 004
loc41
2  003 004
loc41
2  003 004
loc41
2  003 004
loc41
2  003 004
loc41
2  003 004
loc41
2  003 004
loc41
2  003 004
loc41
2  003 004
loc41
2  003 004
loc41
2  003 004
loc41
2  003 004
loc41
2  003 004
loc41
2  003 004
loc41
2  003 004
loc41
2  003 004
loc41
2  003 004
loc41
2  003 004
loc41
2  003 004
loc41
2  003 004
loc41
2  003 004
loc41
2  003 004
loc41
2  003 004
loc41
2  003 004
loc41
2  003 004
loc41
2  003 004
loc41
2  003 004
loc41
2  003 004
loc41
2  003 004
loc41
2  003 004
loc41
2  003 004
loc41
2  003 004
loc41
2  003 004
loc41
2  003 004
loc41
2  003 004
loc41
2  003 004
loc41
2  003 004
loc41
2  003 004
loc41
2  003 004
loc41
2  003 004
loc41
2  003 004
loc41
2  003 004
loc41
2  003 004
loc41
2  003 004
loc41
2  003 004
loc41
2  003 004
loc41
2  003 004
loc41
2  003 004
loc41
2  003 004
loc41
2  003 004
loc41
2  003 004
loc41
2  003 004
loc41
2  003 004
loc41
2  003 004
loc41
2  003 004
loc41
2  003 004
loc41
2  003 004
loc41
2  003 004
loc41
2  003 004
loc41
2  003 004
loc41
2  003 004
loc41
2  003 004
loc41
2  003 004
loc41
2  003 004
loc41
2  003 004
loc41
2  003 004
loc41
2  003 004
loc41
2  003 004
loc41
2  003 004
loc41
2  003 004
loc41
2  003 004
loc41
2  003 004
loc41
2  003 004
loc41
2  003 004
loc41
2  003 004
loc41
2  003 004
loc41
2  003 004
loc41
2  003 004
loc41
2  003 004
loc41
2  003 004
loc41
2  003 004
loc41
2  003 004
loc41
2  003 004
loc41
2  003 004
loc41
2  003 004
loc41
2  003 004
loc41
2  003 004
loc41
2  003 004
loc42
2  003 004
loc42
2  003 004
loc42
2  003 004
loc42
2  003 004
loc42
2  003 004
loc42
2  003 004
loc42
2  003 004
loc42
2  003 004
loc42
2  003 004
loc42
2  003 004
loc42
2  003 004
loc42
2  003 004
loc42
2  003 004
loc42
2  003 004
loc42
2  003 004
loc42
2  003 004
loc42
2  003 004
loc42
2  003 004
loc42
2  003 004
loc42
2  003 004
loc42
2  003 004
loc42
2  003 004
loc42
2  003 004
loc42
2  003 004
loc42
2  003 004
loc42
2  003 004
loc42
2  003 004
loc42
2  003 004
loc42
2  003 004
loc42
2  003 004
loc42
2  003 004
loc42
2  003 004
loc42
2  003 004
loc42
2  003 004
loc42
2  003 004
loc42
2  003 004
loc42
2  003 004
loc42
2  003 004
loc42
2  003 004
loc42
2  003 004
loc42
2  003 004
loc42
2  003 004
loc42
2  003 004
loc42
2  003 004
loc42
2  003 004
loc42
2  003 004
loc42
2  003 004
loc42
2  003 004
loc42
2  003 004
loc42
2  003 004
loc42
2  003 004
loc42
2  003 004
loc42
2  003 004
loc42
2  003 004
loc42
2  003 004
loc42
2  003 004
loc42
2  003 004
loc42
2  003 004
loc42
2  003 004
loc42
2  003 004
loc42
2  003 004
loc42
2  003 004
loc42
2  003 004
loc42
2  003 004
loc42
2  003 004
loc42
2  003 004
loc42
2  003 004
loc42
2  003 004
loc42
2  003 004
loc42
2  003 004
loc42
2  003 004
loc42
2  003 004
loc42
2  003 004
loc42
2  003 004
loc42
2  003 004
loc42
2  003 004
loc42
2  003 004
loc42
2  003 004
loc42
2  003 004
loc42
2  003 004
loc42
2  003 004
loc42
2  003 004
loc42
2  003 004
loc42
2  003 004
loc42
2  003 004
loc42
2  003 004
loc42
2  003 004
loc42
2  003 004
loc42
2  003 004
loc42
2  003 004
loc42
2  003 004
loc42
2  003 004
loc42
2  003 004
loc42
2  003 004
loc42
2  003 004
loc42
2  003 004
loc42
2  003 004
loc42
2  003 004
loc42
2  003 004
loc42
2  003 004
loc43
2  003 004
loc43
2  003 004
loc43
2  003 004
loc43
2  003 004
loc43
2  003 004
loc43
2  003 004
loc43
2  003 004
loc43
2  003 004
loc43
2  003 004
loc43
2  003 004
loc43
2  003 004
loc43
2  003 004
loc43
2  003 004
loc43
2  003 004
loc43
2  003 004
loc43
2  003 004
loc43
2  003 004
loc43
2  003 004
loc43
2  003 004
loc43
2  003 004
loc43
2  003 004
loc43
2  003 004
loc43
2  003 004
loc43
2  003 004
loc43
2  003 004
loc43
2  003 004
loc43
2  003 004
loc43
2  003 004
loc43
2  003 004
loc43
2  003 004
loc43
2  003 004
loc43
2  003 004
loc43
2  003 004
loc43
2  003 004
loc43
2  003 004
loc43
2  003 004
loc43
2  003 004
loc43
2  003 004
loc43
2  003 004
loc43
2  003 004
loc43
2  003 004
loc43
2  003 004
loc43
2  003 004
loc43
2  003 004
loc43
2  003 004
loc43
2  003 004
loc43
2  003 004
loc43
2  003 004
loc43
2  003 004
loc43
2  003 004
loc43
2  003 004
loc43
2  003 004
loc43
2  003 004
loc43
2  003 004
loc43
2  003 004
loc43
2  003 004
loc43
2  003 004
loc43
2  003 004
loc43
2  003 004
loc43
2  003 004
loc43
2  003 004
loc43
2  003 004
loc43
2  003 004
loc43
2  003 004
loc43
2  003 004
loc43
2  003 004
loc43
2  003 004
loc43
2  003 004
loc43
2  003 004
loc43
2  003 004
loc43
2  003 004
loc43
2  003 004
loc43
2  003 004
loc43
2  003 004
loc43
2  003 004
loc43
2  003 004
loc43
2  003 004
loc43
2  003 004
loc43
2  003 004
loc43
2  003 004
loc43
2  003 004
loc43
2  003 004
loc43
2  003 004
loc43
2  003 004
loc43
2  003 004
loc43
2  003 004
loc43
2  003 004
loc43
2  003 004
loc43
2  003 004
loc43
2  003 004
loc43
2  003 004
loc43
2  003 004
loc43
2  003 004
loc43
2  003 004
loc43
2  003 004
loc43
2  003 004
loc43
2  003 004
loc43
2  003 004
loc43
2  003 004
loc43
2  003 004
loc44
2  003 004
loc44
2  003 004
loc44
2  003 004
loc44
2  003 004
loc44
2  003 004
loc44
2  003 004
loc44
2  003 004
loc44
2  003 004
loc44
2  003 004
loc44
2  003 004
loc44
2  003 004
loc44
2  003 004
loc44
2  003 004
loc44
2  003 004
loc44
2  003 004
loc44
2  003 004
loc44
2  003 004
loc44
2  003 004
loc44
2  003 004
loc44
2  003 004
loc44
2  003 004
loc44
2  003 004
loc44
2  003 004
loc44
2  003 004
loc44
2  003 004
loc44
2  003 004
loc44
2  003 004
loc44
2  003 004
loc44
2  003 004
loc44
2  003 004
loc44
2  003 004
loc44
2  003 004
loc44
2  003 004
loc44
2  003 004
loc44
2  003 004
loc44
2  003 004
loc44
2  003 004
loc44
2  003 004
loc44
2  003 004
loc44
2  003 004
loc44
2  003 004
loc44
2  003 004
loc44
2  003 004
loc44
2  003 004
loc44
2  003 004
loc44
2  003 004
loc44
2  003 004
loc44
2  003 004
loc44
2  003 004
loc44
2  003 004
loc44
2  003 004
loc44
2  003 004
loc44
2  003 004
loc44
2  003 004
loc44
2  003 004
loc44
2  003 004
loc44
2  003 004
loc44
2  003 004
loc44
2  003 004
loc44
2  003 004
loc44
2  003 004
loc44
2  003 004
loc44
2  003 004
loc44
2  003 004
loc44
2  003 004
loc44
2  003 004
loc44
2  003 004
loc44
2  003 004
loc44
2  003 004
loc44
2  003 004
loc44
2  003 004
loc44
2  003 004
loc44
2  003 004
loc44
2  003 004
loc44
2  003 004
loc44
2  003 004
loc44
2  003 004
loc44
2  003 004
loc44
2  003 004
loc44
2  003 004
loc44
2  003 004
loc44
2  003 004
loc44
2  003 004
loc44
2  003 004
loc44
2  003 004
loc44
2  003 004
loc44
2  003 004
loc44
2  003 004
loc44
2  003 004
loc44
2  003 004
loc44
2  003 004
loc44
2  003 004
loc44
2  003 004
loc44
2  003 004
loc44
2  003 004
loc44
2  003 004
loc44
2  003 004
loc44
2  003 004
loc44
2  003 004
loc44
2  003 004
loc45
2  003 004
loc45
2  003 004
loc45
2  003 004
loc45
2  003 004
loc45
2  003 004
loc45
2  003 004
loc45
2  003 004
loc45
2  003 004
loc45
2  003 004
loc45
2  003 004
loc45
2  003 004
loc45
2  003 004
loc45
2  003 004
loc45
2  003 004
loc45
2  003 004
loc45
2  003 004
loc45
2  003 004
loc45
2  003 004
loc45
2  003 004
loc45
2  003 004
loc45
2  003 004
loc45
2  003 004
loc45
2  003 004
loc45
2  003 004
loc45
2  003 004
loc45
2  003 004
loc45
2  003 004
loc45
2  003 004
loc45
2  003 004
loc45
2  003 004
loc45
2  003 004
loc45
2  003 004
loc45
2  003 004
loc45
2  003 004
loc45
2  003 004
loc45
2  003 004
loc45
2  003 004
loc45
2  003 004
loc45
2  003 004
loc45
2  003 004
loc45
2  003 004
loc45
2  003 004
loc45
2  003 004
loc45
2  003 004
loc45
2  003 004
loc45
2  003 004
loc45
2  003 004
loc45
2  003 004
loc45
2  003 004
loc45
2  003 004
loc45
2  003 004
loc45
2  003 004
loc45
2  003 004
loc45
2  003 004
loc45
2  003 004
loc45
2  003 004
loc45
2  003 004
loc45
2  003 004
loc45
2  003 004
loc45
2  003 004
loc45
2  003 004
loc45
2  003 004
loc45
2  003 004
loc45
2  003 004
loc45
2  003 004
loc45
2  003 004
loc45
2  003 004
loc45
2  003 004
loc45
2  003 004
loc45
2  003 004
loc45
2  003 004
loc45
2  003 004
loc45
2  003 004
loc45
2  003 004
loc45
2  003 004
loc45
2  003 004
loc45
2  003 004
loc45
2  003 004
loc45
2  003 004
loc45
2  003 004
loc45
2  003 004
loc45
2  003 004
loc45
2  003 004
loc45
2  003 004
loc45
2  003 004
loc45
2  003 004
loc45
2  003 004
loc45
2  003 004
loc45
2  003 004
loc45
2  003 004
loc45
2  003 004
loc45
2  003 004
loc45
2  003 004
loc45
2  003 004
loc45
2  003 004
loc45
2  003 004
loc45
2  003 004
loc45
2  003 004
loc45
2  003 004
loc45
2  003 004
loc46
2  003 004
loc46
2  003 004
loc46
2  003 004
loc46
2  003 004
loc46
2  003 004
loc46
2  003 004
loc46
2  003 004
loc46
2  003 004
loc46
2  003 004
loc46
2  003 004
loc46
2  003 004
loc46
2  003 004
loc46
2  003 004
loc46
2  003 004
loc46
2  003 004
loc46
2  003 004
loc46
2  003 004
loc46
2  003 004
loc46
2  003 004
loc46
2  003 004
loc46
2  003 004
loc46
2  003 004
loc46
2  003 004
loc46
2  003 004
loc46
2  003 004
loc46
2  003 004
loc46
2  003 004
loc46
2  003 004
loc46
2  003 004
loc46
2  003 004
loc46
2  003 004
loc46
2  003 004
loc46
2  003 004
loc46
2  003 004
loc46
2  003 004
loc46
2  003 004
loc46
2  003 004
loc46
2  003 004
loc46
2  003 004
loc46
2  003 004
loc46
2  003 004
loc46
2  003 004
loc46
2  003 004
loc46
2  003 004
loc46
2  003 004
loc46
2  003 004
loc46
2  003 004
loc46
2  003 004
loc46
2  003 004
loc46
2  003 004
loc46
2  003 004
loc46
2  003 004
loc46
2  003 004
loc46
2  003 004
loc46
2  003 004
loc46
2  003 004
loc46
2  003 004
loc46
2  003 004
loc46
2  003 004
loc46
2  003 004
loc46
2  003 004
loc46
2  003 004
loc46
2  003 004
loc46
2  003 004
loc46
2  003 004
loc46
2  003 004
loc46
2  003 004
loc46
2  003 004
loc46
2  003 004
loc46
2  003 004
loc46
2  003 004
loc46
2  003 004
loc46
2  003 004
loc46
2  003 004
loc46
2  003 004
loc46
2  003 004
loc46
2  003 004
loc46
2  003 004
loc46
2  003 004
loc46
2  003 004
loc46
2  003 004
loc46
2  003 004
loc46
2  003 004
loc46
2  003 004
loc46
2  003 004
loc46
2  003 004
loc46
2  003 004
loc46
2  003 004
loc46
2  003 004
loc46
2  003 004
loc46
2  003 004
loc46
2  003 004
loc46
2  003 004
loc46
2  003 004
loc46
2  003 004
loc46
2  003 004
loc46
2  003 004
loc46
2  003 004
loc46
2  003 004
loc46
2  003 004
loc47
2  003 004
loc47
2  003 004
loc47
2  003 004
loc47
2  003 004
loc47
2  003 004
loc47
2  003 004
loc47
2  003 004
loc47
2  003 004
loc47
2  003 004
loc47
2  003 004
loc47
2  003 004
loc47
2  003 004
loc47
2  003 004
loc47
2  003 004
loc47
2  003 004
loc47
2  003 004
loc47
2  003 004
loc47
2  003 004
loc47
2  003 004
loc47
2  003 004
loc47
2  003 004
loc47
2  003 004
loc47
2  003 004
loc47
2  003 004
loc47
2  003 004
loc47
2  003 004
loc47
2  003 004
loc47
2  003 004
loc47
2  003 004
loc47
2  003 004
loc47
2  003 004
loc47
2  003 004
loc47
2  003 004
loc47
2  003 004
loc47
2  003 004
loc47
2  003 004
loc47
2  003 004
loc47
2  003 004
loc47
2  003 004
loc47
2  003 004
loc47
2  003 004
loc47
2  003 004
loc47
2  003 004
loc47
2  003 004
loc47
2  003 004
loc47
2  003 004
loc47
2  003 004
loc47
2  003 004
loc47
2  003 004
loc47
2  003 004
loc47
2  003 004
loc47
2  003 004
loc47
2  003 004
loc47
2  003 004
loc47
2  003 004
loc47
2  003 004
loc47
2  003 004
loc47
2  003 004
loc47
2  003 004
loc47
2  003 004
loc47
2  003 004
loc47
2  003 004
loc47
2  003 004
loc47
2  003 004
loc47
2  003 004
loc47
2  003 004
loc47
2  003 004
loc47
2  003 004
loc47
2  003 004
loc47
2  003 004
loc47
2  003 004
loc47
2  003 004
loc47
2  003 004
loc47
2  003 004
loc47
2  003 004
loc47
2  003 004
loc47
2  003 004
loc47
2  003 004
loc47
2  003 004
loc47
2  003 004
loc47
2  003 004
loc47
2  003 004
loc47
2  003 004
loc47
2  003 004
loc47
2  003 004
loc47
2  003 004
loc47
2  003 004
loc47
2  003 004
loc47
2  003 004
loc47
2  003 004
loc47
2  003 004
loc47
2  003 004
loc47
2  003 004
loc47
2  003 004
loc47
2  003 004
loc47
2  003 004
loc47
2  003 004
loc47
2  003 004
loc47
2  003 004
loc47
2  003 004
loc48
2  003 004
loc48
2  003 004
loc48
2  003 004
loc48
2  003 004
loc48
2  003 004
loc48
2  003 004
loc48
2  003 004
loc48
2  003 004
loc48
2  003 004
loc48
2  003 004
loc48
2  003 004
loc48
2  003 004
loc48
2  003 004
loc48
2  003 004
loc48
2  003 004
loc48
2  003 004
loc48
2  003 004
loc48
2  003 004
loc48
2  003 004
loc48
2  003 004
loc48
2  003 004
loc48
2  003 004
loc48
2  003 004
loc48
2  003 004
loc48
2  003 004
loc48
2  003 004
loc48
2  003 004
loc48
2  003 004
loc48
2  003 004
loc48
2  003 004
loc48
2  003 004
loc48
2  003 004
loc48
2  003 004
loc48
2  003 004
loc48
2  003 004
loc48
2  003 004
loc48
2  003 004
loc48
2  003 004
loc48
2  003 004
loc48
2  003 004
loc48
2  003 004
loc48
2  003 004
loc48
2  003 004
loc48
2  003 004
loc48
2  003 004
loc48
2  003 004
loc48
2  003 004
loc48
2  003 004
loc48
2  003 004
loc48
2  003 004
loc48
2  003 004
loc48
2  003 004
loc48
2  003 004
loc48
2  003 004
loc48
2  003 004
loc48
2  003 004
loc48
2  003 004
loc48
2  003 004
loc48
2  003 004
loc48
2  003 004
loc48
2  003 004
loc48
2  003 004
loc48
2  003 004
loc48
2  003 004
loc48
2  003 004
loc48
2  003 004
loc48
2  003 004
loc48
2  003 004
loc48
2  003 004
loc48
2  003 004
loc48
2  003 004
loc48
2  003 004
loc48
2  003 004
loc48
2  003 004
loc48
2  003 004
loc48
2  003 004
loc48
2  003 004
loc48
2  003 004
loc48
2  003 004
loc48
2  003 004
loc48
2  003 004
loc48
2  003 004
loc48
2  003 004
loc48
2  003 004
loc48
2  003 004
loc48
2  003 004
loc48
2  003 004
loc48
2  003 004
loc48
2  003 004
loc48
2  003 004
loc48
2  003 004
loc48
2  003 004
loc48
2  003 004
loc48
2  003 004
loc48
2  003 004
loc48
2  003 004
loc48
2  003 004
loc48
2  003 004
loc48
2  003 004
loc48
2  003 004
loc49
2  003 004
loc49
2  003 004
loc49
2  003 004
loc49
2  003 004
loc49
2  003 004
loc49
2  003 004
loc49
2  003 004
loc49
2  003 004
loc49
2  003 004
loc49
2  003 004
loc49
2  003 004
loc49
2  003 004
loc49
2  003 004
loc49
2  003 004
loc49
2  003 004
loc49
2  003 004
loc49
2  003 004
loc49
2  003 004
loc49
2  003 004
loc49
2  003 004
loc49
2  003 004
loc49
2  003 004
loc49
2  003 004
loc49
2  003 004
loc49
2  003 004
loc49
2  003 004
loc49
2  003 004
loc49
2  003 004
loc49
2  003 004
loc49
2  003 004
loc49
2  003 004
loc49
2  003 004
loc49
2  003 004
loc49
2  003 004
loc49
2  003 004
loc49
2  003 004
loc49
2  003 004
loc49
2  003 004
loc49
2  003 004
loc49
2  003 004
loc49
2  003 004
loc49
2  003 004
loc49
2  003 004
loc49
2  003 004
loc49
2  003 004
loc49
2  003 004
loc49
2  003 004
loc49
2  003 004
loc49
2  003 004
loc49
2  003 004
loc49
2  003 004
loc49
2  003 004
loc49
2  003 004
loc49
2  003 004
loc49
2  003 004
loc49
2  003 004
loc49
2  003 004
loc49
2  003 004
loc49
2  003 004
loc49
2  003 004
loc49
2  003 004
loc49
2  003 004
loc49
2  003 004
loc49
2  003 004
loc49
2  003 004
loc49
2  003 004
loc49
2  003 004
loc49
2  003 004
loc49
2  003 004
loc49
2  003 004
loc49
2  003 004
loc49
2  003 004
loc49
2  003 004
loc49
2  003 004
loc49
2  003 004
loc49
2  003 004
loc49
2  003 004
loc49
2  003 004
loc49
2  003 004
loc49
2  003 004
loc49
2  003 004
loc49
2  003 004
loc49
2  003 004
loc49
2  003 004
loc49
2  003 004
loc49
2  003 004
loc49
2  003 004
loc49
2  003 004
loc49
2  003 004
loc49
2  003 004
loc49
2  003 004
loc49
2  003 004
loc49
2  003 004
loc49
2  003 004
loc49
2  003 004
loc49
2  003 004
loc49
2  003 004
loc49
2  003 004
loc49
2  003 004
loc49
2  003 004
loc50
2  003 004
loc50
2  003 004
loc50
2  003 004
loc50
2  003 004
loc50
2  003 004
loc50
2  003 004
loc50
2  003 004
loc50
2  003 004
loc50
2  003 004
loc50
2  003 004
loc50
2  003 004
loc50
2  003 004
loc50
2  003 004
loc50
2  003 004
loc50
2  003 004
loc50
2  003 004
loc50
2  003 004
loc50
2  003 004
loc50
2  003 004
loc50
2  003 004
loc50
2  003 004
loc50
2  003 004
loc50
2  003 004
loc50
2  003 004
loc50
2  003 004
loc50
2  003 004
loc50
2  003 004
loc50
2  003 004
loc50
2  003 004
loc50
2  003 004
loc50
2  003 004
loc50
2  003 004
loc50
2  003 004
loc50
2  003 004
loc50
2  003 004
loc50
2  003 004
loc50
2  003 004
loc50
2  003 004
loc50
2  003 004
loc50
2  003 004
loc50
2  003 004
loc50
2  003 004
loc50
2  003 004
loc50
2  003 004
loc50
2  003 004
loc50
2  003 004
loc50
2  003 004
loc50
2  003 004
loc50
2  003 004
loc50
2  003 004
loc50
2  003 004
loc50
2  003 004
loc50
2  003 004
loc50
2  003 004
loc50
2  003 004
loc50
2  003 004
loc50
2  003 004
loc50
2  003 004
loc50
2  003 004
loc50
2  003 004
loc50
2  003 004
loc50
2  003 004
loc50
2  003 004
loc50
2  003 004
loc50
2  003 004
loc50
2  003 004
loc50
2  003 004
loc50
2  003 004
loc50
2  003 004
loc50
2  003 004
loc50
2  003 004
loc50
2  003 004
loc50
2  003 004
loc50
2  003 004
loc50
2  003 004
loc50
2  003 004
loc50
2  003 004
loc50
2  003 004
loc50
2  003 004
loc50
2  003 004
loc50
2  003 004
loc50
2  003 004
loc50
2  003 004
loc50
2  003 004
loc50
2  003 004
loc50
2  003 004
loc50
2  003 004
loc50
2  003 004
loc50
2  003 004
loc50
2  003 004
loc50
2  003 004
loc50
2  003 004
loc50
2  003 004
loc50
2  003 004
loc50
2  003 004
loc50
2  003 004
loc50
2  003 004
loc50
2  003 004
loc50
2  003 004
loc50
2  003 004
loc51
2  003 004
loc51
2  003 004
loc51
2  003 004
loc51
2  003 004
loc51
2  003 004
loc51
2  003 004
loc51
2  003 004
loc51
2  003 004
loc51
2  003 004
loc51
2  003 004
loc51
2  003 004
loc51
2  003 004
loc51
2  003 004
loc51
2  003 004
loc51
2  003 004
loc51
2  003 004
loc51
2  003 004
loc51
2  003 004
loc51
2  003 004
loc51
2  003 004
loc51
2  003 004
loc51
2  003 004
loc51
2  003 004
loc51
2  003 004
loc51
2  003 004
loc51
2  003 004
loc51
2  003 004
loc51
2  003 004
loc51
2  003 004
loc51
2  003 004
loc51
2  003 004
loc51
2  003 004
loc51
2  003 004
loc51
2  003 004
loc51
2  003 004
loc51
2  003 004
loc51
2  003 004
loc51
2  003 004
loc51
2  003 004
loc51
2  003 004
loc51
2  003 004
loc51
2  003 004
loc51
2  003 004
loc51
2  003 004
loc51
2  003 004
loc51
2  003 004
loc51
2  003 004
loc51
2  003 004
loc51
2  003 004
loc51
2  003 004
loc51
2  003 004
loc51
2  003 004
loc51
2  003 004
loc51
2  003 004
loc51
2  003 004
loc51
2  003 004
loc51
2  003 004
loc51
2  003 004
loc51
2  003 004
loc51
2  003 004
loc51
2  003 004
loc51
2  003 004
loc51
2  003 004
loc51
2  003 004
loc51
2  003 004
loc51
2  003 004
loc51
2  003 004
loc51
2  003 004
loc51
2  003 004
loc51
2  003 004
loc51
2  003 004
loc51
2  003 004
loc51
2  003 004
loc51
2  003 004
loc51
2  003 004
loc51
2  003 004
loc51
2  003 004
loc51
2  003 004
loc51
2  003 004
loc51
2  003 004
loc51
2  003 004
loc51
2  003 004
loc51
2  003 004
loc51
2  003 004
loc51
2  003 004
loc51
2  003 004
loc51
2  003 004
loc51
2  003 004
loc51
2  003 004
loc51
2  003 004
loc51
2  003 004
loc51
2  003 004
loc51
2  003 004
loc51
2  003 004
loc51
2  003 004
loc51
2  003 004
loc51
2  003 004
loc51
2  003 004
loc51
2  003 004
loc51
2  003 004
loc52
2  003 004
loc52
2  003 004
loc52
2  003 004
loc52
2  003 004
loc52
2  003 004
loc52
2  003 004
loc52
2  003 004
loc52
2  003 004
loc52
2  003 004
loc52
2  003 004
loc52
2  003 004
loc52
2  003 004
loc52
2  003 004
loc52
2  003 004
loc52
2  003 004
loc52
2  003 004
loc52
2  003 004
loc52
2  003 004
loc52
2  003 004
loc52
2  003 004
loc52
2  003 004
loc52
2  003 004
loc52
2  003 004
loc52
2  003 004
loc52
2  003 004
loc52
2  003 004
loc52
2  003 004
loc52
2  003 004
loc52
2  003 004
loc52
2  003 004
loc52
2  003 004
loc52
2  003 004
loc52
2  003 004
loc52
2  003 004
loc52
2  003 004
loc52
2  003 004
loc52
2  003 004
loc52
2  003 004
loc52
2  003 004
loc52
2  003 004
loc52
2  003 004
loc52
2  003 004
loc52
2  003 004
loc52
2  003 004
loc52
2  003 004
loc52
2  003 004
loc52
2  003 004
loc52
2  003 004
loc52
2  003 004
loc52
2  003 004
loc52
2  003 004
loc52
2  003 004
loc52
2  003 004
loc52
2  003 004
loc52
2  003 004
loc52
2  003 004
loc52
2  003 004
loc52
2  003 004
loc52
2  003 004
loc52
2  003 004
loc52
2  003 004
loc52
2  003 004
loc52
2  003 004
loc52
2  003 004
loc52
2  003 004
loc52
2  003 004
loc52
2  003 004
loc52
2  003 004
loc52
2  003 004
loc52
2  003 004
loc52
2  003 004
loc52
2  003 004
loc52
2  003 004
loc52
2  003 004
loc52
2  003 004
loc52
2  003 004
loc52
2  003 004
loc52
2  003 004
loc52
2  003 004
loc52
2  003 004
loc52
2  003 004
loc52
2  003 004
loc52
2  003 004
loc52
2  003 004
loc52
2  003 004
loc52
2  003 004
loc52
2  003 004
loc52
2  003 004
loc52
2  003 004
loc52
2  003 004
loc52
2  003 004
loc52
2  003 004
loc52
2  003 004
loc52
2  003 004
loc52
2  003 004
loc52
2  003 004
loc52
2  003 004
loc52
2  003 004
loc52
2  003 004
loc52
2  003 004
loc53
2  003 004
loc53
2  003 004
loc53
2  003 004
loc53
2  003 004
loc53
2  003 004
loc53
2  003 004
loc53
2  003 004
loc53
2  003 004
loc53
2  003 004
loc53
2  003 004
loc53
2  003 004
loc53
2  003 004
loc53
2  003 004
loc53
2  003 004
loc53
2  003 004
loc53
2  003 004
loc53
2  003 004
loc53
2  003 004
loc53
2  003 004
loc53
2  003 004
loc53
2  003 004
loc53
2  003 004
loc53
2  003 004
loc53
2  003 004
loc53
2  003 004
loc53
2  003 004
loc53
2  003 004
loc53
2  003 004
loc53
2  003 004
loc53
2  003 004
loc53
2  003 004
loc53
2  003 004
loc53
2  003 004
loc53
2  003 004
loc53
2  003 004
loc53
2  003 004
loc53
2  003 004
loc53
2  003 004
loc53
2  003 004
loc53
2  003 004
loc53
2  003 004
loc53
2  003 004
loc53
2  003 004
loc53
2  003 004
loc53
2  003 004
loc53
2  003 004
loc53
2  003 004
loc53
2  003 004
loc53
2  003 004
loc53
2  003 004
loc53
2  003 004
loc53
2  003 004
loc53
2  003 004
loc53
2  003 004
loc53
2  003 004
loc53
2  003 004
loc53
2  003 004
loc53
2  003 004
loc53
2  003 004
loc53
2  003 004
loc53
2  003 004
loc53
2  003 004
loc53
2  003 004
loc53
2  003 004
loc53
2  003 004
loc53
2  003 004
loc53
2  003 004
loc53
2  003 004
loc53
2  003 004
loc53
2  003 004
loc53
2  003 004
loc53
2  003 004
loc53
2  003 004
loc53
2  003 004
loc53
2  003 004
loc53
2  003 004
loc53
2  003 004
loc53
2  003 004
loc53
2  003 004
loc53
2  003 004
loc53
2  003 004
loc53
2  003 004
loc53
2  003 004
loc53
2  003 004
loc53
2  003 004
loc53
2  003 004
loc53
2  003 004
loc53
2  003 004
loc53
2  003 004
loc53
2  003 004
loc53
2  003 004
loc53
2  003 004
loc53
2  003 004
loc53
2  003 004
loc53
2  003 004
loc53
2  003 004
loc53
2  003 004
loc53
2  003 004
loc53
2  003 004
loc53
2  003 004
loc54
2  003 004
loc54
2  003 004
loc54
2  003 004
loc54
2  003 004
loc54
2  003 004
loc54
2  003 004
loc54
2  003 004
loc54
2  003 004
loc54
2  003 004
loc54
2  003 004
loc54
2  003 004
loc54
2  003 004
loc54
2  003 004
loc54
2  003 004
loc54
2  003 004
loc54
2  003 004
loc54
2  003 004
loc54
2  003 004
loc54
2  003 004
loc54
2  003 004
loc54
2  003 004
loc54
2  003 004
loc54
2  003 004
loc54
2  003 004
loc54
2  003 004
loc54
2  003 004
loc54
2  003 004
loc54
2  003 004
loc54
2  003 004
loc54
2  003 004
loc54
2  003 004
loc54
2  003 004
loc54
2  003 004
loc54
2  003 004
loc54
2  003 004
loc54
2  003 004
loc54
2  003 004
loc54
2  003 004
loc54
2  003 004
loc54
2  003 004
loc54
2  003 004
loc54
2  003 004
loc54
2  003 004
loc54
2  003 004
loc54
2  003 004
loc54
2  003 004
loc54
2  003 004
loc54
2  003 004
loc54
2  003 004
loc54
2  003 004
loc54
2  003 004
loc54
2  003 004
loc54
2  003 004
loc54
2  003 004
loc54
2  003 004
loc54
2  003 004
loc54
2  003 004
loc54
2  003 004
loc54
2  003 004
loc54
2  003 004
loc54
2  003 004
loc54
2  003 004
loc54
2  003 004
loc54
2  003 004
loc54
2  003 004
loc54
2  003 004
loc54
2  003 004
loc54
2  003 004
loc54
2  003 004
loc54
2  003 004
loc54
2  003 004
loc54
2  003 004
loc54
2  003 004
loc54
2  003 004
loc54
2  003 004
loc54
2  003 004
loc54
2  003 004
loc54
2  003 004
loc54
2  003 004
loc54
2  003 004
loc54
2  003 004
loc54
2  003 004
loc54
2  003 004
loc54
2  003 004
loc54
2  003 004
loc54
2  003 004
loc54
2  003 004
loc54
2  003 004
loc54
2  003 004
loc54
2  003 004
loc54
2  003 004
loc54
2  003 004
loc54
2  003 004
loc54
2  003 004
loc54
2  003 004
loc54
2  003 004
loc54
2  003 004
loc54
2  003 004
loc54
2  003 004
loc54
2  003 004
loc55
2  003 004
loc55
2  003 004
loc55
2  003 004
loc55
2  003 004
loc55
2  003 004
loc55
2  003 004
loc55
2  003 004
loc55
2  003 004
loc55
2  003 004
loc55
2  003 004
loc55
2  003 004
loc55
2  003 004
loc55
2  003 004
loc55
2  003 004
loc55
2  003 004
loc55
2  003 004
loc55
2  003 004
loc55
2  003 004
loc55
2  003 004
loc55
2  003 004
loc55
2  003 004
loc55
2  003 004
loc55
2  003 004
loc55
2  003 004
loc55
2  003 004
loc55
2  003 004
loc55
2  003 004
loc55
2  003 004
loc55
2  003 004
loc55
2  003 004
loc55
2  003 004
loc55
2  003 004
loc55
2  003 004
loc55
2  003 004
loc55
2  003 004
loc55
2  003 004
loc55
2  003 004
loc55
2  003 004
loc55
2  003 004
loc55
2  003 004
loc55
2  003 004
loc55
2  003 004
loc55
2  003 004
loc55
2  003 004
loc55
2  003 004
loc55
2  003 004
loc55
2  003 004
loc55
2  003 004
loc55
2  003 004
loc55
2  003 004
loc55
2  003 004
loc55
2  003 004
loc55
2  003 004
loc55
2  003 004
loc55
2  003 004
loc55
2  003 004
loc55
2  003 004
loc55
2  003 004
loc55
2  003 004
loc55
2  003 004
loc55
2  003 004
loc55
2  003 004
loc55
2  003 004
loc55
2  003 004
loc55
2  003 004
loc55
2  003 004
loc55
2  003 004
loc55
2  003 004
loc55
2  003 004
loc55
2  003 004
loc55
2  003 004
loc55
2  003 004
loc55
2  003 004
loc55
2  003 004
loc55
2  003 004
loc55
2  003 004
loc55
2  003 004
loc55
2  003 004
loc55
2  003 004
loc55
2  003 004
loc55
2  003 004
loc55
2  003 004
loc55
2  003 004
loc55
2  003 004
loc55
2  003 004
loc55
2  003 004
loc55
2  003 004
loc55
2  003 004
loc55
2  003 004
loc55
2  003 004
loc55
2  003 004
loc55
2  003 004
loc55
2  003 004
loc55
2  003 004
loc55
2  003 004
loc55
2  003 004
loc55
2  003 004
loc55
2  003 004
loc55
2  003 004
loc55
2  003 004
loc56
2  003 004
loc56
2  003 004
loc56
2  003 004
loc56
2  003 004
loc56
2  003 004
loc56
2  003 004
loc56
2  003 004
loc56
2  003 004
loc56
2  003 004
loc56
2  003 004
loc56
2  003 004
loc56
2  003 004
loc56
2  003 004
loc56
2  003 004
loc56
2  003 004
loc56
2  003 004
loc56
2  003 004
loc56
2  003 004
loc56
2  003 004
loc56
2  003 004
loc56
2  003 004
loc56
2  003 004
loc56
2  003 004
loc56
2  003 004
loc56
2  003 004
loc56
2  003 004
loc56
2  003 004
loc56
2  003 004
loc56
2  003 004
loc56
2  003 004
loc56
2  003 004
loc56
2  003 004
loc56
2  003 004
loc56
2  003 004
loc56
2  003 004
loc56
2  003 004
loc56
2  003 004
loc56
2  003 004
loc56
2  003 004
loc56
2  003 004
loc56
2  003 004
loc56
2  003 004
loc56
2  003 004
loc56
2  003 004
loc56
2  003 004
loc56
2  003 004
loc56
2  003 004
loc56
2  003 004
loc56
2  003 004
loc56
2  003 004
loc56
2  003 004
loc56
2  003 004
loc56
2  003 004
loc56
2  003 004
loc56
2  003 004
loc56
2  003 004
loc56
2  003 004
loc56
2  003 004
loc56
2  003 004
loc56
2  003 004
loc56
2  003 004
loc56
2  003 004
loc56
2  003 004
loc56
2  003 004
loc56
2  003 004
loc56
2  003 004
loc56
2  003 004
loc56
2  003 004
loc56
2  003 004
loc56
2  003 004
loc56
2  003 004
loc56
2  003 004
loc56
2  003 004
loc56
2  003 004
loc56
2  003 004
loc56
2  003 004
loc56
2  003 004
loc56
2  003 004
loc56
2  003 004
loc56
2  003 004
loc56
2  003 004
loc56
2  003 004
loc56
2  003 004
loc56
2  003 004
loc56
2  003 004
loc56
2  003 004
loc56
2  003 004
loc56
2  003 004
loc56
2  003 004
loc56
2  003 004
loc56
2  003 004
loc56
2  003 004
loc56
2  003 004
loc56
2  003 004
loc56
2  003 004
loc56
2  003 004
loc56
2  003 004
loc56
2  003 004
loc56
2  003 004
loc56
2  003 004
loc57
2  003 004
loc57
2  003 004
loc57
2  003 004
loc57
2  003 004
loc57
2  003 004
loc57
2  003 004
loc57
2  003 004
loc57
2  003 004
loc57
2  003 004
loc57
2  003 004
loc57
2  003 004
loc57
2  003 004
loc57
2  003 004
loc57
2  003 004
loc57
2  003 004
loc57
2  003 004
loc57
2  003 004
loc57
2  003 004
loc57
2  003 004
loc57
2  003 004
loc57
2  003 004
loc57
2  003 004
loc57
2  003 004
loc57
2  003 004
loc57
2  003 004
loc57
2  003 004
loc57
2  003 004
loc57
2  003 004
loc57
2  003 004
loc57
2  003 004
loc57
2  003 004
loc57
2  003 004
loc57
2  003 004
loc57
2  003 004
loc57
2  003 004
loc57
2  003 004
loc57
2  003 004
loc57
2  003 004
loc57
2  003 004
loc57
2  003 004
loc57
2  003 004
loc57
2  003 004
loc57
2  003 004
loc57
2  003 004
loc57
2  003 004
loc57
2  003 004
loc57
2  003 004
loc57
2  003 004
loc57
2  003 004
loc57
2  003 004
loc57
2  003 004
loc57
2  003 004
loc57
2  003 004
loc57
2  003 004
loc57
2  003 004
loc57
2  003 004
loc57
2  003 004
loc57
2  003 004
loc57
2  003 004
loc57
2  003 004
loc57
2  003 004
loc57
2  003 004
loc57
2  003 004
loc57
2  003 004
loc57
2  003 004
loc57
2  003 004
loc57
2  003 004
loc57
2  003 004
loc57
2  003 004
loc57
2  003 004
loc57
2  003 004
loc57
2  003 004
loc57
2  003 004
loc57
2  003 004
loc57
2  003 004
loc57
2  003 004
loc57
2  003 004
loc57
2  003 004
loc57
2  003 004
loc57
2  003 004
loc57
2  003 004
loc57
2  003 004
loc57
2  003 004
loc57
2  003 004
loc57
2  003 004
loc57
2  003 004
loc57
2  003 004
loc57
2  003 004
loc57
2  003 004
loc57
2  003 004
loc57
2  003 004
loc57
2  003 004
loc57
2  003 004
loc57
2  003 004
loc57
2  003 004
loc57
2  003 004
loc57
2  003 004
loc57
2  003 004
loc57
2  003 004
loc57
2  003 004
loc58
2  003 004
loc58
2  003 004
loc58
2  003 004
loc58
2  003 004
loc58
2  003 004
loc58
2  003 004
loc58
2  003 004
loc58
2  003 004
loc58
2  003 004
loc58
2  003 004
loc58
2  003 004
loc58
2  003 004
loc58
2  003 004
loc58
2  003 004
loc58
2  003 004
loc58
2  003 004
loc58
2  003 004
loc58
2  003 004
loc58
2  003 004
loc58
2  003 004
loc58
2  003 004
loc58
2  003 004
loc58
2  003 004
loc58
2  003 004
loc58
2  003 004
loc58
2  003 004
loc58
2  003 004
loc58
2  003 004
loc58
2  003 004
loc58
2  003 004
loc58
2  003 004
loc58
2  003 004
loc58
2  003 004
loc58
2  003 004
loc58
2  003 004
loc58
2  003 004
loc58
2  003 004
loc58
2  003 004
loc58
2  003 004
loc58
2  003 004
loc58
2  003 004
loc58
2  003 004
loc58
2  003 004
loc58
2  003 004
loc58
2  003 004
loc58
2  003 004
loc58
2  003 004
loc58
2  003 004
loc58
2  003 004
loc58
2  003 004
loc58
2  003 004
loc58
2  003 004
loc58
2  003 004
loc58
2  003 004
loc58
2  003 004
loc58
2  003 004
loc58
2  003 004
loc58
2  003 004
loc58
2  003 004
loc58
2  003 004
loc58
2  003 004
loc58
2  003 004
loc58
2  003 004
loc58
2  003 004
loc58
2  003 004
loc58
2  003 004
loc58
2  003 004
loc58
2  003 004
loc58
2  003 004
loc58
2  003 004
loc58
2  003 004
loc58
2  003 004
loc58
2  003 004
loc58
2  003 004
loc58
2  003 004
loc58
2  003 004
loc58
2  003 004
loc58
2  003 004
loc58
2  003 004
loc58
2  003 004
loc58
2  003 004
loc58
2  003 004
loc58
2  003 004
loc58
2  003 004
loc58
2  003 004
loc58
2  003 004
loc58
2  003 004
loc58
2  003 004
loc58
2  003 004
loc58
2  003 004
loc58
2  003 004
loc58
2  003 004
loc58
2  003 004
loc58
2  003 004
loc58
2  003 004
loc58
2  003 004
loc58
2  003 004
loc58
2  003 004
loc58
2  003 004
loc58
2  003 004
loc59
2  003 004
loc59
2  003 004
loc59
2  003 004
loc59
2  003 004
loc59
2  003 004
loc59
2  003 004
loc59
2  003 004
loc59
2  003 004
loc59
2  003 004
loc59
2  003 004
loc59
2  003 004
loc59
2  003 004
loc59
2  003 004
loc59
2  003 004
loc59
2  003 004
loc59
2  003 004
loc59
2  003 004
loc59
2  003 004
loc59
2  003 004
loc59
2  003 004
loc59
2  003 004
loc59
2  003 004
loc59
2  003 004
loc59
2  003 004
loc59
2  003 004
loc59
2  003 004
loc59
2  003 004
loc59
2  003 004
loc59
2  003 004
loc59
2  003 004
loc59
2  003 004
loc59
2  003 004
loc59
2  003 004
loc59
2  003 004
loc59
2  003 004
loc59
2  003 004
loc59
2  003 004
loc59
2  003 004
loc59
2  003 004
loc59
2  003 004
loc59
2  003 004
loc59
2  003 004
loc59
2  003 004
loc59
2  003 004
loc59
2  003 004
loc59
2  003 004
loc59
2  003 004
loc59
2  003 004
loc59
2  003 004
loc59
2  003 004
loc59
2  003 004
loc59
2  003 004
loc59
2  003 004
loc59
2  003 004
loc59
2  003 004
loc59
2  003 004
loc59
2  003 004
loc59
2  003 004
loc59
2  003 004
loc59
2  003 004
loc59
2  003 004
loc59
2  003 004
loc59
2  003 004
loc59
2  003 004
loc59
2  003 004
loc59
2  003 004
loc59
2  003 004
loc59
2  003 004
loc59
2  003 004
loc59
2  003 004
loc59
2  003 004
loc59
2  003 004
loc59
2  003 004
loc59
2  003 004
loc59
2  003 004
loc59
2  003 004
loc59
2  003 004
loc59
2  003 004
loc59
2  003 004
loc59
2  003 004
loc59
2  003 004
loc59
2  003 004
loc59
2  003 004
loc59
2  003 004
loc59
2  003 004
loc59
2  003 004
loc59
2  003 004
loc59
2  003 004
loc59
2  003 004
loc59
2  003 004
loc59
2  003 004
loc59
2  003 004
loc59
2  003 004
loc59
2  003 004
loc59
2  003 004
loc59
2  003 004
loc59
2  003 004
loc59
2  003 004
loc59
2  003 004
loc59
2  003 004
loc60
2  003 004
loc60
2  003 004
loc60
2  003 004
loc60
2  003 004
loc60
2  003 004
loc60
2  003 004
loc60
2  003 004
loc60
2  003 004
loc60
2  003 004
loc60
2  003 004
loc60
2  003 004
loc60
2  003 004
loc60
2  003 004
loc60
2  003 004
loc60
2  003 004
loc60
2  003 004
loc60
2  003 004
loc60
2  003 004
loc60
2  003 004
loc60
2  003 004
loc60
2  003 004
loc60
2  003 004
loc60
2  003 004
loc60
2  003 004
loc60
2  003 004
loc60
2  003 004
loc60
2  003 004
loc60
2  003 004
loc60
2  003 004
loc60
2  003 004
loc60
2  003 004
loc60
2  003 004
loc60
2  003 004
loc60
2  003 004
loc60
2  003 004
loc60
2  003 004
loc60
2  003 004
loc60
2  003 004
loc60
2  003 004
loc60
2  003 004
loc60
2  003 004
loc60
2  003 004
loc60
2  003 004
loc60
2  003 004
loc60
2  003 004
loc60
2  003 004
loc60
2  003 004
loc60
2  003 004
loc60
2  003 004
loc60
2  003 004
loc60
2  003 004
loc60
2  003 004
loc60
2  003 004
loc60
2  003 004
loc60
2  003 004
loc60
2  003 004
loc60
2  003 004
loc60
2  003 004
loc60
2  003 004
loc60
2  003 004
loc60
2  003 004
loc60
2  003 004
loc60
2  003 004
loc60
2  003 004
loc60
2  003 004
loc60
2  003 004
loc60
2  003 004
loc60
2  003 004
loc60
2  003 004
loc60
2  003 004
loc60
2  003 004
loc60
2  003 004
loc60
2  003 004
loc60
2  003 004
loc60
2  003 004
loc60
2  003 004
loc60
2  003 004
loc60
2  003 004
loc60
2  003 004
loc60
2  003 004
loc60
2  003 004
loc60
2  003 004
loc60
2  003 004
loc60
2  003 004
loc60
2  003 004
loc60
2  003 004
loc60
2  003 004
loc60
2  003 004
loc60
2  003 004
loc60
2  003 004
loc60
2  003 004
loc60
2  003 004
loc60
2  003 004
loc60
2  003 004
loc60
2  003 004
loc60
2  003 004
loc60
2  003 004
loc60
2  003 004
loc60
2  003 004
loc60
2  003 004
loc61
2  003 004
loc61
2  003 004
loc61
2  003 004
loc61
2  003 004
loc61
2  003 004
loc61
2  003 004
loc61
2  003 004
loc61
2  003 004
loc61
2  003 004
loc61
2  003 004
loc61
2  003 004
loc61
2  003 004
loc61
2  003 004
loc61
2  003 004
loc61
2  003 004
loc61
2  003 004
loc61
2  003 004
loc61
2  003 004
loc61
2  003 004
loc61
2  003 004
loc61
2  003 004
loc61
2  003 004
loc61
2  003 004
loc61
2  003 004
loc61
2  003 004
loc61
2  003 004
loc61
2  003 004
loc61
2  003 004
loc61
2  003 004
loc61
2  003 004
loc61
2  003 004
loc61
2  003 004
loc61
2  003 004
loc61
2  003 004
loc61
2  003 004
loc61
2  003 004
loc61
2  003 004
loc61
2  003 004
loc61
2  003 004
loc61
2  003 004
loc61
2  003 004
loc61
2  003 004
loc61
2  003 004
loc61
2  003 004
loc61
2  003 004
loc61
2  003 004
loc61
2  003 004
loc61
2  003 004
loc61
2  003 004
loc61
2  003 004
loc61
2  003 004
loc61
2  003 004
loc61
2  003 004
loc61
2  003 004
loc61
2  003 004
loc61
2  003 004
loc61
2  003 004
loc61
2  003 004
loc61
2  003 004
loc61
2  003 004
loc61
2  003 004
loc61
2  003 004
loc61
2  003 004
loc61
2  003 004
loc61
2  003 004
loc61
2  003 004
loc61
2  003 004
loc61
2  003 004
loc61
2  003 004
loc61
2  003 004
loc61
2  003 004
loc61
2  003 004
loc61
2  003 004
loc61
2  003 004
loc61
2  003 004
loc61
2  003 004
loc61
2  003 004
loc61
2  003 004
loc61
2  003 004
loc61
2  003 004
loc61
2  003 004
loc61
2  003 004
loc61
2  003 004
loc61
2  003 004
loc61
2  003 004
loc61
2  003 004
loc61
2  003 004
loc61
2  003 004
loc61
2  003 004
loc61
2  003 004
loc61
2  003 004
loc61
2  003 004
loc61
2  003 004
loc61
2  003 004
loc61
2  003 004
loc61
2  003 004
loc61
2  003 004
loc61
2  003 004
loc61
2  003 004
loc61
2  003 004
loc62
2  003 004
loc62
2  003 004
loc62
2  003 004
loc62
2  003 004
loc62
2  003 004
loc62
2  003 004
loc62
2  003 004
loc62
2  003 004
loc62
2  003 004
loc62
2  003 004
loc62
2  003 004
loc62
2  003 004
loc62
2  003 004
loc62
2  003 004
loc62
2  003 004
loc62
2  003 004
loc62
2  003 004
loc62
2  003 004
loc62
2  003 004
loc62
2  003 004
loc62
2  003 004
loc62
2  003 004
loc62
2  003 004
loc62
2  003 004
loc62
2  003 004
loc62
2  003 004
loc62
2  003 004
loc62
2  003 004
loc62
2  003 004
loc62
2  003 004
loc62
2  003 004
loc62
2  003 004
loc62
2  003 004
loc62
2  003 004
loc62
2  003 004
loc62
2  003 004
loc62
2  003 004
loc62
2  003 004
loc62
2  003 004
loc62
2  003 004
loc62
2  003 004
loc62
2  003 004
loc62
2  003 004
loc62
2  003 004
loc62
2  003 004
loc62
2  003 004
loc62
2  003 004
loc62
2  003 004
loc62
2  003 004
loc62
2  003 004
loc62
2  003 004
loc62
2  003 004
loc62
2  003 004
loc62
2  003 004
loc62
2  003 004
loc62
2  003 004
loc62
2  003 004
loc62
2  003 004
loc62
2  003 004
loc62
2  003 004
loc62
2  003 004
loc62
2  003 004
loc62
2  003 004
loc62
2  003 004
loc62
2  003 004
loc62
2  003 004
loc62
2  003 004
loc62
2  003 004
loc62
2  003 004
loc62
2  003 004
loc62
2  003 004
loc62
2  003 004
loc62
2  003 004
loc62
2  003 004
loc62
2  003 004
loc62
2  003 004
loc62
2  003 004
loc62
2  003 004
loc62
2  003 004
loc62
2  003 004
loc62
2  003 004
loc62
2  003 004
loc62
2  003 004
loc62
2  003 004
loc62
2  003 004
loc62
2  003 004
loc62
2  003 004
loc62
2  003 004
loc62
2  003 004
loc62
2  003 004
loc62
2  003 004
loc62
2  003 004
loc62
2  003 004
loc62
2  003 004
loc62
2  003 004
loc62
2  003 004
loc62
2  003 004
loc62
2  003 004
loc62
2  003 004
loc62
2  003 004
loc63
2  003 004
loc63
2  003 004
loc63
2  003 004
loc63
2  003 004
loc63
2  003 004
loc63
2  003 004
loc63
2  003 004
loc63
2  003 004
loc63
2  003 004
loc63
2  003 004
loc63
2  003 004
loc63
2  003 004
loc63
2  003 004
loc63
2  003 004
loc63
2  003 004
loc63
2  003 004
loc63
2  003 004
loc63
2  003 004
loc63
2  003 004
loc63
2  003 004
loc63
2  003 004
loc63
2  003 004
loc63
2  003 004
loc63
2  003 004
loc63
2  003 004
loc63
2  003 004
loc63
2  003 004
loc63
2  003 004
loc63
2  003 004
loc63
2  003 004
loc63
2  003 004
loc63
2  003 004
loc63
2  003 004
loc63
2  003 004
loc63
2  003 004
loc63
2  003 004
loc63
2  003 004
loc63
2  003 004
loc63
2  003 004
loc63
2  003 004
loc63
2  003 004
loc63
2  003 004
loc63
2  003 004
loc63
2  003 004
loc63
2  003 004
loc63
2  003 004
loc63
2  003 004
loc63
2  003 004
loc63
2  003 004
loc63
2  003 004
loc63
2  003 004
loc63
2  003 004
loc63
2  003 004
loc63
2  003 004
loc63
2  003 004
loc63
2  003 004
loc63
2  003 004
loc63
2  003 004
loc63
2  003 004
loc63
2  003 004
loc63
2  003 004
loc63
2  003 004
loc63
2  003 004
loc63
2  003 004
loc63
2  003 004
loc63
2  003 004
loc63
2  003 004
loc63
2  003 004
loc63
2  003 004
loc63
2  003 004
loc63
2  003 004
loc63
2  003 004
loc63
2  003 004
loc63
2  003 004
loc63
2  003 004
loc63
2  003 004
loc63
2  003 004
loc63
2  003 004
loc63
2  003 004
loc63
2  003 004
loc63
2  003 004
loc63
2  003 004
loc63
2  003 004
loc63
2  003 004
loc63
2  003 004
loc63
2  003 004
loc63
2  003 004
loc63
2  003 004
loc63
2  003 004
loc63
2  003 004
loc63
2  003 004
loc63
2  003 004
loc63
2  003 004
loc63
2  003 004
loc63
2  003 004
loc63
2  003 004
loc63
2  003 004
loc63
2  003 004
loc63
2  003 004
loc63
2  003 004
loc64
2  003 004
loc64
2  003 004
loc64
2  003 004
loc64
2  003 004
loc64
2  003 004
loc64
2  003 004
loc64
2  003 004
loc64
2  003 004
loc64
2  003 004
loc64
2  003 004
loc64
2  003 004
loc64
2  003 004
loc64
2  003 004
loc64
2  003 004
loc64
2  003 004
loc64
2  003 004
loc64
2  003 004
loc64
2  003 004
loc64
2  003 004
loc64
2  003 004
loc64
2  003 004
loc64
2  003 004
loc64
2  003 004
loc64
2  003 004
loc64
2  003 004
loc64
2  003 004
loc64
2  003 004
loc64
2  003 004
loc64
2  003 004
loc64
2  003 004
loc64
2  003 004
loc64
2  003 004
loc64
2  003 004
loc64
2  003 004
loc64
2  003 004
loc64
2  003 004
loc64
2  003 004
loc64
2  003 004
loc64
2  003 004
loc64
2  003 004
loc64
2  003 004
loc64
2  003 004
loc64
2  003 004
loc64
2  003 004
loc64
2  003 004
loc64
2  003 004
loc64
2  003 004
loc64
2  003 004
loc64
2  003 004
loc64
2  003 004
loc64
2  003 004
loc64
2  003 004
loc64
2  003 004
loc64
2  003 004
loc64
2  003 004
loc64
2  003 004
loc64
2  003 004
loc64
2  003 004
loc64
2  003 004
loc64
2  003 004
loc64
2  003 004
loc64
2  003 004
loc64
2  003 004
loc64
2  003 004
loc64
2  003 004
loc64
2  003 004
loc64
2  003 004
loc64
2  003 004
loc64
2  003 004
loc64
2  003 004
loc64
2  003 004
loc64
2  003 004
loc64
2  003 004
loc64
2  003 004
loc64
2  003 004
loc64
2  003 004
loc64
2  003 004
loc64
2  003 004
loc64
2  003 004
loc64
2  003 004
loc64
2  003 004
loc64
2  003 004
loc64
2  003 004
loc64
2  003 004
loc64
2  003 004
loc64
2  003 004
loc64
2  003 004
loc64
2  003 004
loc64
2  003 004
loc64
2  003 004
loc64
2  003 004
loc64
2  003 004
loc64
2  003 004
loc64
2  003 004
loc64
2  003 004
loc64
2  003 004
loc64
2  003 004
loc64
2  003 004
loc64
2  003 004
loc64
2  003 004
loc65
2  003 004
loc65
2  003 004
loc65
2  003 004
loc65
2  003 004
loc65
2  003 004
loc65
2  003 004
loc65
2  003 004
loc65
2  003 004
loc65
2  003 004
loc65
2  003 004
loc65
2  003 004
loc65
2  003 004
loc65
2  003 004
loc65
2  003 004
loc65
2  003 004
loc65
2  003 004
loc65
2  003 004
loc65
2  003 004
loc65
2  003 004
loc65
2  003 004
loc65
2  003 004
loc65
2  003 004
loc65
2  003 004
loc65
2  003 004
loc65
2  003 004
loc65
2  003 004
loc65
2  003 004
loc65
2  003 004
loc65
2  003 004
loc65
2  003 004
loc65
2  003 004
loc65
2  003 004
loc65
2  003 004
loc65
2  003 004
loc65
2  003 004
loc65
2  003 004
loc65
2  003 004
loc65
2  003 004
loc65
2  003 004
loc65
2  003 004
loc65
2  003 004
loc65
2  003 004
loc65
2  003 004
loc65
2  003 004
loc65
2  003 004
loc65
2  003 004
loc65
2  003 004
loc65
2  003 004
loc65
2  003 004
loc65
2  003 004
loc65
2  003 004
loc65
2  003 004
loc65
2  003 004
loc65
2  003 004
loc65
2  003 004
loc65
2  003 004
loc65
2  003 004
loc65
2  003 004
loc65
2  003 004
loc65
2  003 004
loc65
2  003 004
loc65
2  003 004
loc65
2  003 004
loc65
2  003 004
loc65
2  003 004
loc65
2  003 004
loc65
2  003 004
loc65
2  003 004
loc65
2  003 004
loc65
2  003 004
loc65
2  003 004
loc65
2  003 004
loc65
2  003 004
loc65
2  003 004
loc65
2  003 004
loc65
2  003 004
loc65
2  003 004
loc65
2  003 004
loc65
2  003 004
loc65
2  003 004
loc65
2  003 004
loc65
2  003 004
loc65
2  003 004
loc65
2  003 004
loc65
2  003 004
loc65
2  003 004
loc65
2  003 004
loc65
2  003 004
loc65
2  003 004
loc65
2  003 004
loc65
2  003 004
loc65
2  003 004
loc65
2  003 004
loc65
2  003 004
loc65
2  003 004
loc65
2  003 004
loc65
2  003 004
loc65
2  003 004
loc65
2  003 004
loc65
2  003 004
loc66
2  003 004
loc66
2  003 004
loc66
2  003 004
loc66
2  003 004
loc66
2  003 004
loc66
2  003 004
loc66
2  003 004
loc66
2  003 004
loc66
2  003 004
loc66
2  003 004
loc66
2  003 004
loc66
2  003 004
loc66
2  003 004
loc66
2  003 004
loc66
2  003 004
loc66
2  003 004
loc66
2  003 004
loc66
2  003 004
loc66
2  003 004
loc66
2  003 004
loc66
2  003 004
loc66
2  003 004
loc66
2  003 004
loc66
2  003 004
loc66
2  003 004
loc66
2  003 004
loc66
2  003 004
loc66
2  003 004
loc66
2  003 004
loc66
2  003 004
loc66
2  003 004
loc66
2  003 004
loc66
2  003 004
loc66
2  003 004
loc66
2  003 004
loc66
2  003 004
loc66
2  003 004
loc66
2  003 004
loc66
2  003 004
loc66
2  003 004
loc66
2  003 004
loc66
2  003 004
loc66
2  003 004
loc66
2  003 004
loc66
2  003 004
loc66
2  003 004
loc66
2  003 004
loc66
2  003 004
loc66
2  003 004
loc66
2  003 004
loc66
2  003 004
loc66
2  003 004
loc66
2  003 004
loc66
2  003 004
loc66
2  003 004
loc66
2  003 004
loc66
2  003 004
loc66
2  003 004
loc66
2  003 004
loc66
2  003 004
loc66
2  003 004
loc66
2  003 004
loc66
2  003 004
loc66
2  003 004
loc66
2  003 004
loc66
2  003 004
loc66
2  003 004
loc66
2  003 004
loc66
2  003 004
loc66
2  003 004
loc66
2  003 004
loc66
2  003 004
loc66
2  003 004
loc66
2  003 004
loc66
2  003 004
loc66
2  003 004
loc66
2  003 004
loc66
2  003 004
loc66
2  003 004
loc66
2  003 004
loc66
2  003 004
loc66
2  003 004
loc66
2  003 004
loc66
2  003 004
loc66
2  003 004
loc66
2  003 004
loc66
2  003 004
loc66
2  003 004
loc66
2  003 004
loc66
2  003 004
loc66
2  003 004
loc66
2  003 004
loc66
2  003 004
loc66
2  003 004
loc66
2  003 004
loc66
2  003 004
loc66
2  003 004
loc66
2  003 004
loc66
2  003 004
loc66
2  003 004
loc67
2  003 004
loc67
2  003 004
loc67
2  003 004
loc67
2  003 004
loc67
2  003 004
loc67
2  003 004
loc67
2  003 004
loc67
2  003 004
loc67
2  003 004
loc67
2  003 004
loc67
2  003 004
loc67
2  003 004
loc67
2  003 004
loc67
2  003 004
loc67
2  003 004
loc67
2  003 004
loc67
2  003 004
loc67
2  003 004
loc67
2  003 004
loc67
2  003 004
loc67
2  003 004
loc67
2  003 004
loc67
2  003 004
loc67
2  003 004
loc67
2  003 004
loc67
2  003 004
loc67
2  003 004
loc67
2  003 004
loc67
2  003 004
loc67
2  003 004
loc67
2  003 004
loc67
2  003 004
loc67
2  003 004
loc67
2  003 004
loc67
2  003 004
loc67
2  003 004
loc67
2  003 004
loc67
2  003 004
loc67
2  003 004
loc67
2  003 004
loc67
2  003 004
loc67
2  003 004
loc67
2  003 004
loc67
2  003 004
loc67
2  003 004
loc67
2  003 004
loc67
2  003 004
loc67
2  003 004
loc67
2  003 004
loc67
2  003 004
loc67
2  003 004
loc67
2  003 004
loc67
2  003 004
loc67
2  003 004
loc67
2  003 004
loc67
2  003 004
loc67
2  003 004
loc67
2  003 004
loc67
2  003 004
loc67
2  003 004
loc67
2  003 004
loc67
2  003 004
loc67
2  003 004
loc67
2  003 004
loc67
2  003 004
loc67
2  003 004
loc67
2  003 004
loc67
2  003 004
loc67
2  003 004
loc67
2  003 004
loc67
2  003 004
loc67
2  003 004
loc67
2  003 004
loc67
2  003 004
loc67
2  003 004
loc67
2  003 004
loc67
2  003 004
loc67
2  003 004
loc67
2  003 004
loc67
2  003 004
loc67
2  003 004
loc67
2  003 004
loc67
2  003 004
loc67
2  003 004
loc67
2  003 004
loc67
2  003 004
loc67
2  003 004
loc67
2  003 004
loc67
2  003 004
loc67
2  003 004
loc67
2  003 004
loc67
2  003 004
loc67
2  003 004
loc67
2  003 004
loc67
2  003 004
loc67
2  003 004
loc67
2  003 004
loc67
2  003 004
loc67
2  003 004
loc67
2  003 004
loc68
2  003 004
loc68
2  003 004
loc68
2  003 004
loc68
2  003 004
loc68
2  003 004
loc68
2  003 004
loc68
2  003 004
loc68
2  003 004
loc68
2  003 004
loc68
2  003 004
loc68
2  003 004
loc68
2  003 004
loc68
2  003 004
loc68
2  003 004
loc68
2  003 004
loc68
2  003 004
loc68
2  003 004
loc68
2  003 004
loc68
2  003 004
loc68
2  003 004
loc68
2  003 004
loc68
2  003 004
loc68
2  003 004
loc68
2  003 004
loc68
2  003 004
loc68
2  003 004
loc68
2  003 004
loc68
2  003 004
loc68
2  003 004
loc68
2  003 004
loc68
2  003 004
loc68
2  003 004
loc68
2  003 004
loc68
2  003 004
loc68
2  003 004
loc68
2  003 004
loc68
2  003 004
loc68
2  003 004
loc68
2  003 004
loc68
2  003 004
loc68
2  003 004
loc68
2  003 004
loc68
2  003 004
loc68
2  003 004
loc68
2  003 004
loc68
2  003 004
loc68
2  003 004
loc68
2  003 004
loc68
2  003 004
loc68
2  003 004
loc68
2  003 004
loc68
2  003 004
loc68
2  003 004
loc68
2  003 004
loc68
2  003 004
loc68
2  003 004
loc68
2  003 004
loc68
2  003 004
loc68
2  003 004
loc68
2  003 004
loc68
2  003 004
loc68
2  003 004
loc68
2  003 004
loc68
2  003 004
loc68
2  003 004
loc68
2  003 004
loc68
2  003 004
loc68
2  003 004
loc68
2  003 004
loc68
2  003 004
loc68
2  003 004
loc68
2  003 004
loc68
2  003 004
loc68
2  003 004
loc68
2  003 004
loc68
2  003 004
loc68
2  003 004
loc68
2  003 004
loc68
2  003 004
loc68
2  003 004
loc68
2  003 004
loc68
2  003 004
loc68
2  003 004
loc68
2  003 004
loc68
2  003 004
loc68
2  003 004
loc68
2  003 004
loc68
2  003 004
loc68
2  003 004
loc68
2  003 004
loc68
2  003 004
loc68
2  003 004
loc68
2  003 004
loc68
2  003 004
loc68
2  003 004
loc68
2  003 004
loc68
2  003 004
loc68
2  003 004
loc68
2  003 004
loc68
2  003 004
loc69
2  003 004
loc69
2  003 004
loc69
2  003 004
loc69
2  003 004
loc69
2  003 004
loc69
2  003 004
loc69
2  003 004
loc69
2  003 004
loc69
2  003 004
loc69
2  003 004
loc69
2  003 004
loc69
2  003 004
loc69
2  003 004
loc69
2  003 004
loc69
2  003 004
loc69
2  003 004
loc69
2  003 004
loc69
2  003 004
loc69
2  003 004
loc69
2  003 004
loc69
2  003 004
loc69
2  003 004
loc69
2  003 004
loc69
2  003 004
loc69
2  003 004
loc69
2  003 004
loc69
2  003 004
loc69
2  003 004
loc69
2  003 004
loc69
2  003 004
loc69
2  003 004
loc69
2  003 004
loc69
2  003 004
loc69
2  003 004
loc69
2  003 004
loc69
2  003 004
loc69
2  003 004
loc69
2  003 004
loc69
2  003 004
loc69
2  003 004
loc69
2  003 004
loc69
2  003 004
loc69
2  003 004
loc69
2  003 004
loc69
2  003 004
loc69
2  003 004
loc69
2  003 004
loc69
2  003 004
loc69
2  003 004
loc69
2  003 004
loc69
2  003 004
loc69
2  003 004
loc69
2  003 004
loc69
2  003 004
loc69
2  003 004
loc69
2  003 004
loc69
2  003 004
loc69
2  003 004
loc69
2  003 004
loc69
2  003 004
loc69
2  003 004
loc69
2  003 004
loc69
2  003 004
loc69
2  003 004
loc69
2  003 004
loc69
2  003 004
loc69
2  003 004
loc69
2  003 004
loc69
2  003 004
loc69
2  003 004
loc69
2  003 004
loc69
2  003 004
loc69
2  003 004
loc69
2  003 004
loc69
2  003 004
loc69
2  003 004
loc69
2  003 004
loc69
2  003 004
loc69
2  003 004
loc69
2  003 004
loc69
2  003 004
loc69
2  003 004
loc69
2  003 004
loc69
2  003 004
loc69
2  003 004
loc69
2  003 004
loc69
2  003 004
loc69
2  003 004
loc69
2  003 004
loc69
2  003 004
loc69
2  003 004
loc69
2  003 004
loc69
2  003 004
loc69
2  003 004
loc69
2  003 004
loc69
2  003 004
loc69
2  003 004
loc69
2  003 004
loc69
2  003 004
loc69
2  003 004
loc70
2  003 004
loc70
2  003 004
loc70
2  003 004
loc70
2  003 004
loc70
2  003 004
loc70
2  003 004
loc70
2  003 004
loc70
2  003 004
loc70
2  003 004
loc70
2  003 004
loc70
2  003 004
loc70
2  003 004
loc70
2  003 004
loc70
2  003 004
loc70
2  003 004
loc70
2  003 004
loc70
2  003 004
loc70
2  003 004
loc70
2  003 004
loc70
2  003 004
loc70
2  003 004
loc70
2  003 004
loc70
2  003 004
loc70
2  003 004
loc70
2  003 004
loc70
2  003 004
loc70
2  003 004
loc70
2  003 004
loc70
2  003 004
loc70
2  003 004
loc70
2  003 004
loc70
2  003 004
loc70
2  003 004
loc70
2  003 004
loc70
2  003 004
loc70
2  003 004
loc70
2  003 004
loc70
2  003 004
loc70
2  003 004
loc70
2  003 004
loc70
2  003 004
loc70
2  003 004
loc70
2  003 004
loc70
2  003 004
loc70
2  003 004
loc70
2  003 004
loc70
2  003 004
loc70
2  003 004
loc70
2  003 004
loc70
2  003 004
loc70
2  003 004
loc70
2  003 004
loc70
2  003 004
loc70
2  003 004
loc70
2  003 004
loc70
2  003 004
loc70
2  003 004
loc70
2  003 004
loc70
2  003 004
loc70
2  003 004
loc70
2  003 004
loc70
2  003 004
loc70
2  003 004
loc70
2  003 004
loc70
2  003 004
loc70
2  003 004
loc70
2  003 004
loc70
2  003 004
loc70
2  003 004
loc70
2  003 004
loc70
2  003 004
loc70
2  003 004
loc70
2  003 004
loc70
2  003 004
loc70
2  003 004
loc70
2  003 004
loc70
2  003 004
loc70
2  003 004
loc70
2  003 004
loc70
2  003 004
loc70
2  003 004
loc70
2  003 004
loc70
2  003 004
loc70
2  003 004
loc70
2  003 004
loc70
2  003 004
loc70
2  003 004
loc70
2  003 004
loc70
2  003 004
loc70
2  003 004
loc70
2  003 004
loc70
2  003 004
loc70
2  003 004
loc70
2  003 004
loc70
2  003 004
loc70
2  003 004
loc70
2  003 004
loc70
2  003 004
loc70
2  003 004
loc70
2  003 004
loc71
2  003 004
loc71
2  003 004
loc71
2  003 004
loc71
2  003 004
loc71
2  003 004
loc71
2  003 004
loc71
2  003 004
loc71
2  003 004
loc71
2  003 004
loc71
2  003 004
loc71
2  003 004
loc71
2  003 004
loc71
2  003 004
loc71
2  003 004
loc71
2  003 004
loc71
2  003 004
loc71
2  003 004
loc71
2  003 004
loc71
2  003 004
loc71
2  003 004
loc71
2  003 004
loc71
2  003 004
loc71
2  003 004
loc71
2  003 004
loc71
2  003 004
loc71
2  003 004
loc71
2  003 004
loc71
2  003 004
loc71
2  003 004
loc71
2  003 004
loc71
2  003 004
loc71
2  003 004
loc71
2  003 004
loc71
2  003 004
loc71
2  003 004
loc71
2  003 004
loc71
2  003 004
loc71
2  003 004
loc71
2  003 004
loc71
2  003 004
loc71
2  003 004
loc71
2  003 004
loc71
2  003 004
loc71
2  003 004
loc71
2  003 004
loc71
2  003 004
loc71
2  003 004
loc71
2  003 004
loc71
2  003 004
loc71
2  003 004
loc71
2  003 004
loc71
2  003 004
loc71
2  003 004
loc71
2  003 004
loc71
2  003 004
loc71
2  003 004
loc71
2  003 004
loc71
2  003 004
loc71
2  003 004
loc71
2  003 004
loc71
2  003 004
loc71
2  003 004
loc71
2  003 004
loc71
2  003 004
loc71
2  003 004
loc71
2  003 004
loc71
2  003 004
loc71
2  003 004
loc71
2  003 004
loc71
2  003 004
loc71
2  003 004
loc71
2  003 004
loc71
2  003 004
loc71
2  003 004
loc71
2  003 004
loc71
2  003 004
loc71
2  003 004
loc71
2  003 004
loc71
2  003 004
loc71
2  003 004
loc71
2  003 004
loc71
2  003 004
loc71
2  003 004
loc71
2  003 004
loc71
2  003 004
loc71
2  003 004
loc71
2  003 004
loc71
2  003 004
loc71
2  003 004
loc71
2  003 004
loc71
2  003 004
loc71
2  003 004
loc71
2  003 004
loc71
2  003 004
loc71
2  003 004
loc71
2  003 004
loc71
2  003 004
loc71
2  003 004
loc71
2  003 004
loc71
2  003 004
loc72
2  003 004
loc72
2  003 004
loc72
2  003 004
loc72
2  003 004
loc72
2  003 004
loc72
2  003 004
loc72
2  003 004
loc72
2  003 004
loc72
2  003 004
loc72
2  003 004
loc72
2  003 004
loc72
2  003 004
loc72
2  003 004
loc72
2  003 004
loc72
2  003 004
loc72
2  003 004
loc72
2  003 004
loc72
2  003 004
loc72
2  003 004
loc72
2  003 004
loc72
2  003 004
loc72
2  003 004
loc72
2  003 004
loc72
2  003 004
loc72
2  003 004
loc72
2  003 004
loc72
2  003 004
loc72
2  003 004
loc72
2  003 004
loc72
2  003 004
loc72
2  003 004
loc72
2  003 004
loc72
2  003 004
loc72
2  003 004
loc72
2  003 004
loc72
2  003 004
loc72
2  003 004
loc72
2  003 004
loc72
2  003 004
loc72
2  003 004
loc72
2  003 004
loc72
2  003 004
loc72
2  003 004
loc72
2  003 004
loc72
2  003 004
loc72
2  003 004
loc72
2  003 004
loc72
2  003 004
loc72
2  003 004
loc72
2  003 004
loc72
2  003 004
loc72
2  003 004
loc72
2  003 004
loc72
2  003 004
loc72
2  003 004
loc72
2  003 004
loc72
2  003 004
loc72
2  003 004
loc72
2  003 004
loc72
2  003 004
loc72
2  003 004
loc72
2  003 004
loc72
2  003 004
loc72
2  003 004
loc72
2  003 004
loc72
2  003 004
loc72
2  003 004
loc72
2  003 004
loc72
2  003 004
loc72
2  003 004
loc72
2  003 004
loc72
2  003 004
loc72
2  003 004
loc72
2  003 004
loc72
2  003 004
loc72
2  003 004
loc72
2  003 004
loc72
2  003 004
loc72
2  003 004
loc72
2  003 004
loc72
2  003 004
loc72
2  003 004
loc72
2  003 004
loc72
2  003 004
loc72
2  003 004
loc72
2  003 004
loc72
2  003 004
loc72
2  003 004
loc72
2  003 004
loc72
2  003 004
loc72
2  003 004
loc72
2  003 004
loc72
2  003 004
loc72
2  003 004
loc72
2  003 004
loc72
2  003 004
loc72
2  003 004
loc72
2  003 004
loc72
2  003 004
loc72
2  003 004
loc73
2  003 004
loc73
2  003 004
loc73
2  003 004
loc73
2  003 004
loc73
2  003 004
loc73
2  003 004
loc73
2  003 004
loc73
2  003 004
loc73
2  003 004
loc73
2  003 004
loc73
2  003 004
loc73
2  003 004
loc73
2  003 004
loc73
2  003 004
loc73
2  003 004
loc73
2  003 004
loc73
2  003 004
loc73
2  003 004
loc73
2  003 004
loc73
2  003 004
loc73
2  003 004
loc73
2  003 004
loc73
2  003 004
loc73
2  003 004
loc73
2  003 004
loc73
2  003 004
loc73
2  003 004
loc73
2  003 004
loc73
2  003 004
loc73
2  003 004
loc73
2  003 004
loc73
2  003 004
loc73
2  003 004
loc73
2  003 004
loc73
2  003 004
loc73
2  003 004
loc73
2  003 004
loc73
2  003 004
loc73
2  003 004
loc73
2  003 004
loc73
2  003 004
loc73
2  003 004
loc73
2  003 004
loc73
2  003 004
loc73
2  003 004
loc73
2  003 004
loc73
2  003 004
loc73
2  003 004
loc73
2  003 004
loc73
2  003 004
loc73
2  003 004
loc73
2  003 004
loc73
2  003 004
loc73
2  003 004
loc73
2  003 004
loc73
2  003 004
loc73
2  003 004
loc73
2  003 004
loc73
2  003 004
loc73
2  003 004
loc73
2  003 004
loc73
2  003 004
loc73
2  003 004
loc73
2  003 004
loc73
2  003 004
loc73
2  003 004
loc73
2  003 004
loc73
2  003 004
loc73
2  003 004
loc73
2  003 004
loc73
2  003 004
loc73
2  003 004
loc73
2  003 004
loc73
2  003 004
loc73
2  003 004
loc73
2  003 004
loc73
2  003 004
loc73
2  003 004
loc73
2  003 004
loc73
2  003 004
loc73
2  003 004
loc73
2  003 004
loc73
2  003 004
loc73
2  003 004
loc73
2  003 004
loc73
2  003 004
loc73
2  003 004
loc73
2  003 004
loc73
2  003 004
loc73
2  003 004
loc73
2  003 004
loc73
2  003 004
loc73
2  003 004
loc73
2  003 004
loc73
2  003 004
loc73
2  003 004
loc73
2  003 004
loc73
2  003 004
loc73
2  003 004
loc73
2  003 004
loc74
2  003 004
loc74
2  003 004
loc74
2  003 004
loc74
2  003 004
loc74
2  003 004
loc74
2  003 004
loc74
2  003 004
loc74
2  003 004
loc74
2  003 004
loc74
2  003 004
loc74
2  003 004
loc74
2  003 004
loc74
2  003 004
loc74
2  003 004
loc74
2  003 004
loc74
2  003 004
loc74
2  003 004
loc74
2  003 004
loc74
2  003 004
loc74
2  003 004
loc74
2  003 004
loc74
2  003 004
loc74
2  003 004
loc74
2  003 004
loc74
2  003 004
loc74
2  003 004
loc74
2  003 004
loc74
2  003 004
loc74
2  003 004
loc74
2  003 004
loc74
2  003 004
loc74
2  003 004
loc74
2  003 004
loc74
2  003 004
loc74
2  003 004
loc74
2  003 004
loc74
2  003 004
loc74
2  003 004
loc74
2  003 004
loc74
2  003 004
loc74
2  003 004
loc74
2  003 004
loc74
2  003 004
loc74
2  003 004
loc74
2  003 004
loc74
2  003 004
loc74
2  003 004
loc74
2  003 004
loc74
2  003 004
loc74
2  003 004
loc74
2  003 004
loc74
2  003 004
loc74
2  003 004
loc74
2  003 004
loc74
2  003 004
loc74
2  003 004
loc74
2  003 004
loc74
2  003 004
loc74
2  003 004
loc74
2  003 004
loc74
2  003 004
loc74
2  003 004
loc74
2  003 004
loc74
2  003 004
loc74
2  003 004
loc74
2  003 004
loc74
2  003 004
loc74
2  003 004
loc74
2  003 004
loc74
2  003 004
loc74
2  003 004
loc74
2  003 004
loc74
2  003 004
loc74
2  003 004
loc74
2  003 004
loc74
2  003 004
loc74
2  003 004
loc74
2  003 004
loc74
2  003 004
loc74
2  003 004
loc74
2  003 004
loc74
2  003 004
loc74
2  003 004
loc74
2  003 004
loc74
2  003 004
loc74
2  003 004
loc74
2  003 004
loc74
2  003 004
loc74
2  003 004
loc74
2  003 004
loc74
2  003 004
loc74
2  003 004
loc74
2  003 004
loc74
2  003 004
loc74
2  003 004
loc74
2  003 004
loc74
2  003 004
loc74
2  003 004
loc74
2  003 004
loc74
2  003 004
loc75
2  003 004
loc75
2  003 004
loc75
2  003 004
loc75
2  003 004
loc75
2  003 004
loc75
2  003 004
loc75
2  003 004
loc75
2  003 004
loc75
2  003 004
loc75
2  003 004
loc75
2  003 004
loc75
2  003 004
loc75
2  003 004
loc75
2  003 004
loc75
2  003 004
loc75
2  003 004
loc75
2  003 004
loc75
2  003 004
loc75
2  003 004
loc75
2  003 004
loc75
2  003 004
loc75
2  003 004
loc75
2  003 004
loc75
2  003 004
loc75
2  003 004
loc75
2  003 004
loc75
2  003 004
loc75
2  003 004
loc75
2  003 004
loc75
2  003 004
loc75
2  003 004
loc75
2  003 004
loc75
2  003 004
loc75
2  003 004
loc75
2  003 004
loc75
2  003 004
loc75
2  003 004
loc75
2  003 004
loc75
2  003 004
loc75
2  003 004
loc75
2  003 004
loc75
2  003 004
loc75
2  003 004
loc75
2  003 004
loc75
2  003 004
loc75
2  003 004
loc75
2  003 004
loc75
2  003 004
loc75
2  003 004
loc75
2  003 004
loc75
2  003 004
loc75
2  003 004
loc75
2  003 004
loc75
2  003 004
loc75
2  003 004
loc75
2  003 004
loc75
2  003 004
loc75
2  003 004
loc75
2  003 004
loc75
2  003 004
loc75
2  003 004
loc75
2  003 004
loc75
2  003 004
loc75
2  003 004
loc75
2  003 004
loc75
2  003 004
loc75
2  003 004
loc75
2  003 004
loc75
2  003 004
loc75
2  003 004
loc75
2  003 004
loc75
2  003 004
loc75
2  003 004
loc75
2  003 004
loc75
2  003 004
loc75
2  003 004
loc75
2  003 004
loc75
2  003 004
loc75
2  003 004
loc75
2  003 004
loc75
2  003 004
loc75
2  003 004
loc75
2  003 004
loc75
2  003 004
loc75
2  003 004
loc75
2  003 004
loc75
2  003 004
loc75
2  003 004
loc75
2  003 004
loc75
2  003 004
loc75
2  003 004
loc75
2  003 004
loc75
2  003 004
loc75
2  003 004
loc75
2  003 004
loc75
2  003 004
loc75
2  003 004
loc75
2  003 004
loc75
2  003 004
loc75
2  003 004
loc76
2  003 004
loc76
2  003 004
loc76
2  003 004
loc76
2  003 004
loc76
2  003 004
loc76
2  003 004
loc76
2  003 004
loc76
2  003 004
loc76
2  003 004
loc76
2  003 004
loc76
2  003 004
loc76
2  003 004
loc76
2  003 004
loc76
2  003 004
loc76
2  003 004
loc76
2  003 004
loc76
2  003 004
loc76
2  003 004
loc76
2  003 004
loc76
2  003 004
loc76
2  003 004
loc76
2  003 004
loc76
2  003 004
loc76
2  003 004
loc76
2  003 004
loc76
2  003 004
loc76
2  003 004
loc76
2  003 004
loc76
2  003 004
loc76
2  003 004
loc76
2  003 004
loc76
2  003 004
loc76
2  003 004
loc76
2  003 004
loc76
2  003 004
loc76
2  003 004
loc76
2  003 004
loc76
2  003 004
loc76
2  003 004
loc76
2  003 004
loc76
2  003 004
loc76
2  003 004
loc76
2  003 004
loc76
2  003 004
loc76
2  003 004
loc76
2  003 004
loc76
2  003 004
loc76
2  003 004
loc76
2  003 004
loc76
2  003 004
loc76
2  003 004
loc76
2  003 004
loc76
2  003 004
loc76
2  003 004
loc76
2  003 004
loc76
2  003 004
loc76
2  003 004
loc76
2  003 004
loc76
2  003 004
loc76
2  003 004
loc76
2  003 004
loc76
2  003 004
loc76
2  003 004
loc76
2  003 004
loc76
2  003 004
loc76
2  003 004
loc76
2  003 004
loc76
2  003 004
loc76
2  003 004
loc76
2  003 004
loc76
2  003 004
loc76
2  003 004
loc76
2  003 004
loc76
2  003 004
loc76
2  003 004
loc76
2  003 004
loc76
2  003 004
loc76
2  003 004
loc76
2  003 004
loc76
2  003 004
loc76
2  003 004
loc76
2  003 004
loc76
2  003 004
loc76
2  003 004
loc76
2  003 004
loc76
2  003 004
loc76
2  003 004
loc76
2  003 004
loc76
2  003 004
loc76
2  003 004
loc76
2  003 004
loc76
2  003 004
loc76
2  003 004
loc76
2  003 004
loc76
2  003 004
loc76
2  003 004
loc76
2  003 004
loc76
2  003 004
loc76
2  003 004
loc76
2  003 004
loc77
2  003 004
loc77
2  003 004
loc77
2  003 004
loc77
2  003 004
loc77
2  003 004
loc77
2  003 004
loc77
2  003 004
loc77
2  003 004
loc77
2  003 004
loc77
2  003 004
loc77
2  003 004
loc77
2  003 004
loc77
2  003 004
loc77
2  003 004
loc77
2  003 004
loc77
2  003 004
loc77
2  003 004
loc77
2  003 004
loc77
2  003 004
loc77
2  003 004
loc77
2  003 004
loc77
2  003 004
loc77
2  003 004
loc77
2  003 004
loc77
2  003 004
loc77
2  003 004
loc77
2  003 004
loc77
2  003 004
loc77
2  003 004
loc77
2  003 004
loc77
2  003 004
loc77
2  003 004
loc77
2  003 004
loc77
2  003 004
loc77
2  003 004
loc77
2  003 004
loc77
2  003 004
loc77
2  003 004
loc77
2  003 004
loc77
2  003 004
loc77
2  003 004
loc77
2  003 004
loc77
2  003 004
loc77
2  003 004
loc77
2  003 004
loc77
2  003 004
loc77
2  003 004
loc77
2  003 004
loc77
2  003 004
loc77
2  003 004
loc77
2  003 004
loc77
2  003 004
loc77
2  003 004
loc77
2  003 004
loc77
2  003 004
loc77
2  003 004
loc77
2  003 004
loc77
2  003 004
loc77
2  003 004
loc77
2  003 004
loc77
2  003 004
loc77
2  003 004
loc77
2  003 004
loc77
2  003 004
loc77
2  003 004
loc77
2  003 004
loc77
2  003 004
loc77
2  003 004
loc77
2  003 004
loc77
2  003 004
loc77
2  003 004
loc77
2  003 004
loc77
2  003 004
loc77
2  003 004
loc77
2  003 004
loc77
2  003 004
loc77
2  003 004
loc77
2  003 004
loc77
2  003 004
loc77
2  003 004
loc77
2  003 004
loc77
2  003 004
loc77
2  003 004
loc77
2  003 004
loc77
2  003 004
loc77
2  003 004
loc77
2  003 004
loc77
2  003 004
loc77
2  003 004
loc77
2  003 004
loc77
2  003 004
loc77
2  003 004
loc77
2  003 004
loc77
2  003 004
loc77
2  003 004
loc77
2  003 004
loc77
2  003 004
loc77
2  003 004
loc77
2  003 004
loc77
2  003 004
loc78
2  003 004
loc78
2  003 004
loc78
2  003 004
loc78
2  003 004
loc78
2  003 004
loc78
2  003 004
loc78
2  003 004
loc78
2  003 004
loc78
2  003 004
loc78
2  003 004
loc78
2  003 004
loc78
2  003 004
loc78
2  003 004
loc78
2  003 004
loc78
2  003 004
loc78
2  003 004
loc78
2  003 004
loc78
2  003 004
loc78
2  003 004
loc78
2  003 004
loc78
2  003 004
loc78
2  003 004
loc78
2  003 004
loc78
2  003 004
loc78
2  003 004
loc78
2  003 004
loc78
2  003 004
loc78
2  003 004
loc78
2  003 004
loc78
2  003 004
loc78
2  003 004
loc78
2  003 004
loc78
2  003 004
loc78
2  003 004
loc78
2  003 004
loc78
2  003 004
loc78
2  003 004
loc78
2  003 004
loc78
2  003 004
loc78
2  003 004
loc78
2  003 004
loc78
2  003 004
loc78
2  003 004
loc78
2  003 004
loc78
2  003 004
loc78
2  003 004
loc78
2  003 004
loc78
2  003 004
loc78
2  003 004
loc78
2  003 004
loc78
2  003 004
loc78
2  003 004
loc78
2  003 004
loc78
2  003 004
loc78
2  003 004
loc78
2  003 004
loc78
2  003 004
loc78
2  003 004
loc78
2  003 004
loc78
2  003 004
loc78
2  003 004
loc78
2  003 004
loc78
2  003 004
loc78
2  003 004
loc78
2  003 004
loc78
2  003 004
loc78
2  003 004
loc78
2  003 004
loc78
2  003 004
loc78
2  003 004
loc78
2  003 004
loc78
2  003 004
loc78
2  003 004
loc78
2  003 004
loc78
2  003 004
loc78
2  003 004
loc78
2  003 004
loc78
2  003 004
loc78
2  003 004
loc78
2  003 004
loc78
2  003 004
loc78
2  003 004
loc78
2  003 004
loc78
2  003 004
loc78
2  003 004
loc78
2  003 004
loc78
2  003 004
loc78
2  003 004
loc78
2  003 004
loc78
2  003 004
loc78
2  003 004
loc78
2  003 004
loc78
2  003 004
loc78
2  003 004
loc78
2  003 004
loc78
2  003 004
loc78
2  003 004
loc78
2  003 004
loc78
2  003 004
loc78
2  003 004
loc79
2  003 004
loc79
2  003 004
loc79
2  003 004
loc79
2  003 004
loc79
2  003 004
loc79
2  003 004
loc79
2  003 004
loc79
2  003 004
loc79
2  003 004
loc79
2  003 004
loc79
2  003 004
loc79
2  003 004
loc79
2  003 004
loc79
2  003 004
loc79
2  003 004
loc79
2  003 004
loc79
2  003 004
loc79
2  003 004
loc79
2  003 004
loc79
2  003 004
loc79
2  003 004
loc79
2  003 004
loc79
2  003 004
loc79
2  003 004
loc79
2  003 004
loc79
2  003 004
loc79
2  003 004
loc79
2  003 004
loc79
2  003 004
loc79
2  003 004
loc79
2  003 004
loc79
2  003 004
loc79
2  003 004
loc79
2  003 004
loc79
2  003 004
loc79
2  003 004
loc79
2  003 004
loc79
2  003 004
loc79
2  003 004
loc79
2  003 004
loc79
2  003 004
loc79
2  003 004
loc79
2  003 004
loc79
2  003 004
loc79
2  003 004
loc79
2  003 004
loc79
2  003 004
loc79
2  003 004
loc79
2  003 004
loc79
2  003 004
loc79
2  003 004
loc79
2  003 004
loc79
2  003 004
loc79
2  003 004
loc79
2  003 004
loc79
2  003 004
loc79
2  003 004
loc79
2  003 004
loc79
2  003 004
loc79
2  003 004
loc79
2  003 004
loc79
2  003 004
loc79
2  003 004
loc79
2  003 004
loc79
2  003 004
loc79
2  003 004
loc79
2  003 004
loc79
2  003 004
loc79
2  003 004
loc79
2  003 004
loc79
2  003 004
loc79
2  003 004
loc79
2  003 004
loc79
2  003 004
loc79
2  003 004
loc79
2  003 004
loc79
2  003 004
loc79
2  003 004
loc79
2  003 004
loc79
2  003 004
loc79
2  003 004
loc79
2  003 004
loc79
2  003 004
loc79
2  003 004
loc79
2  003 004
loc79
2  003 004
loc79
2  003 004
loc79
2  003 004
loc79
2  003 004
Pop_1
20
AS001      003003 003003 003003 003003 003004 003003 004004 003003 003003 003003 003003 003004 003003 003003 003004 003003 003003 003003 003003 003003 004004 003003 003003 003003 004004 003003 003003 003003 003003 003003 003004 003003 003003 003003 003003 003004 003003 003003 003003 003003 003003 003004 003003 003003 003004 003003 000000 003004 003003 003003 004004 003003 003003 003003 003004 004004 003004 003003 003004 003003 003003 003003 003003 003004 003003 003003 004004 003003 003003 003003 003003 003004 003003 003003 003003 003003 003003 003003 003004 003003 004004 003003 003003 003003 003003 003003 003003 003003 003003 003003 003003 003003 003004 003004 003003 003003 003004 003003 003003 003003 003004 003003 003003 003003 003003 004004 003004 003003 004004 003003 003003 003003 003003 004004 003004 003004 003003 003003 003003 003004 003003 003003 003003 003003 003003 003003 003003 003003 003004 004004 004004 004004 004004 004004 003003 003003 003003 003003 004004 003003 004004 003003 003003 003003 003003 003003 003003 003003 003004 003004 003003 003003 003003 003003 003003 003003 004004 004004 003003 003003 004004 003004 003004 003003 003003 003004 003003 003003 003004 003003 003004 003003 004004 003003 003004 003003 003003 003003 003003 003003 003004 003003 003004 003004 003003 004004 003003 003003 003003 003003 003003 003003 003003 003003 003003 003004 003004 003003 003004 003003 003003 004004 003003 003004 003003 003003 003003 003003 003003 003004 003004 003003 003003 003003 003003 004004 003003 003003 003003 003003 004004 003003 003003 003003 003003 003003 003003 003003 003003 003003 003003 003003 003003 003003 003003 003003 003004 003003 003003 003003 003003 003003 004004 004004 003003 003003 003003 003004 003003 003003 003003 004004 003003 004004 003003 003004 003003 003003 003003 003003 003003 003003 003003 003003 003004 003003 003004 004004 003003 003003 003004 003004 003004 003004 003004 003004 003003 004004 003003 003004 003003 003003 003004 003004 003003 003003 003003 003004 003003 003003 003003 003003 004004 003003 003003 003003 003003 003003 004004 004004 004004 003003 003004 003004 003003 003003 004004 003004 003003 003003 003004 003004 003004 003003 003003 003003 003003 003003 003003 004004 003003 004004 003003 003003 003003 003003 003003 003003 003004 003004 003004 003003 003003 003003 004004 003003 003003 004004 003003 003004 004004 003003 003003 003003 003003 003003 003003 003003 003004 003004 003003 003003 003004 004004 003003 003003 003003 003003 003003 003003 003003 003003 003003 003003 003003 003003 003003 004004 003003 003003 003003 003003 003003 003003 003003 003003 003003 003003 003003 003003 003004 003003 003004 003003 003003 003004 003003 003003 003004 003004 004004 003003 003003 003004 003004 003003 003003 003004 003003 000000 000000 003003 003004 003004 003004 003003 003003 003003 003004 003003 003004 003003 003003 003003 003003 003003 003004 003004 003004 003004 003003 004004 003003 004004 003003 003004 004004 003003 004004 003004 004004 003003 003003 003004 003003 003003 003004 003003 003003 003003 003003 004004 003003 003003 003003 004004 003003 003003 004004 003003 003004 003003 004004 003003 003003 003003 003004 003003 003004 004004 003003 003003 003003 003003 003003 003004 003004 003003 003004 003003 003003 003003 003003 003004 003004 003003 003003 003003 003004 004004 003003 003003 003003 003003 003003 003003 003003 004004 004004 003003 003003 003003 003004 003003 003003 003003 003003 003003 003004 004004 003003 003003 003003 003003 003003 003003 003004 003003 003004 004004 003003 003003 003003 003003 003003 003004 003003 003003 003003 003003 004004 004004 004004 003003 003003 003003 003003 003004 003003 003004 003003 003003 003003 003003 003003 003003 003003 003003 003004 003003 003003 003004 003004 003003 003004 003003 003003 003004 003003 004004 003003 003003 003004 003003 004004 003003 003003 003004 003003 003004 003004 003003 003003 003003 004004 003003 003003 004004 003003 003003 003003 003003 003003 003003 003004 004004 004004 003003 003003 003003 003003 003003 003004 003003 003003 003003 003004 003004 003003 003003 003003 003003 003003 003004 003004 003003 003003 003003 003004 003003 003003 003004 003003 003003 003003 003003 003003 003004 003003 003003 003004 003003 004004 003004 003003 003003 003003 003003 003003 003004 003003 003004 003004 003004 003003 003003 003003 003003 003003 003004 003004 003003 003003 003004 003003 003003 003003 004004 003003 003004 000000 003003 004004 003003 003003 003003 003004 003003 003004 003004 003004 003004 003003 003004 003004 004004 004004 000000 003003 003003 003003 003004 003004 003003 003003 003004 003003 003004 003003 003003 003003 003004 003003 003003 000000 003003 004004 003003 003003 003003 003003 003004 003003 003003 003003 003003 004004 000000 003004 003003 004004 003004 003004 003004 003003 003004 003003 003003 003003 003003 003003 003004 003003 003003 004004 003003 003003 003003 003004 003003 003003 003003 003003 003003 003003 003003 003003 003004 003003 003004 003004 003003 004004 003003 003004 003003 004004 003003 003004 003003 003004 003003 003003 003004 003003 004004 003003 003004 003003 003004 003003 003004 003004 003003 004004 003003 003003 003003 003003 004004 003004 003003 004004 003003 003003 003003 000000 003003 003003 003003 003003 003003 003003 003003 003003 003004 003003 003003 003003 003003 004004 004004 003003 003003 003003 003003 003003 003003 003003 003004 003004 003003 003003 003003 003004 003003 003004 003004 003004 003004 004004 003003 004004 003003 004004 003003 003003 003004 004004 003004 003004 003003 003003 003003 003003 003003 003004 003003 003003 003003 003004 003003 003003 003003 003003 003003 003003 003003 004004 003003 003004 003003 003004 003003 004004 003003 003003 004004 004004 003003 004004 003003 003004 003004 003003 003004 004004 003003 004004 004004 003003 003003 004004 004004 003003 003003 003003 003003 003003 003003 003003 004004 003003 003003 003004 003003 003003 003003 003004 003003 003003 003003 003004 003003 003003 004004 003003 003003 003003 003003 003003 003003 003004 003003 003003 003003 003003 003003 003003 004004 004004 004004 003004 003003 003004 003004 003004 003003 003003 003003 003003 003003 003003 003003 003003 003003 003004 003003 004004 003003 003004 003003 003004 003004 003003 003003 004004 003003 003003 003004 003003 004004 003003 000000 003003 003003 003003 003003 003004 003003 003003 003003 003003 003003 003003 003004 003004 003003 003003 003004 003003 004004 003003 003003 003003 003003 003003 003003 003003 003003 003003 003003 003004 003003 003003 003003 003003 003004 004004 004004 003003 003003 003004 003003 000000 003004 000000 003003 003003 003003 003003 004004 003003 003003 003003 003003 003003 003003 003003 003003 003003 003003 003003 003003 003004 004004 003003 003004 003003 003003 003003 003004 004004 000000 003003 003004 003003 003003 003003 003003 000000 003003 003003 003003 003003 003003 003003 003003 003003 003003 003003 003003 003003 003004 003003 003004 003003 003003 003003 003003 003003 003003 003004 003003 003003 004004 003003 003004 004004 003003 003003 003004 003004 003003 003004 004004 003003 003004 003003 003003 004004 003003 003003 003003 003003 003003 003003 003004 003003 004004 003003 003003 003003 003003 003003 004004 004004 003003 003003 003003 003004 003004 003004 003003 003003 003003 003003 003004 003003 004004 004004 003003 003003 003003 003003 003003 003003 003003 003003 003003 003003 003003 003003 003003 000000 003003 003004 003004 003004 003003 003003 003003 003003 003003 003003 003003 004004 003004 004004 003003 003004 003003 003004 003003 004004 003003 003004 003003 003003 003003 003004 003003 000000 003003 003004 003003 004004 003003 003004 003003 004004 003003 003003 003003 003004 003003 004004 003003 003003 003003 004004 003003 003003 003003 003003 003003 003003 003004 003003 003003 003004 003003 003003 003003 003004 003003 003003 003003 003003 004004 003003 003003 000000 003003 004004 003003 003003 003004 003003 003003 003003 004004 003003 003003 003003 003003 003004 003004 004004 003003 003003 003003 003003 003004 003003 003003 003004 003003 003004 003003 003003 003003 003003 003004 003003 003003 003003 003003 003003 003003 003004 003003 003003 003004 003003 003004 003003 003003 003003 003003 004004 004004 004004 003003 003003 003003 003003 003003 003003 003003 003003 003003 004004 003003 003003 003003 003003 000000 003003 003003 003004 003003 003004 000000 003003 003003 004004 003003 004004 003003 003003 004004 003003 003004 003003 003004 003003 004004 003003 003003 003003 003003 003003 003003 003003 004004 003003 004004 003004 003004 003004 003003 004004 003003 003003 003004 003004 003003 003003 003003 003003 003003 003003 003003 003003 003003 003003 003003 004004 003003 003003 003003 003003 003003 003003 003003 003004 003003 003003 003003 003003 003003 000000 003003 003003 000000 003003 003004 003003 003003 003003 003004 003004 003003 003003 003003 004004 004004 003003 003003 003003 003003 004004 003003 003004 003003 004004 003003 003003 004004 003003 003003 003003 003003 003003 003003 003003 004004 004004 003003 003003 003003 003003 003003 003004 003003 003003 003003 003003 003003 004004 004004 003003 003004 004004 003003 003003 004004 003004 003003 003003 003004 003003 003003 003003 003003 003003 003004 003003 003003 003004 003003 004004 003003 004004 003003 004004 003003 003003 003003 003003 003004 003003 003003 004004 003004 003004 003004 003004 003003 004004 003003 003004 004004 003004 004004 003003 003003 003004 003003 004004 004004 003003 003003 003003 003004 003003 003004 003003 003003 003004 004004 003004 004004 004004 003003 003004 003003 003003 003004 003003 003003 004004 003004 003003 003003 003003 003003 003004 003003 003003 003003 003003 003004 004004 004004 003004 000000 003004 003003 003004 003003 004004 003003 003003 003003 003004 003004 003003 003003 003003 004004 003003 003004 003003 003003 003003 003004 003003 003003 003003 003003 003003 003003 003003 003003 004004 003003 003003 003004 003004 003003 003003 003004 003003 003004 003003 003003 003003 004004 003003 003003 003003 003003 004004 003003 003003 004004 003003 003004 004004 003003 003004 003003 003003 003003 003004 003003 003003 003003 003004 003003 003003 003004 003003 003003 003003 003003 003003 003003 003003 004004 003003 003003 003003 003003 003003 003003 004004 003004 003003 003003 003003 003003 003003 003004 004004 003003 003003 003003 003003 003004 003004 003003 004004 003003 004004 003003 003003 000000 000000 003004 004004 003003 003003 003003 003003 003003 003003 003003 003004 003003 003003 003003 003003 003003 003003 003003 003003 003004 004004 003003 003003 003003 003003 003004 003003 004004 004004 003003 003003 003004 003003 003003 003003 003003 003003 003003 003003 003003 003003 003003 003003 004004 004004 003003 003003 003003 004004 003003 003004 003003 003003 003003 003003 004004 003003 003004 003003 003003 003003 003003 003003 003003 004004 003004 003003 003004 003004 003004 003003 003003 003003 004004 003003 003003 003003 003004 003004 003003 003003 004004 004004 003003 003003 003003 003004 003003 003003 003003 003003 003003 000000 003003 003003 003004 003003 003003 003003 003003 000000 003003 004004 003003 003003 003003 003003 003003 003004 003003 003003 003004 004004 003003 003003 003003 003004 003004 003003 003003 003003 003003 004004 003003 003003 003003 003003 003003 003003 003004 003003 003004 003004 003003 003003 004004 003003 003003 003003 003003 003004 003004 003003 003003 003003 003003 003003 003004 003003 003003 000000 003003 003004 004004 003004 003004 003003 003003 003003 003003 003004 003003 003003 003003 003003 003004 003003 003003 003003 003003 003003 003003 003003 003003 003004 003003 003003 003003 003003 003004 003003 003003 003004 003004 003003 003003 003003 004004 003004 003003 003004 003003 004004 003003 003003 003003 003003 003003 003003 003003 003003 003003 003003 004004 003003 003003 004004 003004 003003 003003 003004 003003 004004 003003 003003 003003 004004 003003 003003 003003 003003 003003 003003 003004 003003 003003 003003 004004 003003 003003 003003 003003 000000 003004 003003 003004 003004 003003 003003 003003 004004 003003 003004 003003 003003 003003 003003 003004 003003 003003 003003 003003 004004 003003 003003 003004 003003 003004 003003 003003 003003 003004 003004 003003 003003 003003 000000 004004 003003 003003 003003 003003 003003 003003 003003 003003 003003 003003 003003 003004 004004 003003 004004 003003 004004 003003 003003 003003 003003 003003 003003 004004 003003 003004 004004 004004 003003 003004 003003 004004 003004 003003 003003 004004 003003 003003 003003 003003 003003 003003 003003 004004 003004 003003 003003 003003 004004 003003 003003 003003 003003 003003 003003 003003 003003 003003 003003 003003 003003 004004 003003 003003 003003 003004 003003 003003 003003 003004 003003 003004 003004 003003 003004 003004 003003 000000 003003 003003 003003 003003 003003 003004 003004 003003 003003 003003 003004 003003 003003 003003 003003 003003 003003 003003 003003 003004 003003 004004 003004 003004 003003 003003 003003 000000 004004 003003 003003 003003 003003 003003 003003 003003 000000 003004 003003 003003 003003 003003 003003 003003 003003 003004 003003 003003 003003 003003 003004 003003 003004 003003 003003 003003 003003 003003 003004 003004 003003 003003 003003 003004 003003 003003 003003 003003 003003 003003 003003 004004 003003 003003 003003 003003 003003 003003 004004 004004 003003 003003 003003 003003 003004 003003 003003 004004 003003 003003 003003 003003 003003 003004 003003 003003 003003 003003 003003 000000 003003 003003 003003 000000 003003 003003 003003 004004 003003 004004 003003 003003 003003 003003 003003 004004 003003 003003 004004 003004 003004 004004 003004 003003 003003 004004 003003 003003 003003 003003 003003 003003 003003 003003 003003 003003 003003 003003 003004 003003 004004 003003 003004 003003 003003 004004 003004 004004 003004 004004 003004 003004 003003 004004 003003 003004 003004 004004 003003 003004 004004 003004 003003 004004 003003 003003 004004 003003 003003 003003 003003 003003 003003 003003 003003 003003 003003 003003 004004 003004 003003 003003 003003 003003 003003 003004 003003 003003 003003 003004 003003 003004 004004 003003 004004 003004 003003 003003 003003 003003 003003 003003 003003 003003 004004 003003 003004 004004 003004 000000 003004 003003 003003 003003 003003 004004 003003 003003 003003 004004 003003 003003 000000 003003 003003 004004 003003 004004 003003 003003 003003 003003 003003 003004 003003 003003 003004 003004 003004 003003 003003 003003 003003 003003 003004 003004 004004 003003 004004 004004 003003 003004 003003 003003 003003 003003 003003 003003 003003 003003 004004 003003 003003 003003 000000 003003 003003 003003 000000 003003 003003 003003 003003 004004 003004 003004 003003 003004 003004 003003 003003 003003 003004 003003 003003 003003 003003 003004 004004 003003 003004 003003 003004 004004 004004 004004 003003 003004 003004 003003 003003 003003 003003 003003 003003 003004 003003 004004 003003 003003 003004 003004 003003 003003 003003 003004 003003 004004 004004 003003 003003 003003 004004 003003 003003 003003 003004 003003 003003 003004 003003 003003 003004 003004 003004 003003 000000 003004 003004 003004 004004 003003 003003 003003 003003 003003 003003 004004 003004 003004 003003 003003 003004 003003 003003 003003 003003 003003 003003 004004 003003 003003 003003 003003 003003 003003 003003 003003 003003 003003 003004 003003 003003 004004 003004 003003 003003 003003 003003 003003 004004 003003 003004 003004 003003 003004 000000 003003 003003 003004 003003 003003 003003 003003 003003 004004 003003 004004 003003 003004 003003 003003 003003 004004 003004 003003 004004 004004 003003 003003 003004 003003 003003 003003 003003 003003 003003 003003 003004 003004 003004 003003 003003 004004 003003 003003 003003 003003 003003 003003 003003 003003 003003 003003 003003 003003 003003 003003 003003 003003 003004 003003 003003 003004 003004 003004 003003 003004 003004 003003 004004 003003 003003 003003 003003 003003 003003 003003 003003 003003 003003 003004 003003 003003 003003 003003 003004 003003 003004 003003 003003 003004 003004 003003 003003 003003 003003 004004 003003 003003 003003 003003 003003 003003 004004 003003 003003 003003 003003 003003 003003 003003 003003 003003 003003 003004 003003 003003 004004 003003 003004 003003 003003 003003 003003 003003 003004 003003 003004 003003 003003 003003 003003 003003 003003 003003 000000 003004 003003 003003 003004 003003 003003 003003 003003 003003 003003 003003 003003 004004 003003 003003 003003 004004 003003 000000 003003 004004 003003 003003 003003 003003 003003 003003 003003 003003 003004 003003 004004 003004 003003 003003 003003 003003 003003 004004 003003 003003 003003 003003 003003 004004 003003 003003 003003 003003 003003 003003 004004 003003 003003 003004 003003 003003 003003 003003 004004 003003 003003 003003 003003 003004 003004 003004 003003 003003 003004 000000 003003 003004 003004 003003 003003 003003 003003 003004 003003 003003 003003 003003 003003 004004 003004 003004 003003 003003 003003 003003 003003 003003 003004 003003 003003 004004 003003 003003 003003 004004 003004 003003 003003 003003 003003 003003 003003 003003 003003 003003 003003 003003 003003 003003 003003 003004 003003 003003 003003 003004 003003 003003 003003 003003 003003 003003 003003 003003 004004 003003 004004 003003 000000 003003 003004 003003 003003 003004 003003 003004 003003 003004 003003 003003 004004 003003 003004 003003 003003 003003 003004 003003 003003 003003 003003 003003 003003 004004 003003 003003 004004 003004 003003 003003 003003 003003 003003 003003 004004 003003 004004 003003 003003 003003 003003 003003 003004 003003 003003 003003 003003 003004 003004 003003 003003 003003 003003 003004 003003 003003 003004 003004 003003 003003 003003 003003 003003 003003 000000 003004 003003 003004 003003 003004 003003 003003 003003 003003 003003 003004 003003 003003 004004 003003 003003 003003 003003 003003 003003 003003 004004 004004 004004 003003 003003 003003 003003 003003 003003 003004 000000 003003 003003 003003 003004 003003 003003 003003 003003 003004 003003 003003 003003 003003 003003 003003 003003 003003 003003 003003 003003 003003 003004 004004 003003 003003 003003 003003 003003 003004 003003 003003 003003 003003 004004 003003 003003 003003 003003 003003 003003 003003 003003 003004 003003 003003 003003 003003 004004 004004 003003 003003 003003 003003 003003 003003 003004 003004 003003 003003 003003 003003 003004 004004 003003 003003 004004 003003 004004 003003 003003 003004 003003 003003 003003 000000 003003 004004 003003 003003 004004 003004 003004 004004 003003 003004 003003 003003 003003 003004 004004 003003 003003 003003 003003 003004 003004 003003 003003 003004 003003 003003 003003 003003 003004 003003 003003 003003 004004 003003 003004 003003 003003 003004 003003 003003 003003 003003 004004 003003 004004 003003 003004 004004 003004 003004 003003 003003 003003 003003 003003 003003 003003 000000 003003 004004 004004 003003 003003 003003 003003 004004 003003 003003 003004 003004 003003 003003 003003 003004 003003 004004 003003 003003 004004 003003 003003 003003 003003 003004 003004 003003 003003 003003 003003 003004 000000 003003 003003 003003 003003 003003 003003 003003 003003 003003 003003 003003 003003 004004 003003 003003 003003 003003 003003 003004 003003 003004 003003 003003 003004 003004 004004 003004 003003 003003 004004 003003 003003 003004 003003 003003 003003 000000 003003 003003 003003 003003 003003 003004 003003 003003 003003 003003 003003 003003 003003 003003 003004 003003 003003 003003 003004 003003 004004 003003 003003 003003 003003 003003 003003 003003 004004 004004 003003 003003 003003 004004 003004 003003 003004 003004 003003 003003 003003 003003 003003 003003 003003 003003 003003 003003 003003 003003 003004 003003 003003 003003 003003 003003 003004 003003 003003 003003 003003 000000 003003 003003 003003 003003 003004 003003 003004 003003 003003 003003 003004 003004 003003 003003 003003 003003 003003 000000 003003 003003 003003 003003 003003 003003 003003 003003 003003 003003 003003 003003 004004 000000 003004 003004 003003 003004 003003 003004 004004 003003 003004 003003 003003 003003 003003 004004 003003 003003 003003 003003 003003 004004 003003 004004 003003 003003 003003 003003 003003 003003 003003 003003 003003 003004 003003 004004 003003 003003 004004 003003 003003 003003 000000 004004 003003 003003 003003 003003 003003 003003 003004 003003 003003 003003 003004 004004 003003 003003 003003 003004 003003 003003 003003 003003 003003 003003 003004 004004 003003 003003 003003 003003 003003 003003 003003 003003 003003 003004 003003 003003 003003 003003 003003 003003 004004 004004 003003 003003 003004 004004 003003 003003 004004 000000 003003 004004 003003 003003 003003 003003 003003 003004 003003 000000 003003 003003 003003 003003 003004 003003 004004 003003 004004 003003 004004 003004 003003 003003 003003 003003 003003 003003 003003 004004 003003 003004 003003 003004 003004 003003 003003 003003 003003 003004 003003 003004 003003 003004 003003 003003 003003 003003 003003 003003 003003 003003 000000 003004 003003 003004 003003 003004 003003 003003 003003 003003 003003 003004 003003 003003 003003 003004 003003 003003 003003 004004 004004 003003 003003 003003 003003 003004 003004 003003 003004 003003 003003 003003 003003 003004 004004 003003 004004 003003 003004 004004 003004 004004 000000 004004 003003 003004 003003 003003 003003 003003 003003 003003 000000 003003 004004 003003 003004 003003 003003 003003 003004 003004 003004 003003 003003 003003 003003 003003 003003 004004 003004 003003 003004 003004 003003 003003 003003 003004 003003 003003 003003 003003 003004 003003 000000 003003 004004 003003 003003 003003 003003 004004 003003 003003 003003 003003 003004 003003 003003 003003 003003 003004 000000 003003 003003 004004 003003 003003 003003 003003 003003 003003 003003 003003 003003 003003 003003 003003 003003 003003 004004 000000 003004 003004 003003 003003 003003 003003 003003 004004 003004 003003 003003 003004 003003 003003 003003 003004 003003 003004 003003 000000 003003 003003 003003 003003 003003 003004 003004 003003 004004 004004 003003 004004 003003 003004 003003 003003 003004 003003 003003 004004 003003 004004 004004 003003 000000 003003 003003 003004 003004 003003 003003 003004 003004 003003 003003 003003 003003 003003 003004 003003 003004 003003 003003 004004 003003 003004 004004 003004 003003 003003 003003 003003 003003 003003 003003 003004 003003 003003 004004 003003 003003 004004 003004 003003 003003 003003 003003 003003 003003 003003 004004 003003 003003 003003 000000 003003 003003 004004 003003 003003 003003 003003 003003 003003 003003 003003 003003 003003 003003 003003 004004 003003 003003 000000 004004 003003 003003 003003 003003 003003 003003 003003 003003 003003 003003 004004 003003 003003 003003 003003 003004 004004 003003 003003 003004 003003 004004 003003 003003 003004 003003 003003 003003 003003 003004 003003 003003 003003 003003 003004 003003 003004 004004 003003 003003 003004 003003 003003 003003 004004 003003 003004 003003 003003 003003 003003 003004 003003 003003 003003 003003 004004 003003 003004 003003 003004 003003 003003 003003 003004 003003 003003 003003 003003 003003 003004 003003 003003 003004 003004 003003 003003 003003 003004 003004 003004 003003 003003 003003 003003 003003 003003 003003 003004 003004 003003 003003 003003 003003 003003 003003 003003 003003 004004 004004 003003 003003 003003 003003 003003 003003 003003 003003 003003 004004 003003 003003 003003 003003 004004 003003 004004 003004 003003 004004 004004 003003 003003 004004 004004 003004 003004 003004 003003 003003 000000 003003 003003 003003 003003 003004 004004 003003 004004 003003 003003 003003 003003 003004 003004 003003 003003 003003 003003 003003 003003 003003 003003 003003 003003 003003 004004 003003 003004 003003 003003 003004 004004 003003 003003 000000 003004 003004 003004 004004 003003 003003 003003 003003 003003 003003 003003 000000 004004 004004 003003 003003 003003 003003 003004 003003 003003 003003 003004 003003 003004 003003 003003 003003 003004 003003 003003 003004 003003 003003 003003 003003 004004 003003 003003 003003 003003 003003 003003 003004 003003 003003 003003 003003 003003 003004 003003 003004 004004 003003 003003 004004 003003 003004 003003 003003 003003 003003 003003 003004 003003 003003 003004 003003 003003 003003 003003 003003 003003 003004 003003 003003 003004 003003 003003 003003 003003 003003 003003 003003 003003 003003 003004 003003 003003 003003 003003 003004 003003 003003 003003 003003 003003 003003 003003 003003 003003 003004 004004 003004 003004 003004 003004 003004 003003 003003 003003 003004 003003 003003 003003 004004 003003 004004 003003 003003 003003 003003 003003 004004 004004 003003 003003 003003 003004 003004 003003 003003 003003 003003 003003 003004 003004 003003 003003 003004 003003 003003 003003 003003 003004 003003 003003 003003 003003 003003 003003 003004 003003 003003 004004 003003 003004 003003 003003 003003 003004 003003 003003 003003 003003 003003 003003 003003 003003 000000 003004 003003 004004 003004 003003 003003 003003 003003 003003 003004 003004 004004 003003 003003 003003 000000 003004 003003 003004 003003 003003 003003 003004 003003 004004 003003 003003 003003 003003 003003 003004 003003 003003 003003 003004 004004 003003 003003 003003 003003 003003 003003 003004 003003 003003 003003 003003 003003 003003 003004 003004 003003 003003 003003 003003 003003 003003 003003 003003 003003 003004 003003 004004 003003 003003 003003 003003 003003 003003 003003 003003 003003 003003 003003 003003 004004 003003 003003 003003 003004 003003 004004 003004 003004 003003 003003 003003 004004 003003 003003 003003 004004 003003 003003 003004 003003 003003 004004 004004 003003 003004 003003 003003 003003 003003 003004 003003 004004 004004 003003 004004 003004 003003 003003 003004 003003 003003 003003 003004 003003 004004 003003 004004 003003 000000 003003 003003 003003 003004 003003 003003 003003 004004 003003 003003 003003 004004 003003 003003 003003 004004 003003 003004 003003 004004 003003 003003 003003 003003 004004 003003 003003 003004 003003 003003 003003 003003 003003 003003 003004 003003 003003 003003 003004 003003 004004 003003 003003 003003 003003 003003 003004 003004 003004 003004 003003 003003 003003 003003 003003 003003 003003 003003 004004 003003 003003 003004 003003 003003 003003 003003 003003 000000 003003 004004 003003 003003 003003 003003 003003 004004 003003 003004 003003 003003 003004 003003 003003 004004 003003 003003 003003 003004 003003 003003 004004 004004 003004 003003 003003 003004 003003 003003 004004 003003 003003 003003 003003 003003 003004 003003 003003 003003 003003 003003 003003 003003 003003 003003 003003 003003 003004 003003 003003 003003 003003 003003 003003 003004 003003 003003 003004 003003 004004 003004 003003 003003 003003 003003 003003 003003 003003 003003 003003 003003 004004 003003 003003 004004 004004 003003 003003 003003 003003 003003 003004 003003 003004 000000 003003 003003 003003 003003 004004 003003 003003 003003 003004 000000 004004 004004 003003 003003 003004 003003 003003 003004 003003 003003 003003 003003 003003 004004 004004 004004 003003 004004 004004 000000 003003 003003 003004 003003 003003 004004 000000 003003 003003 003004 003003 003003 003003 003003 003003 004004 003003 003003 004004 003003 003003 003004 003003 003003 003003 003003 003003 003004 003004 004004 003003 003003 003003 003004 004004 003003 003003 000000 003003 003003 004004 003003 003003 003003 003004 004004 003003 003003 004004 003003 003003 004004 003003 003003 003003 003004 003003 003003 004004 003003 003003 003003 003003 003003 003003 000000 003003 003004 003004 004004 003003 000000 003003 003004 003003 003003 004004 003003 003004 004004 003003 000000 003003 003004 003003 003003 003003 003003 003003 003003 000000 004004 003003 003003 003003 003003 003004 003004 003003 004004 003003 004004 003003 004004 003003 004004 003003 003003 003003 003004 003003 000000 004004 003004 003003 003003 003003 003003 003003 004004 003003 003003 003003 004004 003003 003003 003003 003003 003003 003003 003003 003003 003004 003003 003004 003004 003003 003004 003003 003004 003004 003003 004004 003003 003003 003003 003003 004004 003003 004004 003003 003003 003003 003003 003004 004004 003004 003003 000000 000000 003003 003003 003003 003003 003003 004004 004004 003003 004004 003003 003003 004004 004004 003003 004004 003003 003003 003003 003003 003004 003003 003003 004004 003003 003003 003003 003003 003003 003003 003004 003003 004004 003003 004004 003003 003004 003003 003003 003003 003003 000000 003003 000000 003003 003003 003004 004004 003003 003003 004004 003003 003003 004004 003003 003003 003003 003003 003003 003003 003003 003003 003003 003004 003003 004004 004004 003003 003004 003003 003004 003004 004004 003003 003003 003003 003003 003003 003003 003003 003004 003003 003003 003003 003003 003003 003003 004004 003003 003003 003003 003003 003003 003003 003004 003004 003004 004004 003003 003004 003003 003004 003004 003003 003003 003003 003003 004004 003003 003003 003003 003003 003003 003003 003004 003003 003003 003004 004004 003003 003004 003003 003003 003003 003003 003003 003004 003004 003003 004004 004004 003003 003004 004004 004004 003003 003003 003003 003003 004004 003004 003004 004004 003003 003003 003003 003004 003003 003003 003003 003003 003003 003003 004004 003003 003003 004004 003003 004004 003004 004004 003004 003003 003003 003003 003003 003003 003003 004004 003003 003003 003003 003004 003003 003003 003003 003003 003003 003003 003003 003003 003004 003003 003003 003003 003003 003003 003003 003004 003003 003003 003003 003003 003003 003003 003004 003003 003003 003003 003003 003003 003003 004004 003003 003003 003003 003003 003003 003003 003004 003004 003004 003003 003003 004004 003003 003003 003003 003003 003003 003003 003004 003003 003003 003003 003004 003003 003003 003004 003004 003004 003003 003003 003003 003004 004004 003004 003003 003003 003003 003004 003003 004004 004004 004004 003003 003003 003003 003004 003004 003003 003003 003003 003003 003003 003003 003004 003003 003004 003003 003003 003004 003003 003003 003003 003003 003003 004004 003003 003003 003004 000000 003003 003004 003003 003003 003004 003003 003003 003003 003003 003004 003004 003004 003004 003003 003003 003003 003003 003004 000000 003003 003003 003003 003003 003003 003003 003003 003003 003004 003003 003003 000000 003003 003003 003003 004004 003003 003003 003003 003004 003003 003003 003003 003003 003003 003003 003004 003003 003003 003003 003004 003003 003003 003003 003003 003003 003003 003003 003003 003003 003003 003004 003004 004004 003003 003003 003004 003004 003004 003003 003003 003003 003003 003003 003004 003003 003003 003004 003004 003003 003003 003004 003004 003003 003003 003004 003004 003003 004004 003003 000000 004004 003003 003003 003003 000000 003003 003004 003003 003003 003003 000000 003003 003003 003003 000000 003003 004004 003003 003003 003003 003004 003004 003003 003004 003003 003003 004004 003003 003004 003003 003003 003003 003004 003003 003003 003004 003003 003003 003004 003003 003003 003003 003003 003003 004004 003003 004004 003003 003003 003003 003003 003003 003004 003003 003003 003003 003003 003003 003004 003003 003004 004004 003003 003004 003003 003003 004004 003004 003004 003003 003003 003003 003003 004004 003003 003003 003003 003003 004004 004004 003003 003003 003003 003003 003003 003004 004004 003003 004004 003004 003003 003003 003003 004004 003003 003003 003003 004004 004004 003003 004004 004004 003003 003003 003003 003003 003003 003003 003003 004004 003004 004004 003003 003003 004004 000000 003003 003003 003003 003003 003003 003003 000000 003003 003003 003004 003003 004004 004004 004004 003003 004004 003003 003004 003003 003004 003004 003003 003003 004004 003003 003003 003003 003004 003003 003003 003003 003003 003003 003003 003004 003003 003003 003003 004004 003003 003003 004004 004004 003004 003003 003003 003003 003003 003003 004004 003003 003003 003003 003003 003004 003003 004004 003003 003003 003003 003004 004004 000000 003003 003003 003003 003003 003003 004004 003003 003003 003003 003004 004004 003003 004004 003003 003003 003003 003003 003004 003003 003003 003003 003004 003003 003003 003003 003004 004004 003003 003003 003003 003004 003003 003003 004004 003003 003004 003003 003003 003003 003003 003003 003003 003003 003003 003003 003003 003003 003003 003004 003003 003004 003004 003003 003003 003003 003003 003003 004004 003003 003003 003004 003003 003003 003003 004004 003003 003004 003004 004004 003003 003003 003004 003003 004004 003003 003003 003004 003004 003004 004004 003003 003003 004004 003003 003003 003003 003003 003004 003003 003003 003003 003003 000000 003004 004004 003003 004004 003004 003004 003004 003003 003003 000000 003003 003003 003003 003003 003003 003003 004004 003003 003003 003003 003003 003003 003003 003003 003004 003003 003004 003003 003003 003003 004004 003003 003003 003003 003004 003003 004004 003003 003004 004004 000000 004004 004004 003004 003003 003003 003003 003003 003003 004004 003003 004004 003003 003003 004004 003003 004004 004004 003003 004004 003004 003004 004004 003003 000000 003004 003003 004004 003003 003003 003004 003003 003004 003004 003003 003003 003004 003003 003003 003004 003003 004004 003003 003004 003003 003003 003003 003004 004004 003003 003003 003003 003003 003003 004004 000000 003003 003003 003003 003003 003004 003004 003004 003003 003003 003003 003003 003003 004004 000000 003003 003003 003003 003004 003003 003004 004004 003003 003003 003003 004004 003003 003003 003004 003003 004004 003003 003003 003004 003003 003003 003003 003004 003003 003004 003003 003003 003003 003003 003004 003004 003004 003004 004004 003003 003003 004004 003003 003003 000000 003004 003003 004004 003003 003003 003004 003004 003003 003003 003003 000000 003004 003004 003003 003003 004004 003004 003003 003003 003004 003003 003004 004004 003003 004004 003003 003003 003003 003003 003003 003003 003004 003003 003003 004004 003004 003003 004004 003003 003003 003003 003003 003003 003003 003003 004004 003003 003003 003003 003003 003003 003003 003003 003003 004004 003003 003003 000000 003003 003003 003003 003003 003003 003003 003003 003004 003003 004004 003004 000000 003004 003003 003003 003003 000000 003003 003003 003003 003003 003003 003003 000000 003003 003003 000000 003003 004004 003003 003003 004004 003003 003003 003004 003003 004004 003003 003003 003003 003004 003004 003003 003003 003003 003004 003004 003003 003003 003004 003003 003003 003003 003003 003003 004004 003003 004004 004004 003003 003003 003003 003003 003004 003004 003003 003003 003003 004004 003003 004004 003003 003003 004004 003004 003003 003003 003003 003003 003003 003003 003003 003004 003003 003003 003003 003003 003004 003003 003003 003003 003003 003004 003003 003003 003004 000000 004004 003003 003004 004004 003003 003003 003004 003003 004004 004004 003004 003003 004004 003004 003004 003003 003003 004004 004004 003004 003003 003003 004004 003004 004004 003003 003003 004004 003003 003003 003003 004004 003003 003003 004004 003004 003003 003004 003003 003003 000000 003003 003003 003003 003003 003004 003004 003003 003003 003003 003003 003003 003003 003003 003003 003003 003004 003003 003003 003003 004004 003004 003003 003004 003003 003003 003003 003003 003003 003003 003004 003003 004004 003003 003003 003003 004004 004004 003003 003003 004004 003003 003003 003003 003004 003003 003003 004004 003003 003003 003003 004004 003003 003003 003003 003004 003003 003003 003003 003003 003003 003003 003003 004004 003004 003003 004004 003003 004004 003003 003003 003004 003003 003003 003004 003004 003003 003003 003003 003003 003003 003004 003003 003003 003003 004004 003003 003003 003003 003003 004004 003003 003004 003003 003004 003003 003004 003003 003003 003004 003003 004004 003004 003003 000000 003003 000000 003003 003003 003003 003003 003003 003003 003003 003003 003003 004004 003003 003003 003003 003004 003003 003003 003003 003003 003004 003003 003004 000000 003003 003003 003003 003003 003003 004004 003003 003003 003003 003003 004004 003003 004004 003003 003003 003004 003003 003003 004004 003003 003003 003004 003003 004004 003003 003003 003003 003004 003003 003003 003004 003003 003003 003004 003003 003004 003004 003003 004004 003004 003003 003004 003003 003003 003004 003003 003003 003003 000000 003003 003004 003004 004004 004004 003004 003004 003004 003003 003003 003003 003003 003003 003003 003004 003004 003003 003003 004004 003003 003003 003004 003003 003003 003003 003003 003003 003004 003003 003003 003003 003003 003003 003003 000000 003003 003003 004004 003003 003003 003003 003003 003003 004004 003003 003003 003003 003003 003003 003003 003003 003003 003003 004004 003004 003003 003003 003003 003003 003003 003003 003003 003003 003003 004004 003003 003003 003003 003003 003003 003003 003004 003004 003004 003003 004004 003003 003004 003003 003003 003003 003003 004004 004004 003003 003003 003004 003003 003003 003004 003003 004004 003003 003003 003003 003003 003003 004004 003003 003003 003003 003004 003003 003004 004004 003003 003003 003003 003003 003003 003003 003004 003003 003003 003003 004004 003003 003003 003003 003003 003003 003003 003003 003003 003003 000000 003003 003003 003003 003003 004004 004004 003003 003003 003003 004004 003003 003003 003004 003003 003003 000000 003003 003003 003003 003004 003004 003003 003003 003003 003003 003003 003004 003003 003003 003004 003003 003003 003003 003003 000000 003003 003003 003003 003003 004004 003003 003003 003003 003003 003003 003003 003003 003003 003003 003003 004004 003003 003003 004004 003003 003003 003003 003003 003004 003004 003004 004004 003003 003003 003003 003003 003003 003003 003003 003003 003003 003004 003003 003004 003003 004004 004004 003003 003004 003004 003003 003003 003003 003003 003003 003003 003003 003003 003004 003003 003003 003003 003003 003003 003003 003003 003003 003003 003003 003003 003003 003003 003003 003003 003003 003003 003003 004004 003003 003003 004004 003003 004004 003003 003003 003003 003004 004004 003003 003003 004004 004004 003003 000000 003003 003003 003003 003004 003003 004004 004004 003003 003004 003003 003003 000000 003003 003004 003003 003003 003003 003003 003004 003003 003003 004004 003003 003003 003003 003004 003003 004004 003004 003003 003004 003003 003003 003003 003003 003004 003003 003004 003003 004004 003004 003003 003003 003004 003003 003003 003003 003004 003003 004004 003003 003003 003003 003003 003003 003003 003004 003003 004004 003003 003003 003003 003004 003003 003004 003003 003003 000000 003003 004004 003003 003003 003003 003003 003003 003003 003004 003003 003004 004004 000000 003003 003004 003003 003003 003003 003003 003003 000000 003003 003003 003003 003003 003003 003003 003003 003003 004004 004004 003004 003003 000000 003003 003003 003003 003003 003004 004004 003003 003003 004004 003004 003003 003003 003003 003003 003004 004004 004004 000000 003003 003004 003003 003003 003003 003004 003003 003003 003003 003003 003003 003003 004004 004004 000000 003003 003003 004004 004004 003004 003004 003003 003003 003003 003003 003003 000000 003003 004004 003003 000000 003004 004004 004004 004004 003004 003003 004004 003004 004004 003003 003003 003003 003004 004004 004004 003003 003003 003003 003004 003003 000000 004004 003003 003003 003003 003003 003003 003003 003004 004004 003004 003003 003003 003003 003003 004004 003003 003003 004004 003003 003003 003003 003004 003004 003004 004004 003003 004004 003003 003003 003003 003003 003003 003003 003003 003003 003003 004004 000000 003003 003003 003004 004004 003003 003003 003004 003003 003004 003003 003004 003004 003003 003003 003003 003003 003004 003003 003003 000000 003003 003003 003003 003003 003003 003003 000000 003003 003003 003003 003003 004004 003004 003003 003003 003003 003004 003003 003003 003003 003003 003003 004004 003004 003003 003003 003003 004004 003003 003004 003003 003003 003004 003003 003003 003003 003003 004004 004004 003003 003004 003004 003003 003004 004004 003003 003003 003003 003003 004004 003003 003003 003003 003003 003003 003003 003003 003003 003003 003003 003004 003003 003003 004004 003004 004004 003003 003003 004004 003003 003003 003004 003003 003003 003003 003003 003003 003003 003003 003003 003003 003003 003003 003003 003003 000000 000000 003004 003003 003003 003003 003003 003003 003003 003003 003003 003003 004004 003003 003003 003003 003004 003003 003003 004004 003003 003003 003003 003003 003004 003003 003004 003003 003003 003003 003003 003003 003004 003003 003003 003003 003003 004004 003003 003003 003004 003003 004004 004004 003003 003003 004004 003003 003003 004004 003003 003003 003003 004004 003003 004004 003003 003003 003003 004004 003003 000000 003003 003003 003003 003003 003004 003003 003003 003003 003003 003004 003003 003004 003003 003003 003003 003004 003003 003003 003003 003003 003004 004004 003004 003004 003003 004004 004004 003003 004004 003003 003003 004004 003003 003003 003003 003004 003004 003003 003003 004004 003003 003003 004004 003003 003003 003003 003003 003003 003003 003004 003003 003003 003003 003003 003004 003003 003003 003004 003003 003003 003003 003003 003003 004004 003003 003004 003003 004004 003003 003003 003003 003004 003004 003003 003003 003004 003003 003003 004004 003003 003003 003004 003003 003003 003004 003004 003003 003003 003004 003003 003003 003003 003003 003003 003003 004004 004004 003003 000000 003003 003003 003004 003003 003004 003003 003003 003004 003004 003003 003003 003003 003003 003003 003003 003003 003003 000000 003003 003003 003004 004004 003003 003003 003003 004004 003003 003004 003003 003004 003003 003004 003003 003003 003003 003004 003003 003003 003004 003003 003003 004004 000000 003003 003003 003004 003003 003003 004004 003003 004004 004004 003003 003003 003004 004004 003003 003004 003003 003003 003004 003004 003003 003003 003003 003003 003003 003003 003003 003003 004004 004004 003003 003003 003003 003003 003003 003003 003004 003003 003003 004004 003003 003003 003003 003003 003004 003003 003003 003004 004004 004004 003003 003003 003003 004004 003003 003003 003003 003003 003003 003003 003003 003003 003003 003003 003003 003003 003003 003003 003003 003003 003003 003004 003003 003003 003003 003003 003003 003004 004004 004004 003004 003003 003004 003003 003003 003003 003003 003004 003004 004004 003003 004004 004004 004004 004004 003003 003003 003003 003003 003004 003003 003003 003004 003003 003003 003003 003003 003004 003003 003003 003004 003004 003003 003003 004004 003003 004004 003003 004004 003004 003003 004004 003003 004004 003003 003003 003003 004004 003003 004004 003003 003004 004004 003003 003003 004004 003003 003003 003003 003004 003004 003003 003003 004004 003003 003003 003003 003003 003003 003003 003003 003003 003003 003004 003003 003003 003004 003003 003003 003003 003003 004004 003003 003004 003003 003003 003004 003003 003003 003003 003003 003003 004004 003003 003003 000000 003003 003003 004004 004004 003003 003003 004004 003003 000000 003003 003003 003003 003003 003003 003004 003004 004004 003003 003003 003003 003003 003003 004004 003003 000000 003004 003003 003003 003003 003003 003003 003003 003003 003003 003003 003003 003003 003003 003003 003003 003003 003003 004004 003003 003004 003003 004004 003003 004004 003003 003003 003003 003003 004004 003003 004004 004004 003003 003003 003004 004004 003003 003003 003003 004004 003003 003004 003003 003003 003003 004004 003003 003003 003004 003003 000000 003004 003003 003003 003003 004004 003003 003003 004004 003003 003003 000000 003003 004004 003004 004004 003003 004004 003003 003003 003003 003003 003004 003004 003003 004004 003003 003004 003003 003003 003003 003004 003003 003003 003003 003003 003003 003004 003003 003003 003003 003004 003003 003003 003003 003003 003003 003004 003003 003003 003004 003003 003003 004004 003003 003003 003003 000000 003003 004004 003003 004004 004004 004004 003003 003003 004004 003003 003003 003003 004004 003004 003004 004004 004004 003003 003004 003003 003003 003003 003003 003004 003004 003003 003003 003003 003004 003003 004004 003003 003003 003004 003003 003003 003004 000000 003003 003003 004004 004004 004004 000000 003003 003003 003003 004004 003003 003004 003004 003003 003003 003003 003004 003003 003004 003004 003003 003003 003003 003003 003003 003003 004004 003003 004004 003004 003003 003003 003003 004004 003003 003003 003003 003003 003003 003003 003003 003004 000000 003003 004004 003003 003003 003003 003004 003003 004004 003003 000000 003003 003003 003003 003004 003003 003003 003003 003003 004004 003004 003003 003003 003004 003004 003004 003003 003003 003003 004004 003003 003003 003004 003004 003003 004004 003003 003003 003004 003003 003004 004004 003003 003003 003003 003004 004004 003004 003003 003004 004004 003003 003003 003003 003003 003003 003004 003004 003003 000000 003003 004004 003003 003003 003003 003003 003003 003003 004004 003003 000000 003003 003003 003004 003003 004004 004004 003003 003004 004004 003003 003003 003003 003004 003003 003004 003003 003004 003003 003003 003004 003003 003003 003003 003003 003003 003003 000000 000000 003003 003004 003003 003003 003003 003003 003003 003003 004004 003003 003003 003003 004004 004004 003003 003003 003003 003004 004004 004004 003003 003003 003003 003003 003003 003003 003003 003003 003003 003004 004004 004004 003003 003003 003003 003003 003003 000000 003003 003003 003003 004004 004004 004004 003003 003003 004004 000000 003003 003003 003003 003003 004004 003004 004004 003003 003003 003004 003003 003003 003003 003003 003004 004004 003003 003003 003003 003004 003003 003003 003003 003003 003003 003003 003003 003003 003004 004004 003003 003003 003003 003003 003004 003003 003003 003003 003003 003003 004004 003003 003003 000000 003004 003003 003003 004004 003003 003003 003003 003003 004004 004004 004004 003003 003004 003003 003003 003004 003003 003003 003004 003003 003003 003003 003003 003003 003003 003003 003003 003004 004004 003003 003003 003003 003003 003003 003003 004004 003003 003003 003003 003004 003003 003003 003003 003004 003003 003004 003003 003003 003003 003003 003003 004004 004004 003004 003003 003003 003003 004004 003003 003003 003003 003003 003003 003004 003004 003003 003003 004004 003004 003003 003003 003003 003004 003004 004004 003004 003003 003003 000000 003003 003003 003003 000000 003003 004004 003003 003003 003004 003003 003003 003003 003003 000000 003003 003003 003003 003004 003003 003004 004004 003003 003004 003003 003003 003004 003003 003003 003004 003004 003003 003003 003003 003003 003003 004004 000000 004004 003004 004004 000000 003004 003003 003003 003003 003003 003003 003003 003003 003003 003003 003003 003003 003003 003003 003004 004004 003003 003004 003003 003003 003003 004004 003003 004004 000000 003003 003003 003003 003003 000000 003003 003003 003004 003004 003004 003004 003003 003003 004004 003003 004004 003003 003003 004004 004004 003003 003003 003003 004004 003003 003003 003004 004004 003003 003003 003003 003004 003004 003003 003003 003004 003003 003003 000000 003004 003003 003003 004004 003003 003003 003004 003003 003004 003004 004004 004004 003003 003003 003003 003003 003003 004004 004004 003004 003003 003003 004004 003003 003003 004004 003003 003003 004004 003004 003003 003003 003003 003003 003003 003003 003003 003003 003003 003003 003003 003003 003003 003003 000000 003003 003003 003003 000000 003003 003003 003003 004004 003004 003003 003003 003003 004004 004004 000000 003003 003003 003003 003003 003003 004004 003003 003003 003004 003003 003003 003003 000000 003003 003003 003003 003003 003003 000000 003003 000000 003003 003003 003003 003003 003004 003003 003004 003003 003004 003003 003003 003003 003003 003004 000000 000000 004004 003003 000000 003003 003004 003003 003003 000000 003003 003004 003003 003004 000000 000000 003004 003003 003004 003003 003003 003003 003003 003003 003003 003004 003003 003003 003003 003003 003003 003003 003003 003003 004004 003003 003004 003003 003003 000000 003003 003004 003003 003003 003003 003003 003003 004004 003003 003003 004004 004004 004004 004004 003003 003003 003003 000000 003004 003003 003003 003003 003004 003003 003003 003003 004004 000000 003003 000000 000000 003003 003004 003004 003003 003003 003003 004004 003003 003003 003004 003003 003004 003003 003004 003003 003003 003003 003003 003004 003004 004004 003003 004004 003003 003003 003003 003003 003003 003003 003003 003003 003003 003003 003003 004004 004004 003003 003003 003003 003003 004004 003003 003003 004004 003003 004004 003004 003004 004004 003003 003003 003003 003003 003003 003003 003003 003003 003003 003003 003003 003003 003003 003003 003003 003003 003003 003003 003003 003003 003003 003003 004004 003003 003003 003003 003003 003003 003003 003003 003004 003003 003003 004004 003003 003004 003003 003003 003003 003003 003003 004004 003003 003003 003003 003003 004004 004004 003003 003004 003004 003003 003004 000000 003004 003003 003003 004004 003004 003003 004004 003003 003004 003003 003004 003003 003003 003003 003004 000000 004004 003003 003004 003003 003003 003003 004004 004004 003003 003003 003003 003003 003004 003003 003003 003003 003003 003003 003003 003003 003003 003003 003003 003003 003003 003004 003003 003003 003003 004004 003003 004004 003003 000000 003003 003003 003003 004004 004004 003003 003003 003004 003003 003003 003003 003003 003004 000000 003003 003003 003003 003003 003003 003003 003003 003003 000000 003004 003003 000000 003003 003003 003004 003003 003003 003004 003003 003003 004004 003003 004004 003003 003003 003003 004004 004004 003003 003003 003003 003003 003003 003003 004004 003003 003003 004004 003003 003003 003003 000000 003003 003003 003003 003003 003003 003003 004004 003003 004004 004004 003003 003003 003003 003003 003003 003003 003003 004004 003003 003003 003003 003004 003003 003004 004004 003004 003004 004004 003004 003003 003004 003003 003003 000000 003004 003004 003004 003004 003003 003004 003004 003004 003004 000000 003003 000000 003003 003003 003004 003003 003003 003003 003003 004004 004004 003003 004004 003003 003003 004004 003003 003003 004004 003003 003003 003003 003003 003003 000000 003003 003003 003003 004004 003003 004004 004004 004004 003003 003003 003003 003003 003003 004004 003003 003004 003003 003003 003003 003004 003003 003003 003003 003003 000000 003003 004004 004004 003003 004004 000000 003003 003003 003004 003003 000000 003004 003003 003003 003003 003003 004004 003003 003003 003003 003003 003003 003003 003003 003003 003003 003003 003004 003003 003003 003003 003003 004004 004004 003003 003003 004004 003004 004004 003003 004004 003003 003003 003003 004004 003003 003004 003003 003003 003004 004004 003003 003004 004004 003004 003004 000000 003003 003003 003003 003003 003003 003003 003004 003004 003003 003003 004004 004004 003003 003003 003003 003003 003003 003003 003004 003003 003003 003003 003003 003003 003004 003003 004004 003003 003003 003003 003003 003003 003003 003003 003003 003003 003003 003003 003003 003003 003003 003003 004004 003003 004004 000000 003003 003003 003004 003004 003004 003004 003003 003003 003003 003004 004004 003003 003003 000000 000000 003003 003004 003003 003003 004004 003003 003003 003003 004004 003003 003003 003003 003003 003003 003003 003004 004004 003004 003003 003004 003004 003003 003003 003003 003003 003003 003003 003003 004004 003003 003004 003003 004004 003003 003003 003003 004004 003003 003003 003003 004004 003003 003003 003003 003003 003003 003003 003003 003003 003003 003003 003004 003003 003003 003003 003004 003004 004004 003003 003003 003003 003004 000000 004004 000000 003004 003003 004004 004004 003003 003003 004004 003003 003003 004004 003003 004004 004004 003003 003003 003003 003003 003003 004004 003003 003003 003003 004004 003004 003004 003003 003003 003003 003003 003003 003004 003003 003003 003003 004004 003003 003004 003003 004004 003003 003003 003004 003003 003003 004004 003003 003003 003003 003003 003004 003003 003003 003003 003003 004004 003004 003003 003003 004004 003004 000000 003003 000000 003003 003003 003003 003003 003003 004004 003003 003004 004004 003003 003003 003004 003003 003003 003003 003003 003003 003003 003003 003003 003004 003003 003003 000000 003003 003003 004004 003003 003003 003003 003003 003003 003003 003003 003003 003003 003003 000000 003003 000000 003003 003003 003003 003003 003004 004004 003003 003003 000000 003003 003003 003004 003004 003003 003004 003003 003003 003003 003003 003003 003003 003004 003003 003003 003003 003004 003003 003003 003003 004004 003003 003003 003003 004004 004004 004004 003003 003003 004004 003003 003003 004004 003003 003004 003003 004004 003003 003004 003003 003003 004004 003004 003003 004004 004004 003003 004004 003003 003003 003003 004004 003003 003003 003004 003003 004004 003003 003003 003003 003003 003004 004004 003003 003003 004004 003003 003004 003004 003003 003004 003003 003003 003003 003003 000000 003003 003004 003004 003003 003003 003003 003003 003003 003003 003003 003003 003003 004004 004004 003003 003003 003004 003003 003003 004004 003003 003003 003003 004004 003003 003003 004004 003004 003004 003003 003003 004004 003003 003003 003003 003003 003003 003003 003004 003003 003003 003003 003003 003003 003003 003003 003003 004004 003003 003003 004004 003003 003003 003003 003003 003003 003003 003003 003003 000000 003003 003003 003003 003004 003004 003003 003003 003003 003004 003003 004004 003003 003003 003003 003003 003003 003004 003003 003003 003003 003003 003003 003004 003003 003004 003004 003003 003003 003003 004004 003004 003003 003003 003003 004004 003003 003003 003003 003004 003004 003004 003003 003003 004004 003004 003003 003003 003004 004004 003003 003004 003003 004004 003003 003003 003003 003003 003003 003004 003004 003003 003003 003003 003003 003003 003003 003003 003004 004004 003003 003003 003003 003003 003003 004004 003003 003003 003003 004004 003003 003003 003004 003003 003003 003003 003004 003003 003004 003003 004004 003003 003003 003003 003003 003004 003003 003003 003004 003003 003003 004004 003003 003003 003003 003004 003004 003003 003003 003003 004004 004004 003004 003003 004004 003003 004004 003003 003003 003003 003003 003004 003003 003004 003003 003004 003003 003004 003004 003004 003003 003004 004004 003003 003003 004004 004004 003003 003003 003004 004004 003003 000000 003003 003003 004004 003003 003003 003003 000000 004004 003003 003003 003003 000000 003003 000000 004004 003003 003003 004004 003003 003003 003003 003003 003003 003003 004004 004004 003004 003004 004004 003004 004004 003003 003003 003003 003003 003003 000000 004004 003003 003004 003004 003003 003003 004004 004004 004004 004004 000000 003003 004004 003004 003004 003004 004004 003004 003003 003003 003003 004004 003003 003004 004004 003003 000000 003003 003004 003004 004004 003003 003003 003003 003003 003003 000000 003004 003003 003003 004004 004004 003003 003003 003003 004004 003004 004004 003003 003003 004004 004004 003003 003003 003003 003003 003003 003003 004004 003003 003003 003004 003003 003003 003003 000000 003003 003004 003003 003003 003003 003003 003003 003003 003003 004004 003003 004004 004004 003004 004004 003004 003003 003003 003003 004004 000000 003003 003004 003004 004004 003003 004004 003003 003004 004004 003003 003004 003004 004004 003003 000000 003004 003003 003003 003003 003004 003003 003003 003004 003003 003003 003003 003003 003003 003004 004004 003003 003003 003003 003003 004004 003003 003003 004004 003003 003003 003003 003003 004004 003003 003003 004004
AS002      003003 000000 003003 003003 003003 003003 004004 003003 003003 003004 003004 003003 003003 003003 004004 003003 003003 003004 004004 003004 003003 000000 003003 003003 003003 003003 003003 003003 003003 003003 003003 003004 003003 003003 003003 003003 003003 003003 003003 003003 003003 003003 003004 003003 003004 003003 000000 003003 003003 003003 004004 003003 004004 003003 003004 003004 003003 003003 003004 003003 003003 003003 003003 000000 003003 003003 004004 003003 003003 003003 003003 003003 003003 003003 003003 003004 003003 003003 003004 003003 003003 003004 003003 003003 000000 003003 003003 003003 003003 003004 003003 004004 003004 003003 003004 003003 004004 003004 003003 003003 003003 003003 004004 003003 003003 004004 003003 003003 003004 003004 003003 003003 003003 003004 003003 003004 003004 003004 003003 003003 003003 003004 003003 003003 003003 003003 003003 003003 003004 004004 003003 003004 003004 003003 003003 003003 003003 003003 003003 003003 004004 003003 003003 003003 003003 003003 003004 003003 003004 003004 003003 003003 003003 003003 003003 003003 004004 004004 003004 003004 003003 003004 003004 003003 003004 003003 003003 003004 003003 003003 003004 003003 004004 003004 003003 003003 003004 003003 003003 003003 003003 003004 003004 003004 003003 004004 003004 003004 003003 004004 003004 003003 003003 003004 003003 004004 004004 003003 003003 003003 003003 004004 003003 003004 003003 003003 003003 003003 003003 003003 003003 003003 003003 003003 003003 004004 003004 003003 003003 003003 004004 003003 003003 003003 003003 003003 003003 003003 003004 003003 003003 003003 003003 004004 003003 003004 003003 003003 003003 003003 003003 003003 004004 004004 003004 003004 003003 003003 003003 003004 003003 003004 003003 003004 003003 003004 003003 003003 003004 003003 003003 003003 003003 003003 004004 003003 003004 003003 003003 003003 004004 004004 004004 003003 003004 003004 003003 004004 003003 003003 003004 003003 003004 003003 003003 003003 003003 003004 003003 003004 003003 003003 003003 003004 003003 003003 003003 003003 003003 003004 004004 003003 003003 003003 003003 004004 003004 003004 003003 003004 003003 003004 004004 003003 003003 003004 003003 003003 003003 004004 003003 003004 003003 003004 003003 003003 003003 003004 004004 003003 004004 003003 003004 003003 003003 003003 003003 003003 003003 003003 003003 003003 003003 003003 003003 003003 003004 003003 003004 003004 003003 003003 003003 004004 003003 003004 003003 003003 003003 003003 003003 003003 003003 003003 003003 003003 003003 004004 003004 003003 003003 003003 004004 004004 003003 003004 003004 003003 003003 003003 003004 003003 003004 003003 003003 003003 003003 003003 003003 003003 004004 003003 003004 003004 003003 003003 003003 003003 003003 003003 003004 003004 003004 003004 003004 003004 003003 003003 003004 003003 003003 000000 003003 003003 004004 003004 003003 004004 003003 003003 003003 003003 003003 003003 003003 003003 004004 003003 004004 003004 004004 003003 003003 003003 003004 003003 003004 003003 003004 003004 003004 004004 003004 003003 003003 004004 003004 003003 003003 003003 003003 003003 004004 003003 003003 003003 003004 003004 003003 004004 003003 003003 003003 003003 003003 003004 003003 003004 003003 003003 003003 003003 003003 003003 003003 003003 003003 003003 003003 004004 003003 003003 003004 003003 003003 003003 003003 004004 004004 003004 003003 003003 003003 003004 003003 003003 003003 003004 003004 004004 003003 003004 003003 003003 003003 003003 003003 003003 003003 004004 003003 003003 003003 003004 003003 003004 003003 003003 003003 003003 003004 003004 004004 003004 003003 003003 003003 003004 003003 003004 003003 003003 003003 004004 003003 003003 003003 003003 003003 003003 003003 003003 003004 003003 003003 003003 003003 003003 003003 004004 003003 003004 004004 004004 003004 003003 003003 003004 003003 003003 003003 003003 003003 003003 003004 003003 003003 004004 003003 003003 003004 003003 003003 003003 003004 004004 004004 003003 003003 003003 003003 003003 003003 003003 003003 003003 003003 003003 003003 003003 003003 003003 003003 003003 003003 003003 000000 003003 003003 003003 003003 003004 003003 003004 003003 003003 003003 003003 003003 003003 003003 003003 004004 003003 003003 003003 003003 003003 003003 003004 003003 004004 004004 003003 004004 003003 004004 003003 003003 003003 003004 000000 003003 003003 003003 003003 003003 003003 003003 003003 003003 003003 003004 003003 003003 003003 003003 003003 003003 003003 003004 003003 003003 004004 003004 004004 003003 003003 003004 003003 003003 003003 003004 003004 004004 003003 003003 003004 003003 003003 003003 003004 003003 000000 003003 003004 003004 003003 003003 003003 003003 003004 003003 003003 003003 003003 004004 003003 003004 003003 003004 003004 003003 004004 003003 003004 003003 003003 003003 003004 003003 004004 003003 003003 003004 003003 003004 003004 003003 003003 003003 003003 004004 003003 003003 003004 003003 003004 003003 003004 003003 003003 003004 003003 003004 003003 003003 000000 003003 003003 003003 003003 003004 004004 003004 004004 003003 004004 003003 003004 003004 003004 003004 003003 003003 003003 003003 003003 003003 003004 003003 003003 003004 003003 003004 003003 000000 003003 003003 003003 003003 003003 003003 003003 004004 004004 003003 003003 003004 003003 004004 003003 003003 003003 003003 003003 003003 003003 003004 003003 003004 003004 003004 003003 003003 004004 003004 003003 003003 003003 003004 004004 004004 003004 004004 003003 000000 003003 004004 003004 003003 003004 003003 003003 003003 003003 004004 003003 003003 003003 004004 003003 003003 003004 003003 003003 003003 003003 004004 003003 003003 003004 003003 003004 003003 003004 003003 004004 003003 003003 000000 003003 003004 003004 003003 003003 003003 003003 004004 003003 003003 003003 003003 003003 003003 003004 003003 003003 003004 003003 003004 004004 003003 003003 003003 003003 003003 003003 003004 003003 003003 003003 003003 004004 003003 004004 003004 003003 003003 003004 003003 003003 003003 003003 003004 003003 003003 003003 003003 004004 003003 004004 003003 003003 003003 003003 003003 000000 003003 003003 003004 003003 003003 003003 003003 003004 003004 003003 004004 003003 003003 003003 003003 003003 004004 003003 004004 003004 003003 003004 003003 003003 003003 004004 003003 003004 003003 003003 003003 003003 003003 003003 003003 003003 003003 003003 003003 003003 004004 003004 003003 003004 003003 003003 003003 003003 003003 003003 003004 003003 004004 003003 003003 004004 003003 003003 003003 003003 003004 004004 003003 003003 003004 003003 003003 003003 003003 003003 003003 003004 003004 003003 003004 003003 003003 003003 003004 003003 003003 003004 003003 003004 003003 003003 003003 003004 003003 004004 003003 003003 003003 003003 004004 004004 000000 003003 003003 003003 003003 003003 003003 003003 003003 003004 003003 003003 003004 003003 003003 003003 003003 003003 003003 003003 003004 000000 003003 003003 003004 003003 003003 003003 003003 003003 003003 004004 003003 003003 004004 003004 003004 003003 003003 003003 004004 003003 003003 004004 003004 003003 003003 003003 003003 000000 003003 003003 003003 004004 003003 004004 003003 003003 003003 003003 003003 003003 003004 003003 003003 003004 003003 003003 003004 003003 003003 003004 003003 003003 003004 003003 003004 003004 003004 003003 003003 003003 003003 003003 003003 003003 003003 003003 003003 003003 003003 003003 003003 003004 004004 003003 004004 003004 003003 003003 003004 003003 004004 003003 003003 003003 003003 003004 003003 003003 003004 003003 004004 003003 003003 003003 003003 003003 003003 003003 003003 003003 004004 003003 003003 003003 004004 003003 003004 003003 003004 003003 003004 003003 003003 003003 003003 003003 003004 003004 003003 003003 003003 004004 003003 003004 003003 003003 003003 003004 003003 003003 003003 003003 003003 003004 003003 003003 000000 003004 003003 003003 003003 003003 003004 003003 003003 004004 003003 003003 003003 003003 003003 003003 003003 003003 003003 003003 003003 003003 003003 003003 003004 003004 003003 003003 003004 003003 003003 003003 004004 003003 003004 003003 003003 003003 003003 003003 003004 003004 003003 003003 003003 003003 003003 003004 003004 003003 003003 003003 003004 003003 003004 003003 003004 003003 003003 003003 003004 003003 003003 004004 003004 003003 003003 003003 003004 003003 003003 003003 003004 003003 004004 004004 003003 003003 003003 003004 004004 003004 003003 003004 003003 004004 003003 003003 003003 003003 003004 003003 003003 003004 003003 004004 003003 004004 003004 003003 004004 003003 003003 004004 004004 003003 003003 003004 003003 003004 003003 003003 003003 003003 003003 003003 003004 003003 003003 003003 000000 003003 003003 003004 003003 003003 003003 003003 003003 003003 004004 003003 003003 003003 003003 004004 003003 003003 003003 003003 003003 003003 003003 003003 000000 003003 003004 003003 003003 003004 004004 003003 003004 003003 003003 003003 003003 003003 003004 003003 003004 003003 004004 003003 003003 003003 003004 003003 003003 003003 003003 003003 003003 004004 003003 003003 003003 003004 004004 003004 003004 004004 004004 003003 003003 003003 003004 003003 003003 004004 004004 003003 003003 003003 003003 003004 003004 003004 003003 003004 003003 003004 004004 003003 003004 003003 003003 003003 003003 004004 003003 003003 004004 003003 003003 004004 003003 003003 003004 003004 004004 004004 004004 000000 003004 003003 003003 003004 004004 003003 003003 003003 003003 003004 003003 003003 003003 003003 003003 004004 003004 003003 004004 003003 004004 003003 004004 003003 003003 003003 004004 004004 003003 003003 003003 003003 003003 003003 003003 003003 003003 003003 003003 003003 003004 003003 003003 003003 004004 003003 003004 003003 003003 003003 003003 003003 003003 003003 003003 003004 003004 003003 003003 003003 003003 003004 003004 003003 003004 003003 003004 003004 003003 003003 004004 003003 003003 003003 003003 003003 003003 003004 003003 003004 003003 003003 003003 004004 003003 003003 004004 003004 003004 003003 004004 004004 003003 003004 004004 003003 003003 003003 003003 003004 003003 003003 003003 003003 003004 003003 000000 003003 003003 003003 003003 003003 003003 003003 003004 003004 003003 003004 004004 003003 003004 003003 004004 003004 003003 003003 003003 003003 003003 004004 004004 003003 003003 003003 003003 003003 003003 003004 004004 003003 003003 003003 003003 000000 004004 003003 004004 003003 003003 003003 003003 003004 003004 003003 003003 003003 003004 003003 003003 003003 003003 003004 003003 003003 003004 003003 003004 003003 003004 003004 003003 004004 003004 003003 003003 003003 003003 003003 003003 003003 003003 003003 004004 003004 003003 003003 003003 004004 003004 003003 003003 003003 003004 003003 003004 003003 003003 003003 003003 004004 003003 003004 003003 003003 003004 003003 003003 004004 003003 003004 003003 003004 003003 003003 004004 003003 003003 004004 003003 003004 003003 003003 003003 003003 003003 003004 003003 003003 003004 003003 003003 003003 003003 003003 003003 003003 004004 003003 003003 003004 004004 003003 003003 003003 003003 003003 003003 003003 003003 003003 003004 003003 003004 003003 003004 003004 003003 003003 003003 003003 003003 004004 003003 004004 003003 003003 004004 003003 004004 003003 003003 004004 003004 003003 003003 003003 003004 003003 003003 004004 003003 003004 003003 003004 003003 003003 003003 003003 003003 003003 003003 003004 003004 003003 004004 003004 003003 003003 003004 003003 003003 003003 003003 003004 004004 003003 003003 003003 003003 003003 003003 003004 003003 003004 003004 003003 003004 003004 003004 003003 003003 003003 003004 003004 003003 003003 003003 003003 003003 003003 003003 004004 003003 003003 003003 003003 004004 003003 003003 003003 003003 003004 003003 003003 003003 003003 003003 003004 003003 003003 004004 003003 003003 003003 003004 003004 003004 003003 003003 003003 003003 003003 003003 003003 003004 003003 003003 003004 003003 003003 003003 003004 003003 003003 003003 003004 003003 003004 004004 003003 004004 003003 003003 003004 003004 000000 003003 003003 003003 000000 003003 004004 003003 003003 003003 003003 003003 003004 003003 003003 004004 003003 003003 003004 003004 003004 003004 003003 003003 003003 003004 003003 003003 003003 003004 003004 003003 003003 003003 003003 003003 003003 003003 003003 003004 003003 003003 003003 003004 003003 003003 003003 003003 003003 003003 003003 003003 003003 004004 003003 003003 003003 004004 004004 003003 003003 003003 003004 003003 003003 003003 003003 003003 004004 003004 003004 003004 003003 003004 003003 004004 003003 003003 003003 003003 003003 003003 003003 003003 003004 004004 003003 003003 004004 003003 003003 003003 004004 003003 004004 003003 003003 003003 003003 003003 003003 003004 003003 003003 004004 003003 003004 004004 003003 003003 003003 003003 003003 003004 003003 004004 003003 003003 003004 003004 003003 003004 003003 000000 003004 003004 004004 003003 003003 003003 003003 003003 003003 003004 003003 003004 003004 003004 003003 003003 003004 003003 003003 003003 003003 004004 003003 003003 003003 003003 003003 003003 003004 003003 003004 003003 003003 003003 003004 003003 003004 003003 004004 003003 003004 003004 003003 003003 003004 003004 003003 003003 003004 003003 003003 003004 004004 003003 003003 003003 003004 003003 003003 004004 003004 004004 003004 003003 003003 003004 003003 003003 003004 003003 003003 003003 003004 004004 003003 003003 003003 003003 003003 003003 004004 003003 003003 003003 003004 003003 004004 003003 004004 003003 003004 003004 003004 003003 003004 003003 004004 003003 003003 003004 003004 003003 003003 003003 003003 003003 004004 003003 003003 003003 003003 003003 003004 000000 003003 003003 003004 003003 003003 003004 003003 004004 003003 003004 003004 003003 004004 003004 004004 003003 004004 003004 003003 003003 003003 003003 003003 003003 003004 003003 004004 003004 003003 003003 003003 003003 003003 003003 003003 003004 003004 003003 003003 003004 003003 003003 003004 003003 004004 004004 003003 003003 003003 003003 003003 003003 003004 004004 003003 003003 003003 003003 003004 004004 003003 004004 004004 003003 003003 003003 003003 003004 003003 003003 003003 003004 003003 003003 004004 004004 003003 003004 003003 003003 003003 003003 003004 003003 003003 003003 003004 003003 003003 003004 003003 003003 004004 003003 003003 003003 003003 003003 003003 003004 003003 003003 003003 003003 004004 003003 004004 003003 003003 004004 003003 003003 003003 004004 003003 004004 003004 003003 003003 003003 003004 003004 003003 003003 003003 003003 003004 003003 004004 003003 003003 003003 003003 003003 003003 003004 003003 003004 003003 003003 004004 004004 003003 003003 003004 004004 003003 000000 003003 003004 003003 003003 003003 003003 003004 003004 003004 003004 003003 004004 003003 004004 004004 003003 003003 003004 003003 003003 003003 003003 003004 004004 003003 003003 004004 003003 003003 003004 003003 003003 004004 003003 003004 003003 000000 003003 003003 003003 003003 004004 003003 003004 003003 003003 003003 003003 003004 003003 003003 003003 004004 003003 003003 003003 003003 003004 003004 004004 003004 003003 003003 003003 003003 003003 003003 003003 004004 003003 003003 003003 003003 003003 003003 003003 003003 003003 004004 003003 003003 003003 003003 003003 000000 003003 003004 003003 003004 003004 003003 003003 004004 003003 003003 003004 003003 003003 003003 003003 003003 004004 003003 003003 004004 004004 003003 003003 003003 004004 003004 003003 003003 003003 003003 003003 003003 003003 004004 004004 003003 003003 004004 004004 003003 004004 004004 004004 003003 004004 003003 003003 003003 003003 003003 003003 000000 003003 003003 003003 003003 003003 003004 003004 003003 003003 003003 003003 003003 003003 003003 003003 003003 003003 003004 003003 003003 003003 003003 003003 003003 003003 003003 003003 003004 000000 003003 003003 003003 003003 003003 003003 003003 003003 003003 003003 003003 003004 003003 003003 003003 000000 003004 003003 003003 003003 003003 003003 004004 003003 003003 003003 003003 003003 003003 003003 003004 003003 003003 003003 003003 003003 000000 004004 003003 003003 003003 003003 003003 003003 003003 000000 003003 003003 003003 003003 003003 004004 003004 004004 003003 003003 003003 003003 003003 003003 003003 003003 003003 003003 003003 003003 003003 003003 003003 003003 003003 003004 003004 003004 003003 004004 003003 003003 003004 003003 003003 003003 004004 003003 003003 003003 003003 003003 003003 003003 003003 003003 003004 003003 003003 003003 003003 003003 003003 003003 003003 003004 003004 003003 003003 003003 003003 003003 003003 003003 003003 003004 003004 003003 004004 003003 003003 003003 003003 003003 003003 003004 003003 003003 003003 003003 003003 003003 003003 003004 003003 003003 003003 003004 003003 003003 004004 003003 004004 003003 003003 003003 004004 003003 003003 003003 003004 003003 003003 003003 003004 003003 003003 003003 003003 004004 003003 003003 003003 003003 003003 003003 003003 004004 003003 003003 004004 003004 003003 003003 003003 003003 003003 003003 003003 003003 004004 003003 003004 003003 003003 003003 003003 003004 003003 003003 004004 003003 003003 003003 003004 003003 003003 003003 003004 003003 003003 003003 003004 004004 003003 004004 003003 003003 003003 003003 003003 003003 003003 000000 000000 003003 003004 003004 003003 004004 003003 003004 003003 003004 003003 003004 003003 003003 003003 003003 003003 003003 003003 003003 003003 003004 003003 003003 003004 003004 003003 003003 003003 000000 003003 003004 003003 003003 003004 003003 003003 003003 003003 003003 003004 003004 003004 003003 003003 003003 003003 003003 003003 003003 003003 003003 003004 003003 003003 003003 003003 003003 003003 003003 003003 003003 003003 003003 003003 003003 003003 003003 003003 003004 003004 003003 003003 004004 003003 003003 003003 003003 003003 003003 003003 004004 003003 004004 003003 003003 003004 003003 003003 003003 004004 003003 003003 003003 004004 003004 003003 003004 003003 003003 003003 003003 003003 003004 003003 003004 003003 003003 003003 003004 004004 003003 003003 003003 003003 003003 003004 003003 003003 003003 004004 003004 003003 003003 003003 003004 003003 003003 003003 003003 003003 004004 003003 003003 004004 003003 003003 003003 003003 003003 004004 003004 003003 003003 000000 003004 003003 003003 003003 003004 003003 003004 003003 003004 004004 003003 003003 003004 003003 004004 003004 003003 003004 003004 003003 003003 003003 003003 004004 003003 003003 003004 003003 003003 003003 003004 003003 003003 003004 003003 003003 004004 003003 003003 003003 003004 004004 004004 003004 003003 003004 003003 003003 003003 003004 003003 003003 003004 003003 004004 003003 003003 003004 003003 003003 003003 003004 003004 004004 004004 003003 004004 003003 003003 003003 004004 003003 003004 004004 003003 003003 003004 003003 003003 003003 003004 003003 004004 003003 003003 003003 003003 004004 003003 003003 003003 003003 003003 004004 003003 003003 003003 004004 003003 003003 004004 003003 003003 003003 003003 003004 003003 003003 003004 000000 003003 003003 003003 003003 003003 003003 003003 003003 003003 003004 003003 003003 003003 003003 003003 004004 003004 003003 003004 003003 004004 003003 003003 003003 003003 003003 003003 003003 004004 003004 003003 003003 003003 003003 003003 003003 003004 003003 003003 003003 003003 003003 003003 003004 003003 003003 003004 003003 003003 003003 003003 003004 003003 003003 003004 003003 003004 003003 004004 003003 003003 003003 003003 003003 003003 003003 003003 003003 004004 004004 003003 004004 003003 004004 003003 003003 003003 003003 003003 003003 003003 003003 003003 004004 003003 003003 003003 003003 003003 003003 003004 003003 004004 003003 003003 003003 003003 003003 004004 003003 003004 003003 003003 003003 003003 003004 003004 003003 003003 003003 003004 003003 003003 003003 003003 004004 003004 003003 003003 003003 003003 003004 003003 003004 003003 003003 003004 003003 003003 003003 003004 003003 003004 003003 003003 003003 003003 003004 000000 000000 003004 000000 003003 003003 003003 003003 003003 003003 003004 003003 003003 003003 003004 004004 003003 004004 003003 004004 004004 003003 003003 003003 003003 003004 003003 003003 003003 003003 004004 003003 003003 004004 003003 003003 004004 004004 003003 003003 003003 003003 000000 003003 004004 003003 003003 003003 004004 004004 003003 003003 003003 003004 003004 003003 003003 003003 003003 003003 003004 004004 003004 003003 003003 003003 000000 003003 003003 003003 003003 003003 003003 003004 003003 003004 003003 003003 004004 000000 003004 004004 003004 003004 003003 003003 003003 000000 003003 003003 003003 003003 003003 003004 003003 003003 003003 003003 003003 003003 004004 003004 004004 003003 004004 000000 004004 003004 003004 003004 000000 003004 003003 003003 003003 003003 003003 003003 003004 003003 003003 003003 003003 003003 003003 003004 003003 003004 003004 003003 003004 004004 003003 003003 003003 003003 003003 003003 004004 003004 004004 003003 003003 004004 003003 003004 003003 003003 003003 003004 003004 003003 003003 004004 003003 003003 003003 003003 003003 003004 003003 003004 003003 003004 003003 003003 004004 003003 004004 003004 003003 003003 003003 003003 003004 003003 004004 003003 003003 003003 003003 003003 003004 004004 003003 003004 003003 003003 003003 003004 003003 003003 003003 003003 000000 003003 004004 003004 003003 003003 003003 003003 003003 003003 003003 003003 003003 003003 003003 004004 003004 003003 003004 003003 003003 003004 003003 003003 003004 003004 003003 004004 004004 003003 003003 003003 004004 003003 003003 003003 003003 004004 003004 003003 003003 003003 003003 003004 003003 003003 003003 003003 003004 003003 003003 003003 003003 003003 003003 003003 003003 003003 003004 003003 003004 003003 003003 003003 003003 003003 003004 003003 003004 003003 003003 003004 003004 003003 003003 004004 003003 003003 003003 003003 003003 003003 003003 003003 000000 003003 003003 003003 003003 003003 003003 003003 003003 003003 003003 004004 004004 004004 003003 004004 003003 003003 003003 003003 003003 003004 003003 000000 003004 003004 003004 003003 004004 003003 003003 003004 003003 003003 003003 003004 003003 003003 003003 003003 003003 000000 003003 003003 003003 003003 003004 004004 004004 003003 003003 003004 003003 003003 003003 003003 003003 003003 003004 003003 003003 000000 003003 003003 003003 000000 004004 003003 004004 004004 003004 003003 003003 003003 004004 003004 003004 003003 003003 003003 003003 003003 003003 003003 003003 003003 003003 003003 003003 003003 000000 003003 003003 003003 003004 003003 003003 004004 004004 003003 003003 003003 003003 003003 003003 003003 003003 003003 003003 003004 003003 003003 003003 003003 004004 004004 003003 003004 003003 003004 004004 003004 003003 003003 003003 004004 003003 003004 003004 003003 003003 003003 003004 003004 003003 003003 003004 003003 003003 003004 003003 003003 003003 004004 004004 003003 003003 003003 003003 003004 004004 003003 003003 003004 003003 003003 003003 003003 003003 003003 003003 003003 003003 003004 003003 003003 004004 003004 003003 003003 003004 003004 004004 003003 003003 003003 003003 003003 003003 003003 003003 003004 003004 003003 003003 003003 003003 003003 003003 003003 004004 003003 003003 003003 003003 003003 003004 003004 004004 003003 004004 003004 003004 003003 003003 004004 003004 003004 003004 003003 003003 003003 003003 003003 003004 003004 003003 003004 003004 003004 003004 003003 003004 004004 003003 003003 003003 003003 003003 003003 004004 003003 003003 003003 003003 003003 003003 003003 003003 003003 003003 003003 003003 003003 003003 003003 003003 003003 003003 003003 003003 003003 000000 003003 003003 004004 003004 003003 003003 003003 003003 003004 003003 003003 003003 003004 004004 003003 003004 003003 003003 003003 003003 003004 004004 003004 003003 004004 004004 003003 003004 003003 003003 003004 003003 003003 003003 003004 003003 003004 003003 003003 003003 003003 003004 004004 000000 003003 003003 003003 003003 003004 003003 003003 003003 003003 003003 004004 003003 003003 003003 003003 003003 003003 004004 003003 003003 004004 003003 003003 003003 003003 003004 003004 003003 003003 003003 003003 003003 003003 003003 003003 003003 003003 004004 003003 003003 003004 003003 003003 003004 003003 003003 003003 003003 003003 003003 003003 003003 003003 003003 003003 003003 003003 003004 003003 003004 003003 003004 003003 000000 003003 003003 004004 003003 003004 003003 003004 003003 003003 003004 003003 003004 003003 003003 003003 003004 003003 004004 003003 004004 003003 003004 003003 003003 003003 003004 003003 003003 003004 003003 003004 003003 003003 004004 003003 004004 003003 003003 003003 003003 003003 003003 003003 003003 003003 003003 003004 003003 004004 004004 003004 003003 003003 003003 003003 003003 004004 003003 004004 003003 003003 003003 004004 003003 004004 004004 003003 003003 003003 003004 004004 003003 003003 003003 003003 003003 004004 003004 003003 003003 003003 003003 003003 003004 003004 004004 004004 003004 003003 003003 003004 003003 003004 003003 003003 003004 004004 003003 003004 000000 003003 003004 003003 003003 003004 003003 003003 003003 003004 003003 003003 003003 003003 003003 003003 003003 003003 003003 003003 003003 003003 003003 003003 003003 004004 004004 003003 003003 003003 003003 004004 003003 003003 003003 004004 003003 004004 003003 003003 003003 003003 003003 003003 003003 003003 003003 003003 003003 003003 004004 003003 003004 003003 003003 003003 004004 004004 003003 003004 003003 003003 004004 003003 003003 003004 003004 003003 003003 003003 003003 003003 003003 003003 003003 003003 003003 003003 003003 003003 004004 003003 004004 003003 003003 004004 003003 003004 003003 003004 003003 003003 003003 003003 003003 004004 003003 003003 003003 003003 003003 003003 003003 003003 003004 003003 003003 003004 003003 003003 003003 004004 003003 003003 003003 004004 003003 003003 003003 003003 003003 003003 003003 000000 004004 003003 003003 004004 003003 003003 003003 003003 003004 003003 003003 003003 003003 003003 003003 004004 004004 003003 003003 003003 003003 003003 003003 004004 003003 000000 003003 003004 003004 003003 003003 003003 003004 003004 004004 003003 003003 003003 003004 003004 003003 003003 003004 004004 003003 003004 003003 000000 003004 003003 003003 004004 003003 000000 003003 003003 003004 003003 003003 003003 003003 003004 003003 003003 003003 003004 003004 003003 003003 003003 003004 003003 003004 003003 003003 003004 003003 003003 003003 003003 003004 004004 003003 003003 003003 003003 003003 003003 003003 003003 003003 003003 003003 003004 003003 003003 003003 003004 003003 003003 003004 000000 003003 003003 004004 003004 003003 003004 003003 003003 004004 004004 003004 003003 003003 003003 004004 003003 003003 004004 004004 003003 003003 003004 003003 003003 003004 003003 003004 004004 003004 003003 004004 003003 004004 003003 003004 003003 003004 003003 004004 003004 003004 003003 003003 003004 003003 003004 003003 003003 003003 003003 003003 003003 003004 003003 003003 003003 003003 003003 003003 003003 004004 003003 003003 004004 003003 003004 003003 003004 003003 003003 003003 004004 004004 003004 003003 003003 003004 003003 003003 003004 003003 003003 003003 003003 003003 003003 003003 003003 003003 003004 003003 003003 003003 003003 003003 004004 003004 003003 004004 004004 003003 003003 003003 004004 003003 004004 004004 003003 004004 004004 003003 003003 003003 003003 003003 003003 004004 003004 003003 003003 003003 003003 003004 003003 003003 003003 003004 004004 004004 003003 003004 003004 003003 004004 004004 003003 003004 003004 003003 004004 003003 003003 003003 003003 003003 004004 003003 003003 003003 003004 003003 003003 003003 003003 003004 003003 003003 004004 003003 004004 003003 004004 000000 004004 003003 003003 003003 003003 003003 003004 003003 003004 003003 003004 003003 003003 003003 003004 003003 003004 003003 003003 003003 003003 003003 003003 003004 004004 003003 003004 003003 004004 004004 003003 003003 003003 004004 004004 003004 003003 003003 003003 003004 003003 003003 003004 004004 004004 004004 003003 003003 003003 004004 003004 003003 003004 003003 003003 003003 003003 003003 003004 003003 004004 003004 003003 003004 003004 003003 003003 003003 003003 004004 003004 003003 003003 003003 003004 003004 003003 004004 003003 003003 003003 003003 003003 003003 003003 003003 003003 003003 004004 003004 003003 003003 003003 003003 003003 003003 003003 003003 003003 003003 003004 004004 003003 003003 004004 004004 003004 004004 003003 003003 003003 003004 003003 003003 003003 004004 003003 003004 003003 003003 003003 003003 003003 003003 004004 003004 004004 003003 003003 003003 004004 003003 003003 003003 003004 003003 003003 003003 004004 003003 003003 004004 003003 003003 003003 003003 004004 003003 003003 003003 003004 004004 003003 003003 000000 003003 003003 003003 003003 003003 003003 004004 003003 003004 003003 003003 003003 003004 003003 003003 003003 003003 003004 003003 003004 004004 003003 003003 003003 003003 003003 003003 003003 004004 003003 003003 003003 000000 003003 003003 003004 003003 003003 004004 004004 004004 004004 003004 003003 003003 003003 003004 000000 003003 004004 003003 003003 003003 003003 003004 003003 003003 003004 003003 003003 003003 003003 004004 003003 003003 003003 003004 003004 003003 000000 004004 003004 003003 003003 003003 003003 003004 003004 003003 003004 003003 003003 003003 003004 003003 003003 003004 003004 003003 003003 003003 003003 003003 004004 003003 003003 003004 003003 003003 003003 003003 003004 003003 003003 003003 003003 003003 003003 003004 003003 004004 003003 003003 004004 003003 003003 003004 003003 003003 003003 004004 003003 003004 003004 003004 003003 003003 003003 003003 003003 003004 003003 003003 004004 003003 003003 003003 003003 003003 003004 003004 004004 003004 004004 003003 003003 003003 003003 003003 003004 003003 003003 003003 003003 003004 003003 003003 003003 003003 003003 004004 003003 003004 003003 003003 003004 004004 003003 003003 003003 003003 003004 003003 003003 003003 003004 003003 003003 004004 003003 003004 003003 003004 003004 003003 003003 003003 003003 003003 000000 003003 003003 003003 003003 003003 003003 003003 003003 003003 004004 003003 004004 003003 003003 000000 003003 003004 003003 003003 004004 003003 003003 003003 003003 003003 003003 003004 003003 003003 003003 003004 003003 003003 003003 003003 003003 003004 003003 003004 003003 003003 003003 003003 003003 004004 003003 003003 003004 003003 003003 003004 003003 003003 003003 003003 003003 004004 003003 003003 003003 003003 004004 003003 003004 003004 003003 003003 003003 003003 003003 000000 003004 003003 003003 003004 004004 003003 003003 003003 003003 003003 004004 003004 003004 003003 003003 003003 003003 003003 003003 003004 003003 003003 003003 003003 003003 003003 004004 003003 003003 003003 003003 003003 003004 003003 003003 003003 003003 003003 003004 003003 003003 003003 003003 004004 003004 003003 003003 003003 003003 003003 004004 003003 003004 003003 003003 003004 003003 003004 003003 003003 003003 003003 003003 003003 003003 003003 003004 004004 003003 003003 003003 003004 003003 003004 003004 003003 003003 003003 004004 003003 003003 003003 003003 003003 003003 003004 003003 003003 004004 003003 003003 003003 003003 003003 003003 003004 000000 004004 003003 003003 004004 003003 003004 003003 004004 003003 003003 003003 003003 004004 004004 003003 003003 003004 003004 003003 003003 003003 003003 003003 003003 004004 003003 003003 003003 004004 003003 003003 004004 004004 003003 004004 004004 004004 003003 003003 004004 003003 003004 004004 003003 003003 003003 003003 003003 003003 003003 003003 003003 003003 004004 003004 003003 003003 004004 003003 003003 003004 003003 003004 003003 003003 003003 003003 003003 004004 003003 004004 003003 003003 003003 003003 004004 000000 003003 003003 003004 003004 003004 003003 003003 003003 003003 003003 004004 003003 003003 003003 004004 004004 003003 004004 003003 003003 003003 000000 003003 003003 003003 003003 003003 003003 003004 003003 003003 003003 003004 003003 003003 003003 003003 004004 003003 003003 003004 003003 003003 003003 003003 003003 003003 003003 003003 003003 003003 003003 003004 004004 003003 003003 004004 003003 003003 003003 003004 003004 003004 003003 003003 004004 003003 004004 003003 003004 003003 004004 003003 003003 004004 003003 003003 003003 003003 003003 003003 003004 003003 003003 003004 003003 003003 003004 004004 003003 003003 003004 003003 003003 004004 003003 003003 003003 003003 003003 004004 003003 003003 003003 004004 003003 003003 003003 003003 003003 003003 003003 003003 003003 003003 003003 003003 003003 003003 003003 003003 003003 000000 003003 003004 003003 003003 003003 004004 003003 003003 003003 003003 003003 003003 003003 003003 003004 003003 003003 004004 003003 003003 003003 003003 003003 003004 003003 003003 004004 003003 003003 004004 003003 003004 004004 003003 004004 003003 003003 003003 003003 003004 003003 003003 003004 000000 003003 003003 003003 004004 003003 003003 003004 003003 003003 003003 003004 003003 004004 003003 003004 003004 003003 003004 004004 003004 003003 003003 003003 003004 003003 004004 003003 003003 003004 003003 003003 003003 004004 003003 003003 003004 003003 003003 003003 004004 003003 003003 003003 003003 003004 003004 003004 003004 003003 003003 003003 004004 003003 003003 004004 004004 003004 003004 003003 003003 003003 003004 003003 003003 003003 003004 004004 004004 003003 003003 003003 003003 003003 003004 004004 003003 003003 004004 003003 003003 004004 004004 003003 003004 003003 003004 003003 003003 003003 003003 003003 003003 003003 003003 003003 004004 004004 003004 003003 003003 003003 003003 003004 003004 004004 004004 003003 003003 004004 003004 003004 003004 003003 003003 003003 003003 003003 003003 000000 003003 003004 003003 003003 003004 004004 003004 003003 003003 003003 003004 003003 003003 003003 003003 003004 003004 003003 003003 004004 004004 003003 003004 000000 003003 003003 003003 003004 003003 003003 003003 004004 003003 003003 003004 003003 003003 000000 003003 003004 004004 004004 003003 004004 003003 003003 003003 003003 004004 003003 003003 003004 003003 000000 003003 003003 004004 004004 003003 003003 003003 003003 003003 003003 004004 003003 004004 003003 003003 003004 003003 003003 003003 003003 003003 004004 003003 004004 004004 003003 003003 003003 003003 003003 003003 003004 003003 003003 003003 003003 003003 003003 003003 004004 004004 003003 003003 003003 003003 003003 004004 003003 003003 003003 004004 004004 003003 004004 003003 003003 003003 003003 003004 000000 003004 003003 003003 003003 003004 003003 003004 000000 003003 004004 003003 004004 004004 003003 003003 004004 004004 003003 003003 003003 003004 004004 003003 003003 003003 004004 003003 004004 003003 003003 003004 003003 003003 003003 003004 003004 003003 003003 003003 003004 003003 003003 004004 003003 003004 003004 003003 000000 003003 003004 003004 004004 003003 003003 000000 003003 004004 003003 003003 004004 003003 003003 004004 000000 003004 003003 003003 003003 003003 003003 003003 003003 003003 003003 003003 003003 003003 003004 003003 004004 003003 003003 003003 000000 003003 003003 003003 004004 003003 003003 000000 003003 003003 003003 004004 003004 004004 003003 004004 003003 003003 003003 003004 003004 003003 003003 004004 004004 003003 003004 003003 003003 003003 003003 004004 003003 003004 003003 003004 003003 003003 003003 003003 003004 003003 003004 003004 004004 003003 003004 003003 003003 003003 003004 004004 003003 003003 003003 003003 004004 003003 003003 003004 003003 004004 004004 003003 003004 003003 003004 003003 003003 004004 003003 003004 003004 003003 003003 003003 003003 003004 003003 003003 004004 003003 003004 003003 003003 003003 003003 003003 003004 003003 004004 003003 003003 003003 004004 003003 003003 003003 003003 003004 003003 003003 003003 003003 003003 003003 003003 003003 003003 004004 003003 003003 004004 003004 003003 003004 003003 004004 004004 003003 003003 003003 003003 003004 003004 004004 003003 003004 003004 003003 003003 003003 003003 003004 003004 003003 003003 003003 003003 000000 003004 003003 004004 004004 004004 003004 003003 000000 003003 003003 003003 003003 003003 003004 003003 003003 003003 003003 004004 003004 003003 003003 003003 003003 003003 004004 003003 003003 003004 003003 003003 003003 003003 003003 004004 003004 003003 003003 003003 003004 003003 003004 003003 003003 003003 003003 003003 004004 003003 003003 003003 003003 004004 003003 003003 003003 003003 003004 003003 003003 003004 003003 003003 003003 003003 003003 003003 004004 003003 003004 003004 003003 003003 004004 003003 003003 003004 003003 003003 003003 004004 003004 003004 003004 003003 003003 003003 003004 003003 003004 003004 003004 003003 003004 003003 003004 003003 003003 004004 003003 004004 003003 004004 004004 003003 003003 003003 003003 003004 003003 003003 004004 003003 003003 003003 003003 003003 003003 003003 003004 003004 003003 003003 003003 003003 003003 003004 003004 003004 004004 003003 003003 003003 003003 003003 004004 003003 003003 003003 003004 003003 003003 003003 003004 003003 003003 003003 003003 003003 003004 003003 003003 003003 004004 003003 004004 003003 003003 004004 003003 003004 003003 003003 003004 003003 003004 003004 000000 003003 003003 003003 003003 003003 003003 004004 003003 003003 004004 003003 003003 003003 003003 003003 003003 004004 003004 003004 003003 000000 003003 003003 003003 003003 003003 003003 003004 003003 000000 003003 003003 003003 003003 003004 003003 003004 003003 003003 000000 003003 003003 003003 003003 003003 003003 003003 003003 003003 003003 003003 003003 003004 003003 004004 003003 003003 003003 003003 003003 003003 003003 003003 004004 003003 003003 003003 003003 003004 003003 003003 003003 003004 003004 003003 003003 004004 003003 003003 003003 003003 003003 003003 003004 003003 004004 003003 003003 003004 003003 003003 004004 003003 003003 004004 003003 003003 003003 003004 003003 003003 004004 003003 003003 003003 003004 003003 003003 003003 003003 003003 003003 003003 003003 003003 003003 003003 003003 003003 004004 004004 003003 003003 000000 003003 003003 003003 003003 003003 003004 004004 003003 003003 003003 003003 003003 003004 003004 003004 003003 003003 003003 003003 003004 003003 003003 004004 003003 003004 003003 003003 003003 003003 003003 003003 003004 003004 003004 003003 003003 003003 003003 003003 003003 004004 003003 003004 003003 000000 003003 003003 003003 003003 003003 003004 004004 003003 004004 003003 003004 003003 003003 003003 003003 003003 003003 003003 003003 003003 003003 004004 003003 003003 003003 004004 003003 003003 003004 004004 003004 003003 003003 003003 003004 003003 004004 003003 003003 003003 003003 003004 003004 004004 003003 004004 003004 003003 003003 004004 004004 003003 003003 003003 003003 003003 003003 003003 003004 004004 003003 003003 004004 000000 004004 004004 003003 003003 003003 003003 003003 003003 003003 003003 004004 003004 004004 003003 003003 003003 003003 004004 003003 003003 004004 003003 003003 003004 003004 003003 003003 004004 003003 003003 003003 003003 003003 004004 003003 003003 004004 003003 003004 003003 003003 004004 003003 003004 000000 003003 003004 003003 003003 003003 003003 003003 003004 003003 003003 003003 003003 003003 003003 003003 003004 003003 003003 003004 003004 003003 003003 003003 003003 003003 003003 003003 003003 004004 003003 003004 003003 003003 003003 003003 003003 003004 003003 004004 003003 003003 003003 003003 003003 003003 003003 003003 003004 003003 004004 004004 003003 003003 003004 004004 003003 003003 000000 003003 004004 003003 003003 003003 003003 003003 003003 003003 003003 003003 004004 003003 003004 003004 003003 003003 003003 003004 003003 003003 003003 003003 004004 003003 003003 003003 003003 003003 003003 003003 003003 003003 004004 003004 003003 003003 003004 003003 004004 003003 003003 003004 003003 003003 003003 003003 003003 003003 003003 003003 003003 003003 003003 004004 003003 003003 003003 003003 003003 003003 003004 003003 003004 003003 003003 003003 003004 003003 003003 003004 004004 003003 003003 003003 003003 003003 003003 003004 003004 003003 003003 003003 003003 003003 003003 004004 003004 003003 003003 003004 003003 004004 003003 000000 003004 003004 003003 003003 003003 004004 004004 003003 003003 003003 004004 003003 003003 004004 004004 003004 003003 003003 003003 004004 003003 003003 003003 004004 003003 003003 003003 003004 003003 003003 003004 003003 003003 003004 003003 003004 003003 003003 003003 003003 003003 003003 003003 003003 003003 003003 003003 004004 003003 003003 004004 004004 003003 003003 003003 003003 003003 004004 003003 003003 003003 003003 004004 003003 003003 004004 004004 003003 004004 003004 003003 004004 003003 003003 003003 003003 000000 003003 003003 003003 003004 003003 003003 003004 003003 003003 003003 004004 003003 003004 003003 003004 003003 003003 003003 003003 003003 003004 003003 003003 003003 003004 003003 004004 003003 003003 003003 003004 004004 003003 003004 003003 003003 003003 003004 003003 003004 003003 003003 003003 003003 003003 004004 003003 003004 003003 003003 003004 003003 003003 000000 003003 004004 003003 003004 003004 003003 003004 003003 003003 003003 003004 003003 003003 003003 003003 004004 003003 003004 000000 003003 003003 003003 003003 003004 003003 003003 003003 003004 003004 003003 003003 003003 004004 003003 003004 004004 004004 003003 003004 003003 003003 003003 004004 003003 004004 003003 003003 003003 003003 004004 000000 004004 003003 003003 003003 003003 003003 003003 003004 003004 003003 003003 003003 003003 003003 003004 003003 003003 003003 003003 003003 003003 003003 003003 003003 004004 003003 000000 003003 000000 003003 003004 003003 003003 003003 004004 003003 003004 003003 003004 003003 003003 003003 003003 003003 003003 003003 003003 003004 003003 003004 004004 003003 003003 003003 003003 003003 004004 004004 003003 003003 004004 003003 004004 004004 003004 003004 004004 003004 003003 004004 003003 003003 003004 003003 004004 003004 004004 003004 003003 004004 004004 004004 003004 003004 003003 003003 003003 003003 003003 003003 003003 003003 004004 003003 003003 003003 003003 003003 003003 003003 003003 004004 000000 000000 003003 004004 003003 003004 003003 003003 003004 003003 003003 003003 004004 000000 004004 004004 003004 003003 003004 003003 003004 004004 004004 003003 003003 004004 003003 003003 003003 003003 003003 003003 003003 003003 003003 003003 003004 003004 003003 004004 003004 003003 003003 003003 003003 003003 003003 003003 003004 004004 003003 003003 003003 003003 003003 003004 003003 003003 004004 003003 003004 004004 003004 003003 003003 003004 003003 003003 000000 003003 004004 003003 003003 003003 003003 004004 003003 003003 003003 003003 003003 003003 003003 003003 004004 003003 003003 003003 003003 003003 003003 003003 003004 003003 003003 003003 003003 004004 003003 003003 003003 003003 003003 003004 003003 003004 004004 003003 003003 003003 003004 003004 003003 003003 004004 003003 004004 003003 004004 000000 003003 003003 003003 004004 003003 003003 003003 003003 003003 004004 003003 003004 003004 003004 003003 003003 003003 000000 003003 004004 003003 003003 004004 003003 003003 003003 003004 003004 003003 003004 003003 003004 003004 003004 003003 003003 003003 003003 003003 003004 003004 004004 003003 003004 003003 004004 003003 003003 003003 003003 000000 003003 003003 003003 004004 003004 003003 003003 003003 003003 003003 003003 003003 003003 003003 003003 003003 004004 003003 003003 003004 003003 003003 003004 003003 004004 003003 004004 003003 003003 003004 003004 003003 004004 004004 003003 003003 003004 003003 003003 003003 003003 004004 003003 003003 003004 004004 003003 003003 003004 004004 003004 004004 003003 003003 003004 003003 004004 003003 003003 003003 003003 004004 003004 003004 003003 003003 003003 003003 004004 003003 003004 003003 003004 003003 003003 003003 003003 003003 003003 003003 003003 003003 003003 003004 003003 003003 003003 003004 000000 003003 003003 003003 003004 004004 003004 003003 003003 003004 003003 003003 003003 003003 000000 004004 003003 003003 003004 003003 003003 003003 003003 003004 003003 003003 003003 003004 004004 004004 003003 003003 000000 004004 003003 003003 004004 003003 003003 003003 003003 003003 003004 003004 003003 003004 003004 003003 000000 003003 003003 003003 003003 003004 000000 003003 003003 003004 004004 004004 003003 003003 003003 000000 003004 003003 003003 003003 004004 003004 003004 003003 003003 003003 004004 003003 003003 003003 003004 003003 003003 004004 003003 003003 003003 003003 004004 003004 003004 004004 003003 003003 003003 003003 003003 003003 004004 004004 003003 003003 003003 003003 003003 003003 003003 003003 003003 003004 003004 003003 004004 003003 003003 003004 003003 003004 003003 003004 003003 003003 004004 003003 003003 003004 003004 003003 003003 003003 003004 000000 003004 003003 003003 003003 003003 003003 003003 003003 003003 004004 003004 003004 004004 004004 003004 003003 003003 003003 003003 003003 003003 003003 003003 003003 003003 003003 003003 003003 003003 003003 003003 003004 003003 003003 004004 003003 003003 003003 003003 003004 003004 003003 003003 004004 003003 004004 003003 003003 003003 003003 003003 003003 003003 003003 003003 003003 003003 003003 004004 004004 003003 003004 003003 003003 003003 003003 003004 003003 003003 003003 003003 003003 003003 004004 003004 003003 003003 003004 003003 003003 003003 003003 004004 003003 003003 004004 003003 003003 003003 003004 003003 003003 003003 003003 003003 003003 003003 003003 003003 003003 003003 003003 003003 003004 003003 003003 003003 003003 003003 004004 003003 003004 003004 003004 003003 003003 003004 003003 003003 003004 003003 003004 003003 003003 003003 003003 003004 003004 003003 003004 003003 004004 003003 003003 003003 003003 003003 003003 004004 003003 003003 004004 003003 003004 003003 003003 003004 004004 004004 003003 003004 003003 003004 000000 003003 003003 003003 003003 003003 003003 004004 003004 003003 003003 003003 003003 004004 003003 003003 003003 003003 003003 003003 004004 003003 003004 003003 003003 004004 004004 003003 003003 003003 003003 003003 003003 003003 003003 003004 003003 003004 003003 003004 003004 003004 003003 003003 003003 003004 003003 003003 003003 004004 003003 003004 003003 003003 003003 003003 003003 003003 003004 003003 003003 003003 004004 003003 003003 003003 003004 003003 003003 003003 003004 003003 003004 003004 003003 003003 004004 003003 003003 004004 003003 004004 003003 003003 003004 004004 003004 003003 003003 003003 003003 000000 003004 004004 003004 003003 003003 003003 003003 003003 003003 003003 003003 000000 003003 003003 003004 003003 003003 003003 003003 003003 003003 003003 004004 003003 003003 003003 003003 003003 003003 003003 003003 004004 003004 003003 003003 004004 003003 003003 003004 003003 003003 000000 003003 003003 003003 003004 003003 003003 003003 003003 003003 003003 003003 003003 003004 003003 003003 003003 003003 003003 000000 003003 003003 004004 003004 003004 003004 003003 003003 003003 003004 003003 003003 003003 003003 003003 000000 003004 004004 003003 003003 003003 003003 000000 003003 003003 003004 003003 003003 003003 003003 003003 003003 003003 003004 003003 003003 003003 003003 003003 004004 003003 004004 003004 003004 003003 003003 003003 003003 003003 004004 003003 003003 003003 003003 003003 003003 003003 003003 003004 003003 004004 004004 003003 003004 004004 004004 003003 003003 003003 003003 003003 003003 003004 003003 003003 003003 003004 003003 004004 003003 003003 004004 004004 003003 003003 003003 003003 003003 003003 003003 003003 003003 004004 003003 003003 003004 000000 003004 004004 004004 004004 003003 003003 003004 004004 003003 003004 003003 003003 004004 003003 003003 000000 003003 003003 003003 004004 003003 003003 003003 003003 003003 003004 003003 004004 003003 003003 003004 003004 003003 000000 003003 003003 003003 003003 003003 004004 003003 003004 003003 004004 003003 000000 003003 003003 003003 004004 003003 003004 003004 003003 003003 003003 004004 003003 003003 004004 003003 003004 003003 003003 004004 003003 004004 003004 003003 004004 003003 003003 003003 003003 003004 003003 003004 000000 003003 003003 003003 003003 003003 003003 003004 003003 003003 003003 003003 003003 003003 003003 004004 003004 000000 003004 003004 003003 003003 003003 003004 003003 003003 004004 003003 003003 003004 003003 003003 003003 003003 003004 003003 003003 003003 004004 003004 004004 003003 003003 004004 003003 003003 003003 000000 003003 004004 003003 000000 003003 004004 003004 003003 000000 003003 003003 003003 003003 003003 003003 004004 003003 003003 003003 003003 003003 003004 004004 003003 003003 003003 003003 003003 004004 003003 003003 003003 003003 000000 003004 003003 003003 003004 003003 003003 003004 003003 003003 003003 004004 003003 004004 003003 003003 003003 004004 003003 003004 003003 004004 003003 003003 003003 004004 003003 003003 003004 003004 003003 003003 003003 003003 003003 003004 003003 003003 003003 003003 003003 003003 003003 003003 003003 003004 003003 003004 003004 003003 004004 003003 004004 000000 003003 003003 004004 003004 000000 004004 003003 003003 003004 003003 003003 003003 003003 003003 003003 003003 003003 003003 003003 003004 003003 003004 003003 003003 003004 004004 004004 000000 003003 003003 003003 003003 003004 003003 003003 004004 003003 003004 003003 003003 003004 004004 003004 003003 003003 003003 003003 003003 003003 003003 003003 003003 003003 003003 003004 003004 003004 003003 003004 003004 003003 000000 003003 003003 003003 003003 003004 003004 003003 004004 003003 003004 000000 003003 000000 003004 003003 003003 003003 004004 003003 003003 003004 003003 003003 003003 003004 004004 003003 003003 003003 003003 004004 004004 004004 003003 003003 003003 003003 000000 000000 003003 003003 003003 003003 003003 003003 003003 003003 003004 003003 003003 003003 003003 004004 003003 003003 003003 003003 003003 003003 003003 003003 003003 003003 003003 003003 003003 000000 003004 003003 000000 003003 003003 003003 003003 003003 003003 003003 003003 003003 003003 003003 003003 003003 000000 003003 003003 004004 003003 003003 003003 003003 004004 003003 003003 004004 003003 003004 003003 003003 003003 003004 003003 003003 003003 003003 004004 003003 003003 003003 003003 003003 003003 003003 003004 003003 003004 003003 004004 003004 003004 003003 003003 003004 003003 000000 003003 004004 003003 003003 003003 003004 003003 003003 003003 003003 003003 003003 003003 003003 003003 003004 003003 003004 003003 000000 003003 003003 003003 003003 004004 003003 004004 003003 003004 003004 003003 003004 003003 004004 003003 003003 003003 003003 003004 003003 003004 003003 003004 003003 003003 004004 003003 004004 003003 003003 003003 003003 004004 003003 003003 003003 003003 000000 004004 003003 003004 003003 003004 004004 003003 003003 000000 003003 003003 003003 003004 000000 003003 003003 003003 003004 003003 003003 003003 004004 003003 003004 004004 003003 003003 000000 003003 003003 004004 000000 003003 003003 003003 003003 003004 003003 003003 003003 003003 003003 003003 003004 003003 003003 000000 003003 004004 003004 003003 003003 004004 003003 004004 004004 004004 003003 003003 003004 003003 003004 004004 003003 003003 003004 004004 003003 004004 003003 003003 003003 003003 004004 004004 003003 003003 003003 003003 003003 003004 003003 003003 003003 004004 003003 003004 003003 004004 003003 004004 003003 003004 003003 003003 003003 003003 003003 003003 003003 003003 003003 003004 003004 004004 003003 003003 003004 003004 003003 004004 003003 003004 003003 003003 003003 003003 004004 003003 003003 004004 004004 003004 003003 003003 003003 003003 003003 003003 003003 003003 000000 003003 003004 003003 003003 003003 003003 003003 004004 003003 003003 003003 003003 003004 003003 003003 003003 003004 003003 004004 003003 003003 003003 003003 003003 003003 003003 003003 003003 003004 003003 003003 003003 004004 003003 004004 003003 000000 003003 003003 003003 003003 003003 003003 003003 003003 003003 003003 004004 000000 004004 004004 003003 003003 003003 004004 004004 003003 003003 003004 000000 003003 003003 003004 003003 003003 003003 003003 003003 003003 003003 003003 004004 003004 003003 000000 004004 004004 004004 003003 003003 003003 000000 003003 003003 003004 003003 004004 003004 004004 003003 003003 003003 003003 003003 003003 004004 003004 003003 003003 000000 003003 003003 003003 003004 003003 003003 003003 003003 004004 003003 003003 003003 003003 003003 003004 003003 003003 003003 003003 004004 003003 003003 003003 003003 003004 003004 003003 003003 004004 000000 000000 003003 004004 004004 003003 003004 003003 004004 003003 003003 003003 003004 003003 000000 003003 003003 003003 003003 003003 003003 003003 003003 003003 003003 003003 000000 003003 004004 003003 003003 003003 003003 003003 003004 003003 003003 003003 003003 003003 003004 003003 003004 003003 003003 000000 003003 004004 003003 003004 003003 004004 003004 003003 003003 003003 003003 003004 003004 003003 003003 004004 003003 003003 003003 003003 003004 003003 003003 003004 003003 004004 003003 003003 000000 003003 003003 003003 003003 000000 004004 000000 003003 003003 003003 004004 000000 003004 000000 003003 003004 003004 003003 003003 003003 003003 003004 003003 003003 003003 003003 004004 003004 004004 003004 003003 003004 003003 003003 003003 003003 004004 003003 003003 003003 004004 003003 003003 003003 003003 003003 003003 003003 003003 003004 003004 003003 003003 003004 004004 003003 004004 003003 003003 003003 003004 003003 004004 003003 003003 003003 004004 003003 003003 003003 004004 004004 003004 003003 003003 003004 003003 003003 004004 003003 003003 004004 003003 003003 003003 003003 004004 003003 003003 003003 003003 003003 003004 004004 003003 000000 000000 004004 003003 003003 003003 003004 003003 003004 003004 003003 004004 003003 003003 003003 003004 003003 000000 004004 003003 003003 003004 004004 000000 004004 003004 003004 003003 003003 003003 003003 003003 003003 004004 004004 003004 003003 004004 003004 004004 003003 003003 004004 003003 003004 004004 004004 003003 003003 004004 003003 003003 003003 003004 003003 003004 000000 003003 003004 003003 003004 003003 004004 003003 003003 003003 003003 004004 003003 000000 004004 000000 003004 003003 003003 003004 004004 003003 003003 003003 003004 003003 003003 003003 003003 003003 003004 003003 004004 003003 003003 003004 000000 003004 003004 003003 003003 004004 003003 003004 003003 003003 003003 003004 003003 003003 003003 003003 003003 003003 003004 003003 003003 004004 003003 003003 003003 003003 003003 003003 003003 003003 003003 004004 003003 004004 003003 003003 003003 004004 003003 003003 003003 003004 003003 003003 003003 000000 000000 003003 003004 003004 003003 003003 003003 003004 003003 004004 003003 003003 003003 003003 003003 003004 003003 003003 003003 000000 003003 003004 003003 003004 004004 003003 003003 003003 003003 004004 003003 003003 004004 003003 003003 003003 003004 004004 003003 003003 003003
AS003      003003 003003 003003 003003 003003 003004 003004 003003 003003 003003 003003 003003 003003 003003 003003 003003 003003 003003 003003 003003 003004 003003 003003 003003 004004 000000 003003 003003 003003 003003 003003 003003 003003 003004 003003 003003 003003 003003 003003 003003 003003 003003 003003 003003 003003 003003 003003 003004 003003 003003 003004 003003 004004 003003 003004 004004 003003 000000 003004 003003 003003 003003 003003 003004 003003 003003 004004 003003 003004 000000 003003 003004 003003 003003 003003 003004 004004 003003 003004 003003 003004 003004 003003 003003 003003 003003 003003 004004 003003 004004 003003 003004 003003 003003 000000 003003 003004 004004 003003 003003 004004 003003 003003 003003 003004 004004 003003 003003 003004 003003 003003 003003 004004 004004 003004 003003 003003 003003 003003 003003 000000 003003 003004 000000 003003 003003 003003 003003 004004 003004 004004 003003 003003 004004 003003 003003 003003 003003 003003 003003 004004 003004 003003 003004 003003 003003 003003 003004 003003 003004 003003 003003 003003 003003 003003 004004 004004 003004 003003 003004 003003 004004 003003 004004 003003 003003 003003 003003 003004 003003 003003 003003 000000 003004 003003 003003 003004 003003 003003 003003 003004 003003 003004 003004 003003 003003 003003 003003 003003 003004 003003 003003 003003 004004 003003 004004 003003 003003 003003 003004 003003 004004 003003 003003 003003 004004 003003 003003 003003 003004 003003 003003 003003 003004 003003 003003 003004 003003 003004 003003 004004 003003 003003 003003 003003 003004 003003 003003 003003 003003 003003 003003 003003 003003 003003 003003 003003 003003 003003 003003 003003 003003 003004 004004 003003 003003 003003 003003 003003 003003 003003 004004 003003 004004 003004 004004 003004 004004 003003 003003 003004 003003 003003 003004 004004 003003 003004 004004 003003 003003 003004 003003 004004 003004 003004 004004 003003 004004 003003 003003 003003 003003 003003 003004 003003 003003 003003 003003 003003 003003 003003 003003 003003 003003 003004 003003 003003 003003 004004 003003 004004 003003 003003 003003 003004 003004 003004 003004 003003 003003 003004 003003 003004 003003 003003 004004 003003 003003 003003 004004 003003 003003 003003 003004 003003 003003 003003 003004 000000 003003 004004 003003 003003 004004 003004 003003 003003 003003 003004 003003 003003 003004 003003 003003 003003 003003 003003 003003 003004 003004 003003 003003 003003 004004 003003 003004 003003 003003 003003 003003 003004 003003 003003 003004 003003 003003 003003 004004 003003 003003 003003 003004 003003 003003 003003 003003 003004 003004 003004 003003 003003 003004 003004 003003 003003 003003 004004 003003 003003 003003 004004 003003 003003 003003 003003 003003 003003 003003 003003 003003 003003 003003 003003 003004 004004 003003 003003 003004 003003 003004 003003 003003 003003 003003 003003 003004 003004 003004 003003 003003 003003 004004 003003 003003 003003 003004 003003 000000 004004 003004 004004 003004 003003 003003 003003 003004 003003 003003 003003 003003 003004 000000 003003 003003 003003 000000 003003 003004 003003 003003 003003 003004 000000 003003 003003 003003 003004 003003 003003 004004 003003 003003 003003 003003 003003 000000 003003 003003 003003 003003 003003 003003 003003 003003 003004 004004 003003 003004 003003 004004 003003 003003 003003 003003 003004 003003 003003 004004 000000 003003 003003 003003 003003 003003 003003 004004 003003 003004 003003 003004 003004 003004 003003 003003 003003 003003 003003 000000 003003 004004 003004 003003 003003 004004 003003 003004 000000 003003 003004 003003 003004 003003 004004 003004 003003 003003 003003 003004 003003 003003 003003 003003 003003 003003 003003 003003 003004 003003 004004 003003 003003 003003 003003 003004 003004 003003 003003 003003 000000 003004 003003 003003 003003 003004 003004 003003 003004 003003 003004 003003 003003 003004 003004 003003 004004 003003 003003 003004 003003 003003 000000 003003 003004 003003 003003 004004 004004 003003 004004 003004 003003 003003 003003 003003 003003 003004 003003 003004 003003 003004 003003 003003 003003 003003 003003 003003 003003 003003 003004 003003 003003 004004 003003 000000 004004 003003 003003 003004 003003 004004 003003 003003 004004 003003 003003 003004 003003 003004 003003 004004 003003 003003 003004 004004 003004 003003 003004 003003 003003 003003 003003 003004 003003 003003 003004 003003 003003 003003 003003 003003 003003 003003 004004 003003 003003 003003 003003 003003 003003 003004 003003 004004 003003 003003 003004 003004 003004 004004 003003 003003 003003 004004 003003 004004 003003 003004 003003 003004 003003 003003 003003 003004 003003 003003 003003 003003 004004 003003 004004 003003 003003 003003 003004 003003 003003 003003 004004 003003 003004 003004 003004 003004 003004 003004 003003 003004 003004 003003 003003 003003 003003 003003 003003 003003 003004 003003 003003 000000 003003 003003 003003 003003 003004 003003 003003 003003 003003 004004 003004 004004 003003 003003 004004 003003 004004 003003 003004 003003 003003 003003 003003 003003 003003 003004 003004 004004 003003 004004 003003 003003 003004 003004 003004 003004 003003 003003 003003 003003 003004 003003 003003 003003 004004 003003 003003 003004 004004 003003 003003 003004 003003 004004 000000 003003 003004 003004 003004 003003 003003 004004 004004 003004 003003 003003 003003 003004 003003 004004 003003 003003 003003 003003 003003 003004 003003 003004 004004 003003 003003 003003 004004 003003 004004 004004 004004 003003 003003 003004 004004 003004 003003 003004 003003 003003 003004 003003 003004 000000 003003 003003 003004 003003 003003 004004 003003 003003 003003 003003 004004 003003 003003 003003 003003 003004 003004 003004 003003 004004 003003 003003 000000 003003 003003 003004 003003 003003 004004 003003 004004 003003 003003 003003 003003 003003 003003 003004 003003 003003 003003 003003 003003 003004 003003 003003 003003 003003 003003 003003 003003 003004 003003 003003 004004 003004 003003 003004 003003 003003 003003 003003 003003 003003 003004 003003 003003 003003 003003 003003 003003 004004 003003 004004 003003 003003 003004 004004 004004 003003 003003 003003 004004 003003 003004 003003 003003 003004 003004 003003 003003 003003 003003 003003 003003 004004 003003 003003 004004 003004 003003 003003 003003 003003 003003 004004 003003 003003 003003 003003 003004 003003 003003 003003 003003 003003 003003 003003 000000 003004 003003 003003 003003 003003 003003 003003 003003 003004 003003 003003 004004 003004 004004 003003 003003 003004 003004 003003 003003 003004 003004 004004 003003 003004 003004 003003 003003 003003 003003 003003 003004 004004 003004 003003 003003 003004 003004 003003 004004 003003 003004 003003 003003 003003 003003 003003 004004 003003 003003 003003 003003 003003 003003 003003 004004 004004 003003 003003 003003 003003 003003 004004 003003 003003 003003 003004 003003 003003 003003 003003 003003 003003 003003 003003 003003 003004 004004 003004 003003 003003 003003 003003 003003 003003 003003 003004 003003 004004 003003 003004 003004 003003 003003 003003 004004 003003 003003 003004 003004 000000 003003 003003 003004 003003 003003 003003 003003 003004 003003 003003 003003 003004 003003 003003 003003 004004 003003 003003 003003 003004 003003 003003 003003 003003 004004 003004 003004 003003 003003 004004 003003 003003 003003 003003 003003 003003 003003 003003 003003 004004 003003 003003 003003 003003 003003 003003 003003 003004 004004 003004 003003 003003 003003 003003 003003 003003 004004 003004 004004 003003 003004 003004 003003 003004 003004 003003 004004 003003 004004 003003 003003 003003 003003 003003 003003 003003 003003 003003 004004 003003 003004 003003 004004 003003 003004 003003 003004 003003 003003 003003 003003 003003 003003 003003 003003 003003 003003 003003 003004 003003 003003 003003 003003 003003 004004 003004 003003 003003 003003 003003 003004 004004 003004 003003 003003 003003 003003 003003 003003 003003 003003 003004 003003 004004 003003 003003 003003 003003 003003 003003 003003 003003 003003 003003 003003 003003 003003 003003 004004 003003 003003 003003 003004 003003 003003 003003 003003 003003 003003 003003 003003 003003 003003 003004 003004 003003 003003 003003 003003 003003 003003 003004 004004 003004 003004 003003 004004 003003 003003 003003 003004 003003 003003 003003 003004 003003 003003 003003 003003 003003 003003 003003 003003 003003 003003 003003 003003 003003 003004 003003 003003 003003 003003 003003 003003 004004 003003 003003 003003 003004 003003 003003 003003 003003 003003 003003 003003 004004 004004 004004 003003 003004 003003 003003 004004 004004 004004 003004 003003 003003 003003 003003 003004 003003 003003 003003 003003 003003 003003 003003 003003 003003 003003 003003 003003 003003 003003 003003 003004 003003 003003 003003 004004 003003 004004 003003 003004 003004 003003 004004 003003 003003 003003 003003 003003 003003 003003 003004 003003 004004 003003 003003 003003 003003 003003 003003 003003 003004 003003 003003 003003 004004 003004 003003 003003 003003 003004 003003 003003 003003 004004 004004 003003 003003 003003 003003 004004 003003 003003 003003 003003 003003 003003 004004 003003 003003 004004 003003 003003 003003 003004 003004 003003 003004 003003 003003 003003 003003 003004 003003 004004 004004 000000 003004 004004 004004 004004 003003 000000 003003 003003 003003 003003 004004 003003 003003 004004 003004 003004 003004 003003 003003 004004 003003 003003 003004 003004 003003 003003 003003 004004 003003 004004 003003 003003 003003 003003 004004 003004 004004 003003 003003 003003 004004 003003 003003 003003 003003 000000 003003 003004 004004 003003 003003 004004 004004 003003 003003 003003 003003 003004 003003 003003 003003 003004 003003 004004 003004 003004 003003 004004 003003 003003 003003 004004 003004 003003 003003 003003 003004 003003 003003 003003 004004 004004 003004 003003 003003 004004 004004 003003 003003 003003 003003 004004 003003 003003 003003 004004 003004 003004 003003 004004 003003 003003 003004 003003 003003 003003 003003 003003 004004 003003 003003 003004 003004 003004 003003 003003 004004 003004 004004 003003 003003 003004 003003 003004 003003 003003 003003 003004 003004 003003 003003 003003 004004 003003 003003 003003 003003 003003 003003 003003 004004 003003 003003 003003 003003 003004 003004 004004 003003 003003 003003 000000 003003 003003 000000 004004 003003 003003 003003 003003 003004 003003 003004 004004 003003 003003 003003 003003 003003 003003 003004 004004 003004 003003 003003 003003 003003 003004 003003 003003 003003 003003 003003 003003 003003 003003 003004 003004 003003 004004 003003 003004 000000 003003 000000 000000 004004 003004 003003 003003 003003 003003 003003 003003 003003 003003 003003 003003 003003 003003 003003 003003 003004 000000 003003 000000 000000 003003 003003 003004 003003 003003 003003 003003 004004 003003 003004 003003 003003 003003 003003 003004 003003 004004 003004 003003 003003 003003 004004 003004 003004 003003 003003 003003 003004 003004 003004 003004 003003 000000 000000 003004 003003 003003 003003 003003 003003 003003 003003 003003 003004 004004 003003 003003 003004 003003 003003 003003 003003 003003 003003 003003 004004 003003 003003 003004 003003 003003 003003 003003 003003 003003 003003 003004 003003 003003 004004 003003 003003 003003 003003 003003 004004 003003 003003 003003 003004 003004 003003 003003 003003 003003 003003 003003 004004 003003 003004 003003 003004 003003 004004 003003 003003 003003 003004 003004 003003 003004 003003 003003 003004 003003 003003 003003 003003 003003 003003 003003 003003 003004 003003 004004 003003 003003 003003 003003 003003 003003 003003 004004 003003 003004 003004 004004 003003 003003 003003 003003 003004 003003 003004 004004 003004 003003 003003 003003 004004 003004 000000 003003 003003 004004 003003 003003 003003 003003 003003 003003 003003 003004 003003 003003 003004 003003 003003 004004 003004 003003 003003 000000 003003 003004 003003 003003 003003 003003 003003 003003 003003 003003 003003 004004 003003 003003 003003 003003 004004 003003 003003 003003 003003 003003 004004 003003 004004 003003 003003 003003 003003 003003 003004 003003 003003 003003 003003 003003 003004 003004 003004 003004 003003 003003 003003 003004 003003 003003 003003 003003 003004 003003 003004 004004 003003 004004 003003 003004 000000 003003 003003 003004 003004 004004 003004 003003 003003 003004 003003 003003 003003 004004 003003 004004 003003 003004 003003 003003 003003 003003 003003 003003 003003 003003 003004 003004 003003 003003 004004 003004 004004 003003 003003 003003 003004 003003 003003 003003 003003 000000 004004 004004 003004 003003 003003 003003 003003 004004 003003 003003 003003 003003 003003 003003 003003 003003 003003 000000 004004 003003 004004 003003 003003 003004 004004 003003 003004 003003 003003 003003 003003 003003 000000 004004 003004 003003 004004 003003 003004 003003 003004 003003 004004 004004 003004 003003 003003 003004 003003 004004 003003 003003 003003 004004 003003 003003 003004 003003 004004 003003 003003 003003 003003 003003 003003 004004 003003 004004 003003 003004 003003 003003 004004 003003 003003 003003 003004 003003 003003 003003 003003 003003 004004 003003 003004 003003 004004 003003 003003 003003 003003 003003 003004 003003 003004 000000 003003 003004 003003 003003 003003 004004 003003 000000 003003 004004 003003 003004 003003 003003 003004 003003 003003 003003 003003 000000 000000 003003 003003 003003 003003 003004 003003 003003 004004 004004 003003 003003 003003 003004 003003 000000 003003 003003 000000 003003 003004 000000 000000 003003 003003 003003 003003 003003 004004 003003 004004 003003 003004 003003 003003 003003 003003 003003 003003 003003 004004 003003 003003 003003 003003 003003 003004 003003 003003 003003 003003 003003 003003 003003 003003 003003 003003 003003 003003 003003 003003 004004 003003 003003 003003 003003 004004 003003 004004 003003 003004 003004 003003 003003 003003 004004 003003 003003 003004 003003 000000 004004 003003 003003 003003 003003 003003 003003 003003 003004 003004 003003 003003 003003 003003 003004 003003 003003 003004 000000 003003 003004 003003 003004 004004 004004 003004 003003 004004 003004 003003 003003 004004 003004 003003 004004 003003 003004 003003 003003 003003 003003 003003 003003 004004 003004 003003 003003 004004 003003 003003 003004 003003 003003 004004 003003 004004 003003 003003 003003 003003 003003 000000 003003 003003 003003 004004 003003 004004 003003 003003 003003 003003 003003 003003 003003 003003 003004 004004 003003 003004 003004 003003 003003 004004 003003 003003 004004 003003 004004 003004 003003 003003 003003 004004 003003 003003 003004 003004 003003 003003 003003 003003 003003 003003 003003 003003 003003 003003 003003 003004 003003 003003 003003 004004 003003 003004 003003 003003 003003 003003 003003 003003 003003 003003 003003 003003 003003 003004 003003 003003 003003 000000 003004 003003 003004 003003 003003 004004 003003 003003 003003 003004 003003 003003 003004 003004 003003 004004 003003 003003 003003 003003 003003 003003 003003 003003 003003 003003 003003 003003 003003 003004 000000 003003 003003 003003 003003 003003 003003 003004 000000 000000 003003 003003 003003 003003 003004 003004 003003 003003 004004 003003 003003 003003 003003 003004 003003 003003 003003 004004 003003 003003 003004 003003 004004 003003 003003 003003 003003 003003 003003 003003 003003 003003 003003 003004 003003 003003 003003 003003 003003 003003 003004 004004 003003 003003 003003 003003 003003 003003 003003 003003 003004 003003 003003 003004 004004 003003 003003 004004 003003 003003 003003 003003 003003 003003 003003 003003 003003 004004 003003 003003 003003 004004 000000 003003 003004 003004 003004 003003 003004 003003 004004 003003 003004 003003 003003 003004 004004 003003 004004 003003 003003 004004 003003 003003 003003 003004 003003 003003 003003 003003 003003 003003 003004 003003 003003 003003 003004 003004 003003 003003 003003 003003 003004 003003 003003 003004 003003 003004 004004 003003 003003 003003 003003 003003 003003 003004 003003 003003 003003 003004 003003 003003 003003 003003 003003 003003 003004 003004 003003 003003 003003 003003 003003 003003 003003 003004 003003 004004 003003 003003 003003 003003 004004 003003 003003 003003 003003 003003 003003 003003 003003 003003 003003 003003 003003 003003 004004 003003 004004 003004 003003 003004 003003 003003 003003 003004 003004 003003 003003 003003 004004 003003 003004 003004 003003 003003 003004 003003 003004 003003 003003 003003 003003 004004 003003 003004 003003 004004 003003 003003 003003 003004 003004 003003 000000 003004 003003 003003 003003 003003 003003 003003 003003 003003 003004 003003 003003 003004 003003 003003 003003 003004 003004 003004 003004 003003 003003 003003 003003 004004 004004 003003 003004 003003 003003 003003 003003 003003 003003 003003 003003 003003 003003 004004 003004 003003 003003 003003 004004 003003 003003 003003 003003 003004 000000 003004 003003 003003 003004 003003 003004 003003 003003 003004 003003 003003 000000 003004 003003 003003 004004 004004 003003 003003 003003 003003 003003 003003 003003 003003 004004 004004 003004 003004 003003 003003 003003 003003 003003 003003 003003 003003 003003 003004 003003 003003 003003 003003 003003 003003 003003 003004 003003 003004 003003 003004 003003 003003 003003 003003 003003 003003 003003 003003 004004 003003 004004 003003 003003 003003 003003 003003 003003 003003 003003 003003 000000 003003 003003 003003 004004 003003 003003 003003 003003 003003 003003 003003 003003 000000 000000 003003 003003 003004 004004 003003 004004 003003 003003 004004 003004 003003 003003 003003 004004 003003 004004 003003 003003 000000 003003 003003 003003 003003 003003 003003 003003 003003 003003 003003 003003 003003 003003 003003 003003 003003 003003 003004 003003 003004 003003 003003 003003 003003 003003 003003 003003 003003 003003 004004 003003 003003 000000 003003 003004 003003 004004 003003 004004 004004 003003 003003 003003 003003 004004 003003 004004 003003 004004 003003 003003 003003 003004 003003 003003 003003 003003 003003 003003 003003 004004 003003 003003 003003 003003 003003 003003 003004 003003 003003 003003 000000 003003 003003 003003 000000 003003 003003 003003 003003 003003 003004 003003 000000 003003 004004 003003 003003 003003 003003 003003 003004 003003 003003 003004 003003 003004 003003 003003 003003 003003 003004 003003 003003 003003 004004 003003 003003 003003 004004 003003 003003 003004 003003 003003 003003 003003 003003 003003 004004 003003 003003 003003 003003 004004 003003 003003 003003 003003 003003 003003 003003 003003 004004 003004 003003 003004 003003 003004 003004 003003 003003 003003 003003 000000 003004 000000 003003 003003 003004 000000 003003 004004 003003 003003 003003 000000 003003 003003 003003 003003 003003 003003 003003 004004 003003 003003 003003 003003 003004 003003 003003 003003 003004 003003 003003 004004 003004 004004 003004 003003 003003 003003 000000 003003 003003 003004 003003 003003 003003 003004 004004 003004 003003 003003 003003 003003 003004 000000 004004 003003 003003 003003 003003 003003 003004 003003 004004 003003 003003 004004 003003 003004 003003 003003 003003 003004 003003 003004 004004 003003 003003 003003 003003 003003 003003 003003 003003 004004 003004 000000 003003 004004 003003 003003 004004 003003 003003 003003 003004 003003 003004 003003 000000 000000 003003 003003 003003 004004 003004 003003 003003 004004 003003 003003 003003 003003 003003 003003 003003 003004 003004 003003 003003 003003 003003 003003 003003 003003 003003 003003 004004 000000 003003 003003 003003 003003 003003 003003 000000 003003 003003 003003 003003 003003 003003 003003 003003 003004 000000 003003 003003 003003 004004 003003 003003 004004 003003 003003 003003 003003 003003 003003 003004 003003 003003 003003 003003 004004 003003 003004 003003 003003 003003 003003 003003 003004 003003 003003 003003 003003 003003 004004 003003 003003 003003 003003 003003 003003 004004 004004 003003 003003 003003 003004 003003 003003 003003 003003 003003 003003 003003 003004 003003 003003 003003 003003 003003 003004 003004 003003 003003 004004 003003 003003 003003 003003 004004 003004 003004 003003 003003 003003 003003 003003 003003 003003 004004 003004 003004 003003 003003 003003 004004 003003 004004 003003 003004 004004 003003 003003 003003 003003 003003 003003 003003 003003 003004 003004 003003 003003 003003 003003 000000 003003 003003 004004 003003 003003 003003 003003 003003 003003 003003 003003 003003 003004 004004 003003 003003 003003 003003 003003 003003 003003 003003 003004 003004 003004 004004 003004 003003 003003 003003 003003 003003 003003 003004 003003 004004 003003 003004 003003 003003 003003 003003 004004 003003 003004 003003 003003 004004 003003 003003 004004 003003 003004 003004 003004 003003 003003 003003 003003 003004 003003 003003 003003 003003 003003 003003 004004 003003 004004 003003 004004 003003 003004 003003 003003 004004 003003 003003 003003 003003 003003 003003 003004 003003 003003 003003 003003 003003 003003 003003 003003 003003 003003 003004 003003 003004 003003 003004 003003 003003 003003 003003 003004 004004 003003 003004 003003 004004 003003 003003 003003 003003 003003 003003 003003 003003 000000 003003 003003 003003 004004 003003 003003 003004 003004 003003 003004 003003 004004 003003 003003 003003 003004 003003 003003 003003 003003 003003 003004 003003 004004 003003 003003 003003 003003 004004 000000 004004 003003 003004 003003 003003 000000 003003 003004 003004 003003 003003 004004 003003 004004 004004 003003 003004 003003 003004 003004 003003 004004 003003 003003 003003 003003 004004 004004 003003 003004 003003 003004 003003 003003 004004 003003 003003 003004 004004 003003 003003 003003 003004 003004 003004 003003 003003 003003 004004 003004 003003 003003 003003 004004 003003 003003 003003 003003 003003 003004 003003 003003 003003 003003 004004 003003 004004 003003 003003 003003 003003 003004 003003 003003 003003 004004 003003 003003 000000 003004 003003 003003 003003 003004 003003 003003 004004 003003 003004 003003 003004 003003 003003 003003 003003 003003 003004 003003 003003 003003 003003 003003 003003 003003 003004 003003 003004 004004 004004 003003 003003 003003 000000 003003 003003 003003 003003 003003 003003 003003 004004 003003 003003 004004 003003 003003 003003 003003 003003 003003 003003 003003 003003 003003 004004 003003 003003 003003 003003 003003 003003 003004 004004 003004 003003 003003 003003 004004 003003 003003 003003 003003 003003 003003 004004 003003 003003 003003 003003 003003 004004 004004 003003 003003 004004 004004 003004 003003 003004 003003 003004 003003 003003 003003 003003 003003 003004 003003 003003 003003 003003 003003 003003 003003 003003 003003 003003 003003 003003 003004 003003 003003 004004 004004 004004 003003 003003 003003 003003 000000 003003 003003 003004 003003 004004 003004 003003 003003 003003 003003 004004 003003 003003 003004 003004 004004 003003 003003 003004 003003 003003 003003 003003 003003 004004 000000 003003 003003 003003 003003 003003 003004 003003 003003 003003 003003 003003 004004 004004 003003 003003 003003 003004 003003 004004 003003 003003 003003 003003 003003 003003 003003 003003 000000 003003 003004 003004 003003 004004 003003 003003 003004 003004 003003 003003 003004 003003 003003 003003 003003 003004 003003 003003 003003 003003 003003 003003 003003 003003 003003 003004 003003 003003 003003 000000 003003 003004 003003 003003 003003 003003 003003 003003 004004 003003 004004 000000 003004 003003 003003 003003 003003 003003 003003 003003 003003 003003 003003 004004 003003 004004 003003 003003 003004 003004 003003 003003 003004 000000 004004 003003 003003 003003 003003 003003 003003 003003 003003 003004 003003 004004 000000 003003 003004 003003 003003 003003 003003 003003 003003 003003 003003 003003 003003 003003 003003 003003 003003 003003 003003 004004 003003 003003 003003 003004 003003 003003 003003 003003 003003 003003 003004 003003 003004 003004 003003 003003 003004 003003 003003 003003 003003 004004 000000 003003 003003 003003 003003 003004 003003 004004 000000 003003 000000 003003 003003 003003 003003 003003 004004 003003 000000 004004 000000 003004 003003 003004 003003 003004 003003 003003 003004 004004 003004 003004 003003 004004 003003 003003 004004 003003 003003 003004 003004 003003 003003 003003 003003 003003 003003 003003 003003 003003 003003 000000 003003 004004 003003 003003 003003 003003 003003 003003 004004 003003 004004 003003 003003 003003 003003 003003 003003 003003 003003 003003 003003 003003 003003 003003 003004 003003 003003 003003 004004 003003 003003 003003 003003 003003 003003 003003 003003 000000 003003 003003 003003 004004 004004 003003 003003 003003 003003 003003 003003 003003 004004 003003 004004 003003 003003 003003 003003 003003 003003 003004 003003 003004 003003 003003 004004 003003 003003 003003 003003 003003 003003 003003 003003 003004 004004 003003 003003 003003 003003 003003 003003 004004 003004 003003 003003 003003 003003 003003 003003 003004 003003 003004 003003 003003 003003 004004 003003 004004 003003 003003 003003 000000 003003 003003 003003 003004 003003 003004 004004 003003 003003 003003 000000 003004 003004 003004 003004 003003 003003 003003 003003 003003 000000 003004 003003 003003 003003 003003 004004 004004 003003 003003 003004 003003 003003 003004 003003 003003 003003 004004 003003 003003 003003 004004 003003 003003 003003 003004 003003 003003 003003 003003 003003 003003 003003 003004 003003 003003 003003 003003 003003 003004 003003 003003 004004 003003 003003 004004 003003 003003 004004 003003 003004 003003 003003 003003 003003 003003 003003 003003 003004 003004 003004 003003 003003 003003 003003 003003 004004 003004 003003 003004 003003 003003 003003 003003 003004 003003 003003 003003 003003 003003 003003 003003 003003 003003 003003 003003 003004 003003 004004 004004 003004 003003 003003 004004 003003 003003 003003 003003 003004 003003 003003 003003 003003 004004 003003 003003 003003 003003 003003 003003 003003 003003 003003 000000 003004 003004 003003 003003 003003 004004 003003 003003 003003 004004 003003 003003 004004 003003 003003 003003 003003 003003 000000 004004 003004 004004 003003 003003 003003 003003 003003 003003 003003 000000 003003 003003 003003 003003 003003 003003 003003 003003 003003 004004 004004 003003 003003 000000 003003 003003 003003 003003 004004 003003 003003 003003 004004 003003 003004 003004 003004 003003 003003 003003 004004 003003 003003 004004 003003 003003 003003 003003 003003 004004 003003 003003 003003 003003 003004 003003 003003 003003 003003 003003 003003 000000 003003 003003 003003 004004 004004 003003 004004 003003 003003 003003 003003 003003 003003 003003 003003 003004 003003 003004 003003 003003 003003 000000 003003 003003 003004 003004 003003 003003 003003 003003 003003 003003 003003 003003 003003 003003 003003 003003 003003 003003 004004 003004 003003 003003 003003 003003 003004 003004 003003 003003 003003 003003 004004 003003 003003 004004 003004 003003 003003 003003 003003 003003 003004 003003 004004 003003 003003 003003 003003 003003 003004 003003 003003 003003 004004 003003 004004 004004 003003 000000 004004 003003 003003 003003 003003 003004 003003 003003 000000 003003 003004 003003 003003 004004 003003 003003 000000 003003 003003 003003 003003 004004 003003 004004 004004 003004 003003 003003 003003 003003 003003 003004 003003 003003 004004 003003 004004 003003 003003 003003 003003 003003 003003 004004 003003 004004 003003 003003 003003 003003 003003 003003 003003 004004 003003 003003 004004 003003 003003 003003 003003 004004 004004 003003 004004 003003 003003 003003 003003 003003 003003 004004 003004 003003 004004 003003 003003 003003 003003 003003 003003 003003 003003 003004 003004 003004 000000 003003 003003 003003 003003 000000 003003 003003 000000 003004 003003 003004 003003 004004 003003 003004 003003 003003 003003 003003 003003 004004 004004 003003 003003 000000 003003 003003 003003 004004 004004 004004 003004 004004 003003 003003 003003 003003 003003 003003 003004 003004 003003 003003 003003 003003 003003 003003 003003 000000 003004 003003 004004 003004 003003 003003 003003 003003 003004 003003 003003 003003 003003 003004 003003 004004 003003 003003 003003 003004 003003 004004 003003 003003 004004 003003 003003 004004 004004 003003 003003 003003 003003 003003 004004 003004 003003 003004 003003 003004 003003 003003 003003 003003 003003 003004 003003 003004 004004 004004 003003 003003 003004 003003 004004 003003 003003 003004 003003 004004 003003 003003 003004 003003 003004 003003 003003 003003 003003 003003 003003 003003 003004 004004 003003 003004 003004 003003 003003 003003 003003 003004 000000 003004 003003 003003 003004 003003 003003 004004 003003 003003 003003 003004 003003 000000 003004 003003 003003 004004 003003 003004 003003 003003 000000 003003 003003 003003 003003 004004 003004 004004 003004 003003 003003 003003 003003 003003 003003 003004 003003 003003 003003 003003 003003 003003 004004 003003 003003 003003 003004 000000 003003 003003 004004 003003 000000 004004 003004 003003 003004 003003 003003 003004 003003 003003 004004 003003 003004 003003 003003 003003 003003 003004 003004 003003 003003 004004 003003 003003 003004 000000 003003 003004 003003 004004 004004 003003 004004 003003 003003 003003 003003 004004 003003 004004 003003 003003 003004 003004 003004 004004 003003 003003 003003 004004 003003 003003 003004 004004 003003 003003 003003 003003 004004 003004 003003 003004 003003 003003 003003 003003 003003 004004 003003 003004 003003 003003 003003 003003 003003 004004 003003 003004 003003 003003 003004 003003 003003 003003 003003 003004 003004 004004 003003 003003 003003 003004 003003 003003 003003 003003 004004 003003 003004 003003 003003 003003 003003 003003 003003 004004 003003 003004 003003 003003 003003 003003 003003 003003 003003 003003 004004 004004 003004 003003 004004 003003 003003 003003 003003 003003 003003 003003 003003 003003 003003 003003 003003 003003 003003 003003 003003 003003 003003 003003 003004 003004 003003 003003 003004 003003 003003 003004 004004 003003 003003 003003 000000 003003 000000 003003 003004 003003 003003 003003 003003 003004 003003 003004 003004 003003 003003 003003 004004 003003 004004 003003 000000 003003 003003 004004 003003 003003 003003 003004 003004 003003 003004 004004 003003 003003 003003 003003 003003 003003 003003 003004 003003 003003 003003 003003 003003 003004 003003 003003 003003 003003 004004 003003 003003 004004 003003 003004 003003 003003 003004 003003 003004 003003 003003 003003 000000 003003 003003 003003 003003 003003 003003 000000 003003 003003 003003 003003 003003 003003 003004 003003 004004 003003 003004 003003 003003 003004 003003 003004 000000 003003 004004 003003 003003 003003 004004 003003 003003 003003 003003 003003 003003 003004 003003 003004 003003 003003 003003 003003 003004 003003 004004 003004 003004 003004 003003 003003 003004 003004 003003 004004 003004 003003 003003 004004 003003 003003 004004 003003 003003 003003 003004 004004 003003 003003 003003 003003 004004 003003 003004 004004 000000 003003 004004 003004 003003 004004 003003 003004 003003 003003 003003 004004 003003 003004 003003 003003 003004 004004 003004 003004 003003 003003 003004 004004 003004 004004 003003 003003 003003 003003 003003 003004 003003 003004 003003 003003 003003 003003 003003 003004 004004 003003 003003 003003 003004 003003 003003 000000 003003 003003 003003 003004 004004 003003 003003 003003 003003 003003 003003 004004 003003 004004 000000 003003 003004 003003 003003 003003 003003 003003 000000 003003 003004 004004 003004 003003 003003 003004 003003 003004 003003 003003 004004 003003 003003 003003 003004 003003 003003 003003 003003 003003 003003 003003 003003 003003 003003 003004 003003 003003 000000 004004 004004 004004 000000 003003 004004 003003 003004 003003 000000 003004 004004 003004 003003 003003 003004 003003 003003 003003 003003 003003 003003 003004 003003 003003 000000 003003 003003 000000 003003 003003 003003 003003 003003 003003 003003 003003 004004 003003 003004 000000 003003 003003 003003 003003 003003 003003 000000 003003 003003 004004 003003 003003 003003 003003 003003 004004 003003 003003 003003 003004 003003 003003 004004 003003 003003 003003 003003 003003 003003 004004 003003 003004 003003 003004 000000 003003 003003 003004 003003 003003 000000 003004 003003 003004 003003 003003 003003 003003 003003 003003 003003 003003 003003 003003 003003 003003 003003 003003 003004 003003 003003 004004 003003 003004 003004 003003 003003 004004 003004 003003 003003 003003 003003 003004 004004 003003 004004 003003 003004 003004 003003 003003 003003 003003 003003 003004 003004 004004 004004 003003 003003 003003 003003 003003 003003 003003 003003 003004 003004 003004 003003 000000 003003 003004 004004 003003 003003 000000 003003 003003 004004 004004 003003 003003 003003 003003 000000 004004 003003 003004 003003 003003 003003 003003 003003 003003 003003 003003 003003 003003 003003 003003 003003 003003 003003 000000 003003 003003 003003 003003 003003 003003 003004 000000 003003 003004 003003 003003 003003 000000 003003 003003 003004 003003 004004 003003 003003 004004 003003 004004 004004 000000 003004 003003 003004 003003 003003 003004 003004 003003 004004 003003 003003 003004 003003 004004 003003 003004 003003 003003 004004 003003 004004 003003 003003 003003 003003 003003 004004 003003 003003 003003 003003 003003 003003 003003 003003 004004 003003 003004 003003 003003 003003 003003 004004 003003 003003 003004 003003 003003 003003 004004 003003 000000 003003 003004 003003 003003 003003 003003 003003 004004 003003 003003 003003 003003 003003 003003 003004 003003 003003 003003 003003 003003 003003 003004 003003 003003 000000 003004 000000 003003 003003 003003 003003 003003 004004 003003 003003 004004 003003 004004 004004 003003 003004 000000 003003 003003 003003 004004 003003 003004 003003 003003 003003 003004 003003 004004 003004 003003 003003 003003 003003 003003 003003 003004 003003 004004 003003 003003 003004 003003 003003 003004 003004 003004 003003 003003 003004 003003 003004 004004 003004 003003 003003 003003 004004 003004 003003 004004 003003 003003 000000 003003 003003 003003 003003 004004 003003 003004 004004 003004 003003 003003 003003 003003 003003 003003 004004 003003 004004 003003 003003 004004 003003 003003 003003 003003 003003 003003 003004 003003 003004 003003 004004 003003 003003 004004 003003 004004 003003 003003 003003 003003 003003 003003 003003 003004 003003 003003 003003 003003 004004 003003 003003 004004 004004 003003 000000 003003 003004 003003 003003 003003 003003 003003 004004 003003 003004 000000 000000 003003 003003 003003 003004 004004 003004 003003 003003 003003 004004 003003 003003 003003 003003 003003 003003 003003 003003 003003 003003 004004 003003 003003 003003 004004 003003 003003 004004 003003 003003 003003 003003 003003 004004 003004 003004 003003 000000 003003 003003 004004 003003 003003 003003 003003 004004 003004 000000 000000 003003 004004 003003 003003 003003 004004 003003 003003 004004 003003 004004 003003 004004 000000 003003 003003 003003 004004 003003 003004 003004 003003 003003 004004 003003 003003 003004 003003 003003 003003 003004 003003 003003 003003 004004 003003 000000 003003 003003 003003 000000 003003 003003 000000 004004 003003 004004 003003 003003 003003 003004 003003 003004 003003 003003 003003 003003 003003 003003 003003 003003 003003 003003 003003 004004 003003 003003 003003 004004 003003 003003 003003 003004 003003 003003 004004 003003 003003 003004 004004 003003 000000 004004 003003 003004 003003 003003 003003 003004 003003 003003 004004 004004 003003 003003 003003 003003 003003 003003 004004 003003 003003 003003 003003 003003 003003 004004 003003 003003 003004 003003 003003 003003 003003 003003 003003 003003 003003 003003 003003 003004 003003 004004 003003 003004 003003 003003 003003 003003 003004 003003 003003 004004 003003 004004 003003 003003 003003 003003 003004 003003 003003 003003 003003 003003 003003 003003 003003 003003 003003 003004 003003 003003 004004 003003 003004 003003 003004 003003 003003 003003 003003 004004 003004 003003 003003 003003 003004 003004 003003 003003 003003 003003 003003 003003 003003 003003 003003 003003 003003 004004 003004 003003 003003 003004 003003 004004 003003 003003 003003 003003 004004 003004 004004 003003 003004 000000 000000 003003 003003 003003 003003 003003 003003 003003 003003 003003 003003 003003 003004 003004 004004 004004 003004 003003 003003 003003 003003 003003 003003 003003 003003 003003 003003 003004 003003 004004 003003 004004 003003 003003 003003 003003 003003 003003 003003 003003 003004 003003 003003 003003 003003 003003 004004 003003 003003 003003 003003 003003 003004 003003 003003 003003 003003 003003 003003 003003 003003 000000 003003 003003 003004 003003 003003 003003 003003 003003 003003 003003 003003 003003 003003 003003 003003 003003 004004 003003 003003 000000 003004 003003 004004 004004 003003 003003 003003 003003 003003 004004 003004 003004 003003 003003 003003 003003 003003 003003 003004 003003 003003 003003 004004 003003 004004 003003 003004 003004 003003 003003 003003 004004 003003 003004 003003 003003 003003 003004 003003 003003 003003 003003 003004 003003 003003 003003 003004 003003 003003 003003 003003 003003 003003 003003 003003 003004 003003 003003 004004 003003 003003 003003 003003 003003 003003 003003 003003 003003 000000 003003 003003 004004 004004 003003 003003 003003 003003 003003 004004 003003 003003 003003 003004 003004 004004 003004 003003 004004 003003 004004 003003 003003 003004 003003 000000 003003 003003 003003 003003 003003 003003 004004 003003 004004 003003 003004 004004 003003 003003 003003 003003 003004 003003 003003 003004 003003 003003 003003 000000 003003 003003 003004 003003 003003 003003 003003 003003 004004 003003 003004 003003 003003 003003 003003 003003 003003 003004 003003 003003 003004 003003 003003 000000 003003 003003 003003 003003 003003 003003 003004 003003 003003 004004 004004 000000 000000 003003 003003 003003 003003 004004 003003 003003 003004 003004 003004 003003 003004 003003 003003 004004 003003 003003 004004 000000 003004 003003 000000 003004 003004 003003 003003 000000 003003 003003 003004 003003 003003 003003 003003 000000 003003 003003 003003 003003 003003 003003 003003 000000 003003 003003 003003 003003 000000 003003 004004 003003 003003 003003 003003 003003 003003 003004 003004 003004 003004 004004 004004 003003 003003 003003 003003 003003 003003 003003 003003 003003 003003 003003 003003 003003 003003 003004 004004 003003 004004 003003 003003 003003 004004 003003 003003 003004 004004 004004 003003 003003 000000 003003 004004 003003 003003 003003 004004 003004 003003 003003 003003 003003 003004 003003 003004 003003 003004 003003 003003 003003 003003 003003 003003 003003 003003 003003 003003 000000 003003 003003 003003 003003 003003 003003 003003 003003 003003 003003 003003 003004 004004 003003 004004 000000 003004 003004 003003 003003 004004 000000 003003 003003 003003 003003 003003 000000 003003 003003 003003 003003 003003 003003 003004 004004 000000 003003 003003 000000 004004 004004 003003 003003 003003 003003 003003 003003 003003 003003 004004 003003 003003 003004 004004 000000 004004 000000 003003 003003 003003 004004 003003 003004 003003 003003 003003 003004 003003 000000 003003 003003 003003 004004 003003 003003 003003 003003 003003 003003 003003 003003 004004 003003 003003 003003 003003 003003 004004 003003 004004 004004 003004 004004 003003 003004 003003 003003 004004 004004 003003 003004 004004 003003 003003 003003 003003 003004 003003 003003 003003 003003 003003 003003 003003 003004 003003 003003 004004 003003 003003 004004 003003 003003 004004 003003 003004 003003 003003 003003 003003 003003 003003 003003 003003 003003 003003 003003 000000 003004 003004 003003 003003 004004 003003 003003 004004 003003 003004 004004 003003 003003 003003 003003 004004 004004 003003 000000 003003 004004 003003 003004 003003 003003 003003 000000 003003 003003 003003 004004 003003 003003 003003 003003 003003 003003 003004 003003 003004 000000 003003 004004 003004 003003 003003 003003 003003 003003 003003 003004 003003 003004 003004 000000 003003 004004 003003 003003 003003 003003 004004 003003 003003 003004 003003 003003 003003 003003 003004 003003 003003 003003 003003 003004 003003 003004 003003 003003 003003 004004 003003 003004 003003 003003 003003 003003 003003 004004 003003 004004 003004 003003 003003 003003 003003 003004 004004 003003 003003 003003 003003 003003 003003 004004 003003 003003 000000 003003 003003 003003 004004 003003 003003 003003 004004 003003 003004 003003 003003 004004 004004 003003 003003 000000 003003 003004 004004 003003 004004 003003 003003 004004 000000 003003 003003 003003 004004 003003 003004 003004 004004 003003 003003 003003 003003 003003 003003 003003 004004 003003 003003 003003 003003 003003 003003 003003 003003 003003 003003 003003 004004 003003 003003 003003 003004 003003 003003 004004 003003 003003 004004 003003 003003 000000 004004 003003 003003 003004 000000 003003 003003 004004 003003 003003 003004 003003 003003 003003 003003 003003 003003 003003 004004 003004 003003 003003 004004 003003 003004 003003 000000 003003 004004 003003 003003 003003 003003 003003 003003 003003 003003 004004 003003 003003 003003 003003 004004 003004 003003 003003 003003 003004 003003 004004 003003 003003 003004 003003 003003 003003 003004 003003 000000 003003 003003 004004 003003 003003 003003 003003 004004 003003 004004 003003 003003 004004 004004 004004 003003 003003 003004 003003 003004 003003 003003 003003 003003 003003 003003 000000 003003 004004 003003 000000 003004 003003 003003 003003 003003 003003 003003 003004 003003 003003 004004 003003 004004 003003 003003 004004 003003 003003 004004 003003 003003 003003 003003 003003 004004 003004 003003 003003 003003 003004 003004 003004 003003 003003 003003 003003 000000 003003 003004 003003 003003 000000 004004 003003 003003 004004 003003 003003 003003 003003 003003 003003 003004 003003 003003 004004 003003 003003 003003 003003 003003 000000 003003 004004 003004 000000 003003 003003 003003 003003 003003 003003 003003 003004 003003 003003 003003 003004 003003 003003 003004 004004 003003 004004 003003 003004 003003 003003 003003 003003 003003 004004 003003 000000 003003 003003 003003 003003 003003 003003 003003 003003 003003 003003 003004 004004 003003 003003 003003 003003 004004 004004 004004 003004 003004 000000 000000 003003 003003 003003 003003 000000 003003 003004 003003 003003 003003 003003 003003 003003 003004 003003 004004 003003 003004 003003 003004 003003 003003 003004 003003 003004 003003 000000 003003 003004 003003 003003 003004 003003 003003 000000 003003 003003 003003 004004 003003 000000 003003 003003 003003 003004 003003 003004 003003 003003 003003 004004 003003 003003 003003 003003 003003 003003 003003 003003 003003 003003 003003 003003 003003 003003 004004 003003 003003 003003 003003 003003 004004 003003 000000 003003 003003 004004 000000 003003 003003 003003 003004 003003 003003 003003 003003 003003 003003 003003 003003 003004 004004 003003 003003 003003 003003 004004 004004 003003 003003 003003 003003 003003 004004 003004 003003 003003 003003 003003 003003 003003 003003 003003 003003 003003 003003 003003 004004 003003 003003 000000 004004 003003 003003 003003 003003 003003 003004 004004 003003 004004 004004 003003 000000 003004 004004 003003 003003 003003 004004 003003 003003 003003 003003 004004 000000 003003 003003 003004 003003 000000 003003 003003 003003 003003 000000 003003 003003 004004 003003 003003 003003 004004 003003 003003 004004 003004 003003 004004 003003 003003 003003 003003 003004 003003 003003 003003 004004 003004 003003 003003 003003 004004 003003 003003 003004 000000 003003 003003 003004 003003 003003 003003 003004 003003 003003 003003 003003 003003 003003 003003 003003 003003 004004 003004 003003 003003 003003 003003 003004 003003 004004 004004 004004 003003 003003 004004 003003 003003 003003 003004 003003 003003 004004 003003 003003 003003 003003 003003 003003 003003 003003 004004 003003 003003 003004 004004 003003 004004 003003 003003 003004 003003 003004 003003 003003 003003 003003 004004 004004 004004 003003 003003 004004 003003 003004 003003 003004 003003 003003 003003 004004 003004 003003 003003 003003 003003 003003 003003 000000 003003 000000 004004 003004 004004 003003 003004 003003 003003 004004 003003 004004 003003 003004 003004 004004 003003 003003 003003 003003 003004 000000 003004 004004 004004 003003 003003 003003 003004 003003 003003 003003 003003 003003 003003 003003 003003 000000 003003 000000 003003 003004 003004 003003 003003 003003 003003 004004 004004 003004 003003 003003 003003 000000 003003 003003 003003 003003 004004 004004 003003 003003 004004 003004 004004 003003 003004 003003 004004 003003 003003 003003 003003 004004 004004 004004 003003 003003 000000 004004 004004 003004 000000 003003 003003 004004 003003 003003 003003 003003 003003 004004 003003 004004 003004 003003 003003 003003 003004 003003 003003 003003 003003 000000 003003 003004 003003 003003 003003 003003 003003 003003 003003 003003 003003 000000 003004 003003 003003 000000 003003 003003 003003 003003 003003 004004 003003 003003 003003 004004 003003 003004 003003 003003 003003 003004 003003 003003 004004 003003 003004 003003 004004 003003 003004 003003 003003 004004 004004 003003 003003 003003 003003 003003 003003 003003 003003 003003 003003 004004 000000 003003 003003 003004 003003 003003 003003 003003 004004 004004 003003 003003 003003 003003 003003 003003 003003 003003 003003 003003 003004 000000 004004 003003 003004 003003 000000 004004 003003 003004 003003 003003 003003 003004 004004 003003 003003 003003 003003 003003 003004 004004 003003 003003 003004 004004 003003 000000 003003 003003 003003 003003 003003 003003 000000 003003 003003 004004 003003 000000 003003 003003 003003 003003 003004 003003 003003 003004 003003 003003 003003 003003 000000 004004 003003 003003 003003 003003 003003 003003 003003 003003 003003 003003 003004 000000 003003 004004 004004 003003 003003 003003 003003 000000 004004 003003 000000 003003 003003 003003 003003 003003 003004 003003 003004 003003 004004 003003 003003 003003 003003 003003 003004 004004 004004 003003 003003 003003 003003 003003 003003 003003 003004 004004 003003 004004 003003 004004 004004 003003 003003 003003 003003 003003 003003 003003 003003 003004 003003 003003 003003 003003 003003 003003 000000 003003 003003 003004 000000 004004 003003 003003 003003 004004 003004 003003 003003 003003 003003 003003 004004 003003 003003 004004 003003 003004 003004 003003 004004 004004 003003 003003 000000 003003 003003 003003 003003 004004 003003 003003 003003 003003 003004 003003 003003 003003 003003 003003 003003 000000 004004 003003 003003 003003 003003 003004 003003 003003 004004 003003 003003 003004 003003 003003 004004 004004 003004 004004 004004 003003 003003 003003 003003 004004 003003 003003 003003 003004 003003 003003 003004 003004 003003 003004 003004 003003 003003 003003 003003 003003 003003 003003 003003 003003 003003 003003 000000 003003 003003 003003 003003 004004 004004 003003 003003 003003 000000 003003 003003 003003 003004 004004 003003 003003 003004 004004 003003 003003 003003 003003 003003 003004 003003 000000 003003 003003 003003 003003 003003 003003 003003 003003 003003 000000 004004 003003 003003 003003 003004 003003 003003 003003 000000 003003 003003 003004 004004 003003 004004 003003 004004 003004 003003 003003 004004 003003 003003 003003 004004 003003 003003 003004 003003 003003 003003 003003 003003 003003 003003 000000 003003 003003 003003 003003 003004 003003 003003 003003 004004 003003 003004 004004 003003 003004 003003 003003 004004 003003 003003 000000 004004 003003 003003 003003 000000 003003 003003 000000 003003 004004 004004 003004 004004 003003 003003 004004 004004 003003 003003 003004 003003 003003 003003 004004 003003 003003 003003 003003 000000 004004 003003 003003 004004 004004 003004 003003 003003 003003 003003 004004 003003 003003 003003 003003 000000 000000 003003 003003 003003 003004 004004 003003 003003 003004 003004 003004 003003 003003 003003 003004 003004 003003 004004 003003 004004 003003 003003 003004 003003 003003 003003 003003 003004 003003 003003 004004 003004 003003 003004 003003 003003 003004 003003 003003 003003 003003 003003 003003 004004 004004 003003 004004 003003 003003 003003 003003 003003 003003 003003 003003 003004 003003 003003 003003 004004 003003 003004 003004 003004 003003 003004 003003 003003 003003 003003 004004 003003 003003 003003 003003 003003 003003 003003 004004 004004 003004 003003 003003 003003 003003 003003 003003 003003 003003 003003 000000 003003 003003 003003 003003 003004 003003 003003 003004 003003 000000 003003 003003 000000 003004 003003 004004 000000 003004 003003 003003 003003 003003 003003 004004 003003 003003 003003 003004 003004 004004 003003 003003 004004 003003 003003 003003 003003 003004 003003 004004 003004 003003 003003 003004 004004 003003 003003 003003 003003 003003 004004 003004 004004 003003 004004 003003 003003 003003 004004 004004 003003 003003 003003 003003 003003 003004 003003 003003 003003 003003 003003 004004 003003 003003 003003 003003 003003 003003 003003 003003 003003 004004 003003 000000 003003 003003 003003 004004 003003 003004 003003 003003 000000 000000 003003 003003 003003 003003 003003 003004 003003 003003 003003 003004 000000 003003 003003 000000 003003 004004 003003 003004 003003 003003 003003 003003 003003 003003 003003 003003 004004 003003 003003 003003 003003 003004 004004 003004 000000 000000 003003 000000 003003 003003 003003 003003 003004 003003 003003 003003 003003 003004 003003 003003 000000 004004 003004 003003 004004 003004 004004 004004 003003 000000 003004 003003 003004 003003 003003 003003 003003 003004 003003 004004 003003 003004 003003 003003 003003 003003 003003 003003 003003 003003 003003 003004 003003 003003 003003 003004 003003 003004 003003 003003 004004 003003 003003 003003 003003 003003 003003 003003 003003 003004 003003 004004 003003 003003 004004 003003 003003 003003 003003 003004 003003 003003 003003 003003 003003 003003 004004 003004 003003 003003 003003 003003 004004 004004 003004 003003 003003 003003 003003 003004 004004 000000 003003 003003 003003 003003 003003 003003 000000 003003 003003 004004 003003 000000 000000 003003 004004 000000 003003 003003 003003 003003 003003 003004 000000 003003 003003 003003 004004 004004 003003 003003 003004 003003 003003 003003 003003 003003 003003 000000 003003 003003 003003 003004 003003 004004 003003 003003 003003 004004 003003 003003 003004 003003 003003 003003 004004 003003 004004 003003 003003 003004 004004 003003 003003 003003 003003 004004 003003 000000 003003 003003 003003 003003 003003 003003 003003 003003 003003 004004 004004 003003 003004 003003 004004 003003 003003 004004 003003 003003 003003 004004 004004 004004 003003 003003 004004 003003 003004 000000 003003 003003 003003 003003 000000 003003 003003 003003 000000 003003 003003 004004 003003 003004 003003 000000 004004 004004 004004 003003 003003 003003 003003 003003 000000 003003 003003 004004 003003 004004 003003 003003 003003 003003 004004 003003 003004 003003 003004 004004 003003 000000 003003 000000 003003 004004 003003 000000 003003 004004 003003 003004 003003 003003 000000 000000 003003 004004 004004 003003 003003 003003 003004 003004 003003 003003 000000 003003 000000 003003 003003 003003 003003 003003 003003 003003 003003 003004 003003 003003 003003 003003 003003 003003 003003 003003 003004 003003 003003 003003 003003 003003 003003 000000 003004 003003 003003 004004 004004 003003 004004 004004 003004 003003 003003 003003 004004 004004 003003 003003 000000 003003 003003 004004 003003 003004 003003 003003 003003 003004 003004 003004 003003 000000 000000 003003 003003 003004 003003 004004 003003 003003 003003 000000 000000 003003 003004 003003 003004 003003 003003 003003 003003 003003 003003 003003 003003 003003 003003 004004 003003 003003 003003 004004 003003 004004 003003 004004 003003 003003 003003 003003 003003 004004 003003 004004 004004 004004 003003 003004 003003 003003 003004 003004 003003 003003 003003 003004 003003 003003 003004 003003 003003 003003 004004 003003 003003 003003 003004 003003 003003 003003 003003 003004 003003 004004 003004 003003 003004 003003 003003 000000 003003 003003 003003 003004 003003 003003 003003 000000 003004 003003 003003 003003 000000 003003 003003 003003 003003 003003 003003 003003 003003 003003 003003 003003 003003 003003 000000 003003 003003 003003 004004 004004 003003 003003 004004 000000 003003 003003 003003 003003 003003 003004 003003 003003 003003 003003 003004 003004 003003 004004 004004 003003 004004 000000 003003 003003 003003 003003 003003 003004 004004 003004 003003 003003 003003 003003 003003 003003 003003 003003 004004 003003 003004 003003 000000 000000 003003 003003 003003 000000 003003 003003 003003 004004 003003 003003 003003 000000 003003 004004 003003 004004 003003 004004 004004 000000 004004 004004 003003 003003 004004 003003 003003 003004 003003 003003 003003 004004 003004 003003 004004 003003 004004 003003 003003 003003 003004 003003 000000 003003 003003 003003 003004 003003 003003 003003 003003 003003 003004 003003 003003 003003 003003 003003 003003 003003 003003 003003 003003 003003 003003 000000 003003 003003 003003 000000 003003 003003 003003 003003 003003 004004 003003 003003 003003 003003 003003 003003 003003 000000 004004 003003 003003 004004 003003 000000 003003 000000 003003 004004 003004 003004 003003 003003 003003 004004 003003 003003 003003 004004 000000 003004 003003 003003 004004 003003 003003 000000 003003 003004 003003 003003 003003 003003 003004 003003 003003 003004 003003 003003 004004 003003 003003 003003 003003 003003 003004 003003 003003 003003 003003 003003 003003 003003 003003 003003 000000 003003 003003 000000 003004 003003 003004 003003 003003 003003 003003 003003 003003 003003 003003 003004 000000 003003 003003 004004 003004 003003 004004 003004 000000 000000 003003 003003 003004 003004 003004 003003 003003 003003 003004 004004 004004 003003 003003 003003 003003 003003 003003 003003 003003 003003 003004 004004 003003 003004 003003 003003 003003 003003 003004 000000 004004 003003 000000 004004 004004 003003 003003 003003 003004 003003 003003 003003 003003 004004 003003 004004 003003 000000 000000 003003 004004 003003 003003 003003 004004 004004 003003 003003 004004 003003 003003 000000 000000 003003 003003 004004 004004 003003 004004 004004 003003 004004 003004 003003 004004 003003 004004 000000 004004 003003 003003 004004 003003 003003 003003 004004 003004 003004 003003 000000 003003 003003 003004 004004 004004 003003 003003 003004 003004 004004 003003 003003 004004 003003 003004 003003 003003 003004 004004 003003 003004 003003 003003 003003 003003 003003 003003 003003 003004 003003 003003 003003 003003 004004 004004 003003 003003 003003 003003 004004 004004 003003 000000 000000 003003 003004 003004 003003 004004 003004 003003 003003 003003 003004 003003 003003 003003 003003 003003 003004 000000 003003 003004 003003 003003 003003 000000 003004 003003 003003 003003 004004 003003 003003 003004 003003 003004 003004 003003 000000 000000 003003 003003 004004 003003 004004 003003 004004 003003 004004 003004 003003 003003 003003 003003 003003 003003 003003 003003 003003 003003 003004 003003 003003 004004 004004 003004 003003 003003 004004 003003 003003 004004 003003 003003 003003 003003 004004 003003 003003 000000
AS004      003003 003003 003003 003003 003004 003004 004004 003003 003003 003003 003003 003003 003003 003003 003003 003003 003003 003003 003003 003003 003003 003003 003003 003003 003003 003003 003004 003004 004004 003003 003003 003003 000000 003003 003003 003004 003004 003003 003003 003004 003003 003004 003003 003003 003003 003003 003003 003003 003003 003003 003004 003003 003004 003003 004004 004004 003003 003003 003004 003003 003003 003003 003003 003003 003003 003003 004004 003003 003003 004004 003003 003003 003003 003003 003004 003003 003004 004004 003003 003003 003004 003004 003004 000000 003003 003003 003003 003004 003003 004004 003003 003003 004004 003003 003004 003003 004004 003004 003003 003003 003003 003003 003004 003003 003003 004004 004004 003003 003003 003004 003003 003003 003003 003004 003004 003003 003004 003003 003003 003003 003003 003003 003003 003003 003004 003003 003003 003003 003004 000000 004004 003004 004004 004004 003003 003003 003003 003003 003003 003004 004004 003003 003003 003003 003003 003003 003003 003004 003004 004004 003003 003003 003004 003003 003003 003003 004004 004004 003003 003004 003003 003003 004004 003003 003003 003003 003003 003003 003003 003003 003004 003003 004004 003003 003003 003003 003003 003003 003003 003003 003003 003003 003004 004004 003003 004004 004004 003004 003003 003003 003003 003003 003003 003003 003003 003004 004004 003003 003003 003003 003003 004004 003003 004004 003003 003003 003003 003003 003003 003004 003003 003003 003003 003003 003004 004004 003003 003004 003004 003003 004004 003003 003004 003003 003003 003004 003004 003003 003003 003003 003003 003003 003003 003004 004004 003003 003003 003003 003003 003003 003003 003003 004004 004004 003003 003003 003003 003003 003003 003003 003003 004004 003003 004004 003003 003004 003003 003003 003003 004004 003003 003003 003003 003003 003004 003003 003003 003004 003003 003003 003004 003004 003004 003004 003003 003004 003003 004004 003003 004004 004004 003003 003004 003003 003003 003003 003003 003004 003003 003003 003003 003003 003003 004004 003003 003003 003003 003003 003004 003003 003004 003003 003004 003003 003003 004004 003004 003003 003003 003003 003003 003004 003003 003003 003003 003003 003003 003004 003003 004004 003003 003004 003003 003003 003003 003003 003003 003004 003003 003003 003004 000000 003004 003003 003003 003003 003003 003004 003003 003003 003004 003003 003003 003004 003003 003003 003003 003003 003003 003003 003003 003003 003003 004004 003004 003004 003003 003003 003004 003003 003004 003003 003003 003003 003003 003003 003003 004004 003003 003003 003003 003003 003003 003003 003003 003003 003003 003003 003003 003003 004004 003003 003003 003003 003003 003003 003003 003003 003003 003003 004004 003003 003003 003003 003003 003003 003004 003004 003003 003003 003003 003003 003003 003004 003003 003003 003004 003003 003004 003003 003004 003003 003003 003004 003003 003004 003003 003004 003003 003004 003003 004004 003003 003004 003003 003004 004004 003003 003004 003004 004004 003003 003003 003003 003004 003003 003004 003003 003003 003003 003004 004004 003003 003003 003003 004004 003003 003004 003003 003003 003004 003003 004004 003004 003004 003003 003003 003004 003004 004004 000000 003003 003003 003004 003003 003003 004004 003003 003004 003003 003003 003003 003003 004004 003004 003003 003003 003004 003004 004004 003003 003004 003003 003003 003004 003004 003003 004004 004004 003003 003003 003003 003003 003003 003004 003004 003004 003004 003003 003003 003004 003004 003003 003003 003003 003003 003003 003003 003003 004004 003004 003003 003003 003003 003003 003003 003003 003003 003003 003003 003004 003003 004004 003003 003003 003003 003003 003003 003003 003003 003003 003003 003003 003004 003004 003003 003003 003003 003003 003003 003003 003003 003004 003003 003003 003003 003003 000000 003003 003004 003003 003003 003004 004004 003004 003003 003003 004004 003003 003003 003003 003003 003004 003004 004004 004004 003003 004004 003003 003003 003003 003003 004004 003003 003003 004004 003004 003003 003003 003003 003003 003004 003003 003003 003003 003003 003003 004004 003003 003003 003003 003003 003003 003003 003003 003003 003003 003003 003003 003003 003003 004004 003004 004004 003003 003003 003003 003004 003003 003003 003003 003003 004004 003003 003004 003003 003003 003003 003003 003003 003003 003003 003004 003003 004004 003003 003004 003004 003004 003004 003003 003003 003003 003003 003003 003003 003003 003003 003003 003004 003004 003003 004004 003003 003003 003003 004004 003003 003003 004004 003004 003004 003003 003004 003004 004004 003003 004004 003003 003004 003003 003003 004004 003003 003003 003003 003003 003003 003003 003003 003003 003003 003003 003003 003003 003003 004004 003003 003004 003004 003004 004004 003003 003003 003003 003003 003003 003003 003003 003003 004004 003004 003003 000000 003003 003003 003003 003003 003003 003003 003004 003004 003003 003003 003003 003003 003003 003003 003003 000000 003003 003003 004004 003003 004004 003003 003003 004004 003003 003004 004004 003003 003004 003003 003004 003003 003003 003003 003003 003003 003004 003003 003004 003003 003004 004004 003003 003004 003003 003003 003003 003003 003003 003003 003003 003003 003003 003003 003003 004004 003004 003003 003003 003004 003003 003003 004004 003003 003003 003003 003003 004004 003003 003003 003004 003003 003003 003003 003004 003004 004004 003003 003003 003003 003003 003003 003003 004004 003004 003003 003003 003003 003004 003003 003003 003003 004004 003003 004004 003004 003004 000000 004004 004004 004004 003003 003003 003003 004004 003003 003003 003004 003003 003003 003003 003003 004004 003003 003003 003003 003003 003003 003003 003003 003003 003004 003003 003003 004004 003003 003003 003003 003003 003003 003003 003003 003004 004004 003003 003003 004004 003003 003004 003004 003003 003003 004004 003004 004004 003004 003003 004004 004004 003003 003003 004004 003004 003003 003003 003003 003003 004004 003003 003003 003004 003003 003003 003003 004004 003003 003003 003003 003003 003004 003003 004004 004004 003003 003004 003003 003003 003004 003003 003003 003003 003003 003003 003003 003003 003004 003003 004004 003003 003003 003003 003004 003003 000000 004004 003003 003003 003003 004004 003003 003003 003004 003004 003003 003003 003003 003003 003003 003004 003003 003003 003003 003004 003003 004004 003003 003003 003003 003003 004004 003004 003003 003003 000000 004004 003003 003003 003003 003003 003003 003003 003003 003003 003003 004004 003003 003003 003004 003003 003003 003003 004004 003003 003003 003004 003003 003004 003004 003003 003003 003003 003003 003003 003003 003004 004004 003003 003003 003003 003003 003003 003003 003003 003004 003003 003004 003003 003003 003003 003003 003003 003003 003003 003003 003004 003003 003004 003003 003003 003003 003003 003004 003004 003004 003003 003003 003003 003003 003003 004004 003003 003003 003004 003003 003004 003004 003003 003003 003003 003004 003003 003003 000000 003003 003003 003003 003003 003003 003003 003004 003004 003004 003003 003003 003003 003003 003003 000000 003004 003004 003003 004004 003003 003004 003004 003003 003004 003003 003004 003004 004004 003003 003004 003003 003004 003003 003004 003003 003003 003003 004004 003003 003003 003003 003003 003004 003004 003003 003003 003004 003003 003004 003003 003004 003003 003003 003003 003003 003004 003003 003003 003003 003003 003003 003003 003003 003004 003003 003003 003003 003003 003003 003003 003003 003003 003003 003003 003003 003003 003003 003003 003004 003003 003004 004004 003003 003003 003004 003004 003003 003003 003004 003004 003003 003004 003004 004004 003004 003003 003003 003004 003004 004004 003003 003004 003004 003003 003004 003003 003003 003003 003003 004004 003003 003003 003003 003004 003003 003003 003004 003003 003003 003004 003003 003003 003003 003003 003003 003003 003003 003003 003003 003003 003003 003003 003003 003003 003003 003003 003003 003003 003004 003004 003003 003003 003004 003003 003004 003003 003003 003003 003003 003003 003003 003003 003003 003004 003004 003003 003003 003003 003003 003004 003004 003003 003003 003003 003003 003003 003004 003003 003003 003004 003003 003003 003003 003003 003003 003003 003003 003003 003003 003003 003003 003003 003003 003003 003003 004004 003004 003004 003003 003004 003003 003004 003003 003004 003003 004004 003003 004004 003003 003004 003003 003003 003003 003003 003003 003003 003003 003003 003003 003004 003003 003003 003003 003003 003003 003004 003003 003004 003003 003004 003003 003003 003003 003003 003004 003004 003004 003003 003004 003003 003004 003003 003003 003003 003003 003003 003003 003003 004004 003004 004004 003003 003004 003003 003003 004004 003003 004004 004004 003004 003003 003003 003003 003004 003004 003003 003003 003003 003003 003004 003004 003003 003003 003003 003003 003003 003003 003004 003003 003003 003004 003004 004004 003004 003003 004004 003004 003003 003003 003003 004004 004004 003003 003003 003003 003003 003003 003003 003003 003003 004004 003003 003004 003003 003004 004004 003004 004004 003003 004004 003003 003003 004004 003004 003003 003004 003003 003003 003004 003003 003003 003003 003003 003003 003003 003003 003003 003003 003004 003004 003003 003003 003003 004004 003004 003003 003003 004004 003003 003003 003003 003004 003003 003003 003003 003003 003003 004004 003003 003003 004004 003004 003004 000000 003003 003003 003004 004004 003003 004004 004004 003003 003003 003003 004004 003003 003003 004004 003004 003003 003003 004004 003003 003004 003003 003003 004004 003003 004004 003003 003004 004004 003004 004004 003003 003003 003004 003003 003003 003003 003004 003003 003003 003003 004004 003003 003003 004004 003003 003004 003004 003003 003004 003003 003003 004004 003004 003003 003004 003003 003003 003004 003003 003004 003003 004004 003004 003004 003004 003003 000000 003004 003003 003003 003003 004004 003003 003003 003003 003003 003003 003003 003003 003003 004004 003004 003003 003003 003003 003003 004004 003003 003003 003004 003004 003003 003003 003003 003003 004004 003003 003004 003003 003004 003003 003003 004004 003003 003003 003003 003003 003003 004004 003003 003003 003003 003004 004004 003003 003003 004004 003003 003003 003003 003003 003003 003003 003003 003004 003004 003003 003004 003003 003003 003003 003003 003004 003003 003003 003003 003003 004004 003003 003003 003003 003003 004004 003003 003003 003003 003003 004004 003003 003004 003003 003003 003003 003003 004004 004004 003003 003003 003003 003004 003003 003003 004004 004004 003004 003003 003004 003003 000000 003003 003003 004004 003004 003003 003003 003003 003004 004004 003003 004004 003003 004004 003003 003004 003003 003003 003003 003003 003003 003003 003003 003004 003003 003003 000000 003003 004004 004004 003003 003003 003003 003003 003003 003003 003003 003003 003003 004004 003003 003003 003003 003003 004004 003003 003003 003003 003003 003003 003003 004004 003003 003003 003003 003003 004004 003003 003003 003003 004004 003003 003003 003003 003004 003003 003003 003003 003003 003003 004004 003003 003003 003003 003004 003003 003003 003003 003004 003003 004004 000000 003003 003004 003003 003003 003003 003003 003003 003003 000000 003003 003003 004004 003003 003003 004004 003004 003003 003003 003003 004004 003004 004004 003004 003004 003003 003003 003003 003004 003003 000000 004004 003003 003003 003003 003003 003004 003003 003003 004004 003003 003003 003004 003003 004004 003004 003003 003003 003003 003003 004004 003003 003003 003003 003003 004004 003003 003004 003003 003003 003003 003003 003003 003003 003003 003003 003003 003004 003004 003003 004004 003004 003003 003003 003004 003004 003003 003003 003003 003003 003003 003003 003003 000000 003003 003003 003003 003004 003003 003003 003003 003003 003004 003003 004004 003003 003003 003003 003003 003003 003003 003003 003003 003003 003004 004004 003003 003003 003003 003004 003003 004004 004004 003004 003003 003003 003003 003003 003003 003003 003003 003003 003003 003003 003003 003003 003004 003003 003003 003003 003003 003003 003004 003003 003003 003004 003003 003004 003003 003003 003003 003003 003003 003003 003003 003003 003003 004004 003003 003003 003003 004004 003003 004004 003003 003003 003004 000000 003003 003003 003003 003003 003004 003003 003003 000000 003004 003004 003003 003003 003003 003003 003004 004004 003003 003004 003003 004004 003003 003003 004004 003004 003003 003003 003003 003003 003003 003003 003003 003004 003004 003003 003004 003003 003003 003003 003003 003003 003003 004004 003004 003003 004004 003003 003003 003003 003003 003003 003003 003003 003003 004004 003003 003004 003003 003003 003003 003004 003003 004004 003003 003003 003003 003004 003004 003003 003003 003004 003003 004004 003003 003004 003004 003004 003003 003003 004004 003003 003003 003003 003003 003003 003004 003003 003003 003004 003003 003003 003003 004004 003004 003003 003003 003004 003003 003003 003003 003004 003003 004004 003003 000000 004004 003003 003003 004004 003003 003003 003004 003004 003003 004004 003004 004004 003003 003004 004004 003004 003003 003003 003004 003003 003004 003003 003003 003004 003003 004004 003003 003003 003003 003003 003004 003003 004004 003003 004004 004004 003003 003003 004004 003004 003003 003003 003003 003004 003003 003004 003003 003003 003003 003003 003003 003004 003003 004004 003003 003003 003003 003003 003003 004004 003003 003003 003003 003003 003003 003003 003003 004004 003004 003003 003003 003003 003003 003003 003003 003004 000000 003003 003003 003003 003003 003003 004004 003003 003003 003004 003003 003003 003003 003003 003004 004004 004004 003003 003003 003003 003003 003004 003003 003003 003003 003003 003003 003003 003003 003003 003003 003003 003003 003003 003003 004004 004004 004004 003003 003003 003003 003003 003003 004004 003003 003003 004004 004004 003003 004004 003003 003003 003003 003004 003003 003003 004004 003004 003003 004004 000000 003003 003004 004004 003004 003003 003003 003003 004004 003004 003003 003003 003003 004004 003004 004004 003003 003004 004004 003003 003003 004004 003004 003003 003004 004004 003003 003004 003003 003003 003003 003003 003003 003003 004004 003003 003003 003004 003003 003003 003003 003003 003003 003003 003003 003003 004004 003003 003003 003003 003004 003003 003003 003004 004004 003003 003003 003003 003003 004004 004004 003003 004004 003004 003003 003003 003003 003003 003003 003003 003004 003003 003004 003004 003003 004004 003003 003003 003003 003003 003003 004004 003003 004004 003003 003003 003003 003003 003003 003004 003004 003003 003003 004004 003003 003003 003003 003004 003003 003003 003003 004004 003003 003003 003004 003004 003003 003003 003003 003003 003003 003004 003003 003004 003004 000000 003003 003004 003004 003003 003003 003003 003003 003003 003003 003004 003003 003003 003003 003003 003003 003003 003003 003003 003003 003003 003003 003004 003003 003003 003003 004004 003003 003003 003003 003004 004004 003003 003004 003003 003004 003003 003003 003004 003003 003004 003004 003003 003003 004004 003004 003004 004004 003003 003003 003003 003003 003004 003003 003003 003003 003004 003003 003004 003003 003004 003003 003004 003004 003003 003003 003003 003003 003004 003003 003003 004004 003003 003003 003003 004004 003003 003003 003004 004004 003004 003003 004004 003003 003003 003003 003003 003003 003003 003004 003003 003003 003003 004004 003003 003003 003004 003003 003004 003004 004004 003003 004004 003003 003004 003003 003004 003003 003003 003004 003003 003004 003003 003003 003003 003003 003003 003003 003003 003003 003003 000000 003003 003003 003003 003003 004004 003003 003003 003003 003003 003003 003004 003003 000000 003004 003004 003003 003004 004004 003003 003004 004004 003003 003004 003003 003004 003004 003003 003003 004004 003003 003004 003003 003003 003003 004004 004004 003003 003003 004004 003003 003003 004004 003003 003004 004004 000000 003004 003003 003004 003003 004004 003003 004004 003003 004004 003003 003003 003003 003003 003003 000000 003003 003003 003003 003004 003003 003003 003003 003003 003003 004004 003003 003004 003004 004004 004004 003004 003003 003004 003004 003003 004004 003003 003003 003003 003003 003003 003003 003003 003003 003003 003003 003003 003004 004004 003003 003003 003003 003003 003003 003003 003003 003003 003003 003003 003004 003003 003004 003004 003003 003004 003004 003003 003003 003003 004004 003003 003003 003003 003003 003003 004004 003003 003003 003003 000000 003003 003003 003003 004004 000000 004004 003004 004004 003004 003003 003003 003003 003003 003003 003003 003003 003003 003003 003003 003003 003003 003003 003004 003003 003003 003003 003003 003003 003003 003003 004004 003003 004004 003004 004004 003003 003003 003003 003003 003003 003003 003003 003003 003004 003004 003003 003003 003003 003003 003003 003004 003003 003003 003004 004004 003003 003003 003003 003004 003004 004004 003003 004004 003003 003004 004004 004004 003003 003003 003003 003003 003003 003003 003003 003004 003003 003003 003003 003003 003003 003004 003004 003003 003003 003003 003003 003003 003003 003004 003003 004004 003004 003004 003003 003004 003003 003003 003003 003003 003003 003003 000000 003003 003003 003003 003003 003003 004004 003003 000000 003003 003003 003003 003003 003003 003004 003003 003003 003004 003004 003003 003003 003003 003004 003003 003003 004004 003004 003003 003003 003003 004004 003003 003003 003003 000000 003003 003003 003004 003003 003003 003003 003004 003003 003003 003003 003003 003003 003003 003004 003003 003004 003003 003004 003003 003003 003003 003004 003003 003003 003004 003003 003003 003003 003003 003003 003003 004004 003003 003003 003003 003003 003003 003004 003003 003003 003003 003003 003003 003003 003004 003003 003003 004004 003004 003003 003003 004004 003003 003003 003003 004004 003004 003003 003003 004004 003003 003003 003003 003003 003003 003003 003003 003003 003003 003004 003003 003003 003003 003003 003003 003003 003003 003003 003003 003003 004004 003003 003003 003003 003004 003003 003003 003003 003003 003003 003004 003003 003003 003003 003003 003004 003003 003003 003003 004004 003004 003003 003003 003004 003003 003003 003003 004004 003003 004004 003003 003003 003003 003003 003003 003003 003003 003003 003003 003003 003003 003003 003003 003004 003003 003003 003003 003003 003003 003004 003003 004004 003003 003003 003003 003003 003003 003003 003003 003003 003003 003003 004004 003003 003003 003003 003003 003003 003003 003003 003003 003003 003004 003003 003003 003003 003003 003003 003003 003003 004004 003003 003003 003003 003003 003003 003003 003003 003003 004004 003003 003003 003003 003003 003003 003003 000000 003003 003003 003003 004004 003003 003004 004004 003004 004004 003003 003003 004004 003003 003003 003003 003003 003004 004004 003004 003003 003003 003004 003003 003003 000000 003003 004004 003003 003003 003003 004004 003003 003003 003003 003003 003003 004004 003003 003004 003004 003003 003003 003003 003003 003003 003003 003003 004004 003004 003003 003003 003003 003003 004004 003004 003003 004004 003004 003003 003003 004004 003003 003003 003003 003003 000000 003003 000000 003003 003003 003003 003003 003003 003004 003003 003004 004004 003003 003003 004004 003003 004004 003003 003003 003004 003004 003003 003003 003003 004004 003003 004004 003003 003003 003004 003003 003003 003004 003003 003003 004004 004004 003004 004004 003003 003003 003003 003004 003004 003003 003004 003003 003003 003004 003003 003003 004004 003003 003003 004004 003003 003003 003004 004004 003004 004004 003003 003003 003003 003003 003004 003003 003004 003003 003003 003004 004004 003003 003003 003003 003004 003003 003003 003003 004004 004004 003004 003003 003003 003003 003003 003004 003003 003003 003003 004004 003003 003003 003004 003003 003003 003003 003004 003003 003003 003004 003003 003003 003003 003003 003003 003003 004004 003003 003003 003003 003003 004004 003003 003003 003003 003003 003003 003003 003003 003003 003004 003004 003003 003003 003003 004004 004004 003004 004004 003003 003004 003003 003003 003004 003004 003003 003003 003003 004004 003003 003003 003003 003003 003004 003003 003003 003004 003003 003003 003003 003003 003003 003003 003003 003003 003003 003003 004004 003003 003004 003003 003003 003004 003003 003003 003003 003004 003003 003003 003003 003004 003003 003004 003003 003003 004004 003003 003003 000000 003003 004004 003003 003003 003003 003004 003004 003003 003003 003003 003003 003003 003003 000000 004004 003003 003003 003003 003004 003003 003003 003003 003004 003003 003003 003003 003003 004004 004004 003003 003003 003003 003003 003003 003004 003003 003003 003003 003003 003003 003003 004004 003003 003003 003003 004004 004004 003003 003003 003003 003003 003003 003003 003003 003003 003003 003004 003003 003004 003003 004004 003003 003003 003003 003003 003003 003004 003003 003004 003003 003004 003003 003003 003003 003003 004004 003003 004004 003003 003003 003004 003003 004004 003003 003003 003003 003003 003003 003003 003004 004004 003003 003003 003003 003003 003004 003003 003003 003003 003004 003004 004004 000000 004004 004004 003004 000000 004004 003004 003003 003003 003003 003003 003003 003003 003004 003003 003003 003003 003004 003003 003003 003003 003003 003004 003003 003003 004004 004004 003003 003003 003004 003003 003003 003003 003004 004004 004004 003003 003003 004004 003003 003004 003003 003003 003003 003003 003003 003004 003003 003004 003003 003003 003003 003003 003003 003003 003003 003003 003003 003003 003003 003004 004004 000000 003004 003003 003003 003003 004004 003003 003004 003003 000000 003003 003003 003004 003004 003004 003003 003004 003003 003003 003003 003003 003003 004004 003003 003003 003003 003003 004004 003003 003003 003003 003003 003003 003004 003004 003003 003004 003003 003003 003003 003003 003003 004004 004004 003003 003003 003003 003003 003003 003003 003003 003003 003004 003003 004004 004004 003003 003003 003003 004004 003004 003003 003003 003004 003003 003003 003003 003003 003003 003003 003003 003004 003003 003003 003003 003003 003004 003003 004004 003003 003004 003003 003004 003003 003003 003004 003003 003004 003004 003003 003003 003004 003003 003003 000000 004004 003003 003003 003003 003003 003003 003003 004004 003003 003003 003003 003004 003003 003003 003004 003003 003003 003003 003003 003003 003003 003004 003003 003003 003003 003003 003003 003003 003004 004004 003003 003003 003003 003003 003003 003003 003003 004004 003003 000000 003003 004004 003004 003003 003004 003003 003003 003003 004004 003003 003003 003004 003003 003003 003003 004004 000000 004004 003004 003003 003003 004004 003003 003004 003003 004004 004004 003004 003003 003004 003004 004004 003004 003003 003003 003003 000000 003003 003003 003003 003003 004004 003003 003003 003003 004004 003004 003003 003003 003003 003003 003003 003003 003003 003003 003003 003003 004004 003003 003003 003003 003003 003003 004004 003003 004004 003003 003003 003003 003004 003004 003003 003003 004004 000000 003003 003003 003003 003004 003004 003003 003003 003003 003004 003003 003003 003004 003003 003003 003003 003004 004004 003003 004004 003004 003003 003004 004004 003003 003003 003003 003003 003003 003003 003003 003003 003003 003003 003003 003004 003003 003003 003004 003003 003003 003003 003003 003003 003003 004004 003003 003003 003003 003003 004004 004004 003003 003003 003003 003003 003003 003003 003003 003003 003003 003004 003003 003003 003003 003003 003003 003003 003004 003003 003003 003003 003003 003004 003004 003003 003003 003003 003003 004004 003003 003003 003003 003003 003003 003003 003003 003003 003003 003004 003003 003003 000000 003003 003003 003003 003003 003003 004004 003003 003004 003003 004004 003003 003003 003003 003003 003003 003003 003003 003003 003003 003003 003003 003003 003003 003003 004004 003003 003004 003003 003003 003003 003003 003003 004004 004004 004004 003003 003003 003003 003003 003003 003003 003003 003003 004004 003004 003004 003004 003003 003003 003003 003003 003003 003004 003003 003003 003003 003003 003003 003003 003004 003003 003003 003003 003004 003004 003003 003004 003003 003004 003003 003003 003003 003003 000000 003004 004004 003003 004004 003003 003003 003003 003003 003004 003003 003003 003003 004004 003003 003003 003003 003004 000000 003003 000000 003003 000000 003003 003003 003003 003003 003003 003003 003003 003004 003003 003004 003003 003003 003003 003003 003003 003003 004004 003003 003003 003004 003003 004004 003004 003003 004004 003004 003003 004004 003004 003004 004004 003004 003004 003003 003003 003004 003004 003003 003003 003003 003003 003003 003003 003003 003003 003003 003003 003004 003003 003003 000000 003003 003003 003003 003003 003004 003003 004004 003004 003004 003003 003003 003003 003003 003003 000000 003004 003003 003003 003004 003004 004004 003003 003003 003003 003003 003004 003003 003003 003003 003004 003004 003003 004004 003004 003004 003003 004004 003004 004004 004004 003003 003003 004004 003003 004004 003003 000000 003003 003003 003003 004004 003003 004004 003003 000000 003003 004004 003003 003004 003003 003003 003003 003003 003003 003003 003004 003004 003003 003003 003003 003003 004004 003003 004004 003003 003003 003003 003003 003003 004004 003004 004004 004004 003004 003003 003003 003003 003004 003004 003004 003003 003003 003003 004004 003003 004004 003004 003004 003003 003004 003003 003003 003003 003003 003003 003003 004004 003004 003003 003003 003004 003003 003003 003003 003003 003003 003003 003003 003003 003004 003003 004004 003003 003003 003003 004004 003003 003003 000000 003003 003003 003004 003003 003003 003003 003004 003003 003003 003003 003003 003003 003003 003003 003003 003003 003003 003004 003003 003003 003003 003004 003003 003003 003004 003004 003003 004004 003003 004004 004004 003003 003003 003003 000000 003004 003003 003004 003003 003003 003003 003003 003003 004004 003003 003004 003003 003003 003003 004004 003004 003003 003003 003003 004004 003003 003003 003003 003003 004004 004004 003003 003004 003003 003003 003003 003003 000000 003004 003003 003003 003003 003003 003003 003003 003004 003003 003003 004004 003003 003003 003004 003003 003003 003003 003003 003003 003004 004004 003004 003003 003003 003003 003003 004004 003003 003003 003003 003003 003004 003004 003003 003003 003003 000000 003003 004004 003003 004004 004004 003003 003003 000000 003003 003003 003004 003003 004004 003003 003003 004004 003004 003003 003003 004004 003003 003004 003003 003003 003003 003003 003003 003003 003004 003003 003004 003003 003003 003003 003003 003003 003003 003003 003003 000000 004004 003004 003003 003003 004004 003004 004004 003003 003003 003003 003003 003004 003003 003003 003003 004004 003003 003004 003003 003003 003003 003004 003004 004004 003003 004004 003004 003003 003004 003003 003003 003003 003003 003003 003003 004004 003003 003003 003003 003003 003004 003003 003003 003003 003003 003003 003003 003004 003003 003003 003003 003003 003003 003004 003003 003003 003003 003003 003003 003004 003003 003003 003003 003003 003003 003003 003003 003004 003003 003003 003003 003003 003003 003003 003003 003003 004004 003004 003003 003004 004004 003003 003004 003003 003003 003003 003004 003004 000000 003003 003003 004004 003003 003003 003003 003004 003003 003004 003004 003003 004004 003004 003003 003003 004004 003003 004004 003004 003003 003003 004004 003003 003004 003003 003003 003004 004004 003003 004004 003003 003003 003003 003003 003004 003003 003003 004004 003003 003004 003004 003003 003003 003004 003003 004004 003003 003003 004004 003003 003003 003003 003003 003003 003003 003003 003004 003003 003004 003003 003003 003003 003004 003003 003003 003003 003003 003003 003003 003003 004004 003003 003003 003003 004004 003003 003003 003003 003003 003004 004004 003003 003003 004004 003003 003003 003003 003003 004004 003003 003003 004004 003003 003003 004004 003003 003003 003004 003004 003003 003003 004004 003004 003003 003003 003003 003003 003003 003003 003003 003004 004004 003003 003003 003003 003004 004004 003003 003003 003004 003003 000000 003004 003004 003003 003003 003003 003003 003003 003003 003003 003004 004004 003003 004004 004004 003003 003003 003003 003004 003003 003003 004004 004004 004004 004004 004004 003003 003004 003003 003003 003003 004004 003003 003003 003004 003003 004004 003003 003003 003003 003003 003003 003004 003003 003003 003003 003003 003003 003003 003004 003003 003003 003003 003003 003003 003004 003004 004004 003003 004004 003003 003004 003004 003003 003003 003003 003003 003003 003003 003004 003004 003004 003004 000000 003003 003003 004004 004004 003003 003003 003003 003003 003003 003003 003003 003003 003003 004004 003004 003003 003004 004004 003003 003003 003003 003003 004004 003003 003003 003003 003003 004004 000000 003003 004004 003004 003004 003003 003003 003004 003003 003003 003003 003003 003003 004004 003003 003003 003003 003003 003003 003003 003003 003003 003003 003003 003003 003003 004004 003003 003003 004004 003003 003003 004004 003003 003003 003003 003003 003003 004004 003004 003003 003003 004004 003003 003004 003004 003003 003003 003003 004004 003003 004004 003003 003003 003003 003003 003003 003003 003003 003004 003003 003003 003004 004004 003003 003003 004004 003003 003003 003003 003003 003003 000000 003003 003004 003003 004004 003003 003003 003003 003004 003003 003003 003003 003003 003004 004004 003003 003004 003003 003003 004004 003003 003003 003003 003003 003003 003003 003004 003003 003003 003003 003003 003004 003003 003003 004004 003003 004004 003003 003003 003003 003003 004004 003003 004004 003003 003003 004004 004004 003003 004004 004004 000000 003003 003004 003004 003003 003003 004004 003003 003003 003003 003003 003004 004004 003004 003003 003003 003003 003003 003003 003003 003004 003003 003004 003003 003004 003003 003003 003003 003004 003003 003003 003003 003004 003003 003003 003003 003003 003003 003003 003003 003004 003003 003003 003003 004004 003003 003003 003003 003003 003004 003003 003003 003003 003003 003003 003004 003003 003003 003004 003003 003003 003004 000000 003003 003004 003003 003004 003003 003003 003004 004004 003003 003003 003004 003003 003004 003003 003003 003003 003003 003003 003004 003003 003003 003003 003003 003004 003003 003004 003003 003003 003004 003003 003003 003004 003003 003004 003004 004004 003003 003003 003003 003003 003003 003003 003003 003003 003003 003004 003003 003004 003003 003003 003003 004004 003003 000000 004004 003004 003003 003003 004004 003003 003004 003003 003003 003003 000000 003004 004004 003003 004004 004004 003003 003003 003003 003003 003004 003004 003003 003003 003003 003003 003003 003003 003003 003003 003003 003003 003003 003004 003003 004004 003003 003003 003003 003003 003003 004004 003003 003003 003003 003004 003003 003003 003003 003003 003003 003003 003003 003004 003003 003003 003003 003003 003003 003004 003004 003003 003004 003003 003003 003003 003003 003003 003004 003003 003003 003003 003003 003003 003003 003003 004004 003003 003003 003003 004004 003003 003003 000000 003003 003003 003003 003003 003003 004004 003003 003004 003003 003003 003003 003003 003003 003003 004004 003003 003003 004004 003003 003003 000000 004004 003003 003003 003003 004004 003003 004004 003003 003004 003004 003003 004004 003003 003003 003003 003004 003003 003004 003003 003003 003003 003003 003004 003003 003004 003003 004004 003003 004004 003003 003004 003003 003003 003003 003004 003003 003003 003003 003003 003003 004004 003003 004004 003003 003003 003003 003004 003003 004004 003003 003003 003004 003003 003004 003004 003003 003003 003003 003004 003004 003003 003004 004004 004004 003003 003004 003004 003003 003004 003004 003003 003003 004004 003004 004004 003004 003003 003004 003003 003003 003003 003003 004004 003003 003004 003003 003003 003003 003003 003003 003003 003003 003003 004004 003003 004004 004004 003004 003004 003003 003003 003003 003004 003003 003003 004004 004004 003003 003003 003003 003004 003003 003003 003003 003003 003003 003003 003003 003003 003003 003004 003003 003003 003004 004004 004004 003003 004004 003003 004004 003003 003003 004004 003003 003003 004004 003003 003003 003003 003003 003003 003003 003003 003003 003003 003003 003004 003004 003004 003003 004004 003003 003003 003003 003003 003004 003003 003003 003003 003004 003003 004004 003003 004004 003003 003003 004004 003003 004004 003003 003003 003003 003003 003004 004004 003003 003003 003003 003003 003003 004004 003003 003003 003003 003003 003003 003003 003004 003003 003003 003003 003003 003004 003003 003003 003003 003003 003003 004004 003003 003003 003003 003003 003003 003003 003004 004004 003003 004004 003003 003004 004004 003004 003003 003003 003003 003003 003004 003004 003003 003003 003003 003003 003004 003003 003004 003004 003003 003004 004004 004004 003003 003004 003003 003003 003004 003003 003003 003003 003003 003003 004004 003004 003004 003003 003003 004004 004004 003004 003003 003003 003003 003003 003004 003003 003003 003004 003003 003003 003003 003003 003003 004004 003004 003003 003003 003003 003003 003003 003004 003003 003004 004004 003003 003004 003003 003003 003004 003003 003004 003003 003003 003003 003003 003003 003003 003003 003003 003003 003004 000000 003003 003004 003003 003003 003004 003004 003004 003003 003003 003003 003003 004004 003003 003003 003003 003003 003004 003003 003004 003003 003004 003003 003003 003003 003003 003004 004004 003003 004004 003003 003003 004004 003003 004004 004004 003003 004004 003003 004004 003003 003004 003004 003003 003003 000000 003003 003003 003004 003003 004004 003004 003004 003003 003003 004004 003003 003003 003003 003003 003003 003003 003003 003003 003003 003004 003003 003003 003003 003003 003003 003003 003004 003003 003004 003003 003003 003003 003003 004004 003003 003003 003003 003003 003003 003003 004004 003003 003003 003004 003003 003004 003003 003003 003004 003003 003004 003003 003003 003003 003003 003003 003003 004004 003003 003003 003003 003003 003003 003003 003003 003003 004004 000000 003004 004004 003003 003004 004004 003003 003003 003004 003003 003003 004004 003003 003003 004004 003004 003003 003003 003004 003003 003004 004004 003003 004004 003003 003003 003003 003004 003003 003004 003003 003004 003003 003003 003004 003003 003003 003004 003004 004004 003003 003004 003003 003003 003003 003003 003003 003003 003003 003003 003003 003003 003003 003003 003004 004004 003003 003004 003004 004004 003003 003004 003003 003003 003003 003004 003003 003003 003003 003004 003003 003003 004004 003004 003003 003003 003003 003003 003003 003003 003003 003003 000000 003003 004004 004004 003003 003003 003003 003003 003004 003003 003004 003004 004004 003003 004004 003003 003003 003003 003003 003004 003003 003004 003004 003003 003003 004004 003003 003004 003003 003003 004004 003004 003004 003003 003003 003003 003004 003003 003003 003003 003004 003003 003003 003004 003004 003003 003003 003004 004004 003003 003003 004004 003003 003003 003004 004004 003003 003003 003003 003003 003004 003003 003004 003003 003004 003003 003003 003003 003003 003003 004004 003004 003003 003003 003003 004004 004004 003003 004004 003003 003003 003003 003003 003004 003003 003003 003004 000000 003003 003003 003003 003004 003003 003003 004004 003003 004004 004004 003003 003003 003003 004004 003003 003003 003003 003004 003003 003003 003003 000000 003004 003003 003004 003003 003004 003004 003003 003003 003003 003003 003004 003003 003003 003004 003004 003003 003004 003003 003003 003003 003003 003003 003003 003003 004004 004004 003003 003003 003003 000000 003003 003004 003003 003003 003003 003003 003003 003004 003003 003003 003003 003003 003003 003003 003003 003003 003003 003003 003003 003004 003003 003003 003003 003003 004004 003004 003003 003003 004004 003003 003003 003003 004004 003003 004004 004004 003003 003004 003004 004004 003003 003004 003003 003003 003003 003003 003003 003003 003003 003003 003003 003003 003004 003003 003003 003003 003004 003003 003003 003003 003003 003003 003003 004004 003003 003003 003003 003003 003003 003004 003003 003003 003003 004004 003003 003003 003003 003003 003003 003003 004004 003003 004004 003003 004004 003003 003003 003004 003003 003004 000000 004004 004004 003003 004004 003004 003004 003004 003003 003003 003003 003003 003003 003003 003003 003003 000000 003003 004004 003003 003003 003003 003003 004004 003003 003003 003003 003003 003003 003003 004004 003003 003004 000000 003003 003003 003003 003004 004004 004004 003003 003003 003003 003003 003003 003003 003003 003003 003003 003003 004004 003003 003003 003003 003004 000000 003004 003004 003003 003003 003004 004004 003004 004004 003003 004004 003004 003003 003004 003003 003003 003003 003003 003003 003004 004004 003003 003004 003004 003004 003004 004004 004004 004004 003003 003003 003003 003003 003003 003003 003004 003003 003003 003003 003004 003003 003003 003003 003004 003003 003003 003003 003003 003004 003004 003003 003003 003003 003003 003003 000000 003003 003004 004004 003003 003003 003003 003003 003003 003003 003003 003003 003003 003003 003003 003004 003003 003003 003003 003004 003004 003003 003003 003003 003003 004004 003003 003003 003003 003003 003003 003003 003003 003003 003003 003003 003003 004004 003004 003003 003003 004004 003003 003004 003003 003003 003003 003003 004004 003003 003004 003003 003004 003003 003003 003003 003003 004004 000000 003004 003003 003003 003004 003003 003004 003004 004004 004004 000000 003003 004004 003004 004004 003003 003003 003003 003003 003003 003003 003003 003003 003003 003003 003003 003003 003003 003003 003003 003004 003003 003003 003003 003003 003003 003004 003004 003004 004004 003003 003004 003003 003003 003003 003003 003003 003003 003003 004004 003003 003003 003003 003004 003003 003003 004004 003003 003003 003003 003004 003003 003003 000000 003003 003003 003003 003003 004004 003003 003004 003004 003003 004004 003003 004004 003003 003003 003003 003003 003004 003003 003003 003003 004004 003003 003003 004004 003003 003003 003003 003003 004004 004004 004004 004004 003003 003003 003004 004004 003003 003003 003003 003003 003003 003003 003003 003003 003003 004004 003003 003003 003004 003003 003003 003004 003003 003004 003003 003003 003003 003003 003003 003003 003004 003003 003003 003003 003003 003003 003003 003003 003003 003003 003003 003003 003003 003003 003003 003003 003003 004004 004004 003003 003003 003003 003004 004004 003003 003003 003003 004004 003003 003003 004004 003003 003004 003003 003003 003004 003003 003004 003003 004004 003003 003003 004004 003003 004004 003003 003003 003003 003003 003003 003003 003004 003004 003004 003003 004004 003003 003003 003003 003004 003003 003003 004004 003003 003003 003003 003003 003003 003003 003003 003004 003003 003003 004004 004004 003003 000000 003003 003004 003003 003003 003003 003003 003003 003004 003004 003003 003003 003003 000000 004004 003003 004004 003003 003003 003003 003004 003003 003003 003003 003003 003003 003004 003003 003003 003003 003004 003004 003003 003003 003003 003003 000000 003003 003003 003003 003003 003003 003004 003004 003003 003003 003003 003003 003003 003003 003004 003003 003003 003004 004004 004004 003003 003003 003003 003004 003003 003003 003003 003003 003003 003003 003003 003003 004004 003004 003003 003003 004004 003003 003003 003003 004004 003003 003003 004004 003003 003003 003003 003003 003004 003003 003003 003003 003003 003003 004004 003003 004004 004004 003003 004004 004004 003004 003003 004004 003003 003003 003003 003003 003003 003004 003004 003003 003003 004004 004004 003004 003004 003003 003003 003003 003004 003004 003003 003004 003003 003003 003003 003003 003003 003003 003003 003003 003003 003004 004004 003003 003003 003003 003003 003003 003003 003003 004004 004004 003003 003003 003004 004004 003004 003003 003004 004004 003003 004004 003003 003003 003004 003003 003004 000000 003003 003003 003004 003003 003004 003003 003003 003003 003003 003003 003003 003003 003003 003003 003003 003003 003003 003003 004004 003003 003003 003003 003004 003003 003003 003003 003003 003003 003004 003003 003003 003003 003003 003003 003003 003003 000000 003003 004004 003003 003003 003003 003003 003003 003003 003003 003004 003003 003003 004004 003003 003003 000000 003003 004004 003004 003003 004004 003003 004004 003003 003004 003003 003003 004004 003003 003003 003004 003003 000000 004004 003003 003003 003003 003003 003003 003004 003003 003003 003003 000000 004004 003003 003003 003004 003003 003003 003003 003003 003003 003003 003004 003004 003003 003003 004004 003003 004004 003003 003003 003003 003004 003003 004004 003003 003003 003003 003003 003004 003003 003003 003003 003003 003003 003003 003003 003003 003003 000000 003004 003003 003003 003003 004004 003004 003003 003003 003003 003003 004004 003004 003003 003003 003003 003003 003003 004004 003003 003003 003003 003003 003004 003003 000000 003003 003003 003003 003003 003003 003003 003004 003004 003003 003003 004004 003003 003004 003003 003003 004004 003004 003003 003003 003004 003003 003004 003003 003003 003004 003003 003004 003004 003003 003003 003003 003003 004004 003004 003003 003003 003003 003003 003003 003004 003004 003003 003003 003003 003004 003003 003003 003003 003003 003003 003003 003003 003003 003004 003003 003003 003004 003004 003003 003003 003003 003003 003003 004004 003003 003003 004004 003003 003003 000000 003004 003003 004004 003003 004004 003003 003003 003004 003003 003003 003004 003003 004004 003003 003003 003004 003003 003003 003003 003003 003003 003003 003004 003003 003003 003003 003004 003003 003004 003003 003004 003003 000000 003003 003003 004004 003004 003004 003003 003003 003004 003003 003004 004004 003003 003004 003003 003004 003003 003003 003003 003003 003003 003003 003003 004004 003003 003003 003003 000000 003003 004004 003003 003003 003003 003003 004004 003003 003003 000000 003003 004004 004004 003003 003003 003003 003004 003004 003003 004004 003003 000000 000000 003003 003003 004004 003003 003003 004004 004004 004004 003003 003003 004004 003003 003003 003003 003003 003003 003003 003003 003003 004004 003003 003003 000000 003003 003003 003004 003003 003003 003003 004004 003003 004004 003004 003003 003004 004004 003004 004004 004004 003003 003003 003003 003003 004004 003003 003003 000000 003003 003003 003003 003003 004004 004004 003003 003003 003003 003004 003004 003003 003003 003003 003003 000000 003003 000000 003004 004004 003003 003003 003003 003003 003003 004004 004004 003004 003003 003003 003003 003003 003003 004004 003003 003003 003003 003004 003003 003003 003003 003003 003003 000000 003003 003004 003003 003003 003003 003003 003003 003003 003003 003003 003003 003003 003003 003003 003004 003003 003003 003003 003003 003003 003004 000000 003004 003004 004004 003004 003004 003003 003003 003003 003003 003003 003003 003003 003004 003004 004004 003003 003003 004004 003004 003003 003003 003003 003003 003003 003003 003003 004004 003003 003004 003003 003003 003003 003003 003003 003003 003003 003003 003003 003003 003004 003003 000000 004004 003003 003003 003003 003004 004004 003004 004004 003003 000000 003003 003003 003003 003003 003003 003003 003003 003003 003003 003003 003003 000000 003003 003003 004004 003003 003003 003004 003003 003003 003003 003003 003003 003003 004004 003003 003003 003003 003003 003003 004004 003003 003003 003004 003003 004004 004004 003003 003003 000000 003004 003003 003003 003004 003003 003003 003003 003003 003003 003003 004004 003003 003003 003003 003003 003003 004004 003003 003003 003003 003003 003004 003003 003004 003003 003003 003003 003003 003003 003003 003003 003003 003003 003003 003003 003003 004004 003003 003003 003003 003003 003003 004004 003003 003004 004004 004004 003003 004004 004004 003003 003003 003003 004004 004004 003003 003003 003003 004004 003004 003003 003003 003003 003003 004004 003003 003003 004004 003003 003003 003003 003003 003004 003003 004004 003003 003003 003004 003003 003004 003003 003004 003004 003004 004004 003003 003003 003003 003004 003003 003003 003003 003003 003003 003003 003003 004004 003003 003003 003003 003003 003004 003003 003003 003003 000000 003003 003003 003003 003003 003003 003003 003004 003003 003003 003003 003004 003003 004004 003003 003003 000000 004004 003003 003003 003003 003003 003003 003003 003003 004004 003003 004004 003003 003003 004004 003003 003003 003003 004004 004004 003003 003004 003003 003003 000000 003004 003003 003003 003003 003003 003003 003003 003003 004004 004004 004004 004004 003003 000000 003004 003003 003004 003003 003003 003003 003003 004004 004004 004004 003003 003003 003003 003003 004004 003003 004004 003003 003004 003003 003003 003004 003003 003004 003003 003003 003004 003003 004004 004004 004004 004004 004004 003003 003004 003003 003003 003004 004004 003003 003004 003003 003003 003003 003003 003003 003003 003003 003003 003004 003004 003004 003003 000000 003003 003003 003003 003004 003003 003003 003004 003004 003004 003003 003003 003003 000000 003004 003003 003004 003003 003003 003003 003003 003003 003003 003004 003003 003003 003004 003004 003003 003003 003003 003003 003004 003003 004004 004004 003003 003003 003003 003004 004004 003003 003003 004004 003003 003003 003003 003003 003003 004004 003003 004004 003003 003003 003003 004004 004004 003004 003003 003003 003003 003003 003004 003003 003003 003003 003003 003004 003003 004004 003004 003003 003003 003003 004004 003004 003003 003004 003003 003004 000000 003004 003003 003003 003003 003003 003003 004004 003003 003003 003003 004004 003003 003003 003003 003004 003003 003003 003003 003003 003004 003004 003003 003004 003003 003004 003003 000000 003003 004004 004004 003004 003003 003003 003003 003003 003003 003003 003003 003003 003003 003004 003003 000000 004004 003003 003003 003003 003003 003003 003003 003004 003003 004004 003003 003003 003003 003003 003003 003003 003003 003003 003003 003003 003003 004004 003003 003003 003003 003003 003003 003004 003004 003003 003004 003003 004004 003003 003003 003003 003003 000000 003003 003003 003003 003003 003003 003003 003003 004004 004004 003003 003003 003003 003003 003003 003003 003003 003003 003003 003004 004004 003003 003003 003003 003003 003003 003004 000000 003003 004004 003003 003003 004004 003003 003003 003003 003003 004004 003003 003003 003003 003004 003003 003003 003003 003003 003003 003003 000000 003004 003003 003004 003003 003003 003003 003003 003003 000000 003003 004004 003004 003003 003003 003003 003003 003003 000000 003003 003003 003003 003003 003004 003003 003003 003003 003004 004004 004004 003003 003004 003003 003004 003003 003004 003003 003004 000000 003004 004004 003003 003003 004004 004004 003003 003003 003003 003003 003004 004004 003003 004004 003003 003004 003004 003003 003003 003003 003003 003003 003003 003003 004004 003004 003003 003003 003003 003003 003003 003003 003003 004004 003003 004004 004004 003004 003003 003003 003003 003004 003003 003003 003004 003003 003003 003003 003003 003003 003003 003004 003003 003003 003004 003003 004004 000000 003003 000000 003003 003003 003003 003003 004004 003004 003003 003003 003003 003003 000000 003003 000000 000000 003003 003003 003003 003003 004004 003003 003004 003004 003003 004004 003003 003003 003004 003003 004004 003003 003003 003003 003003 003004 003003 004004 003003 004004 003003 003003 003004 003004 003003 003003 003003 000000 003003 000000 003004 003003 003003 003003 003003 003003 003003 004004 003003 003003 003003 003003 003003 003004 004004 003003 003003 003003 003003 003003 003004 003003 004004 000000 004004 003003 003003 003003 003004 003003 003004 003004 003004 003003 003003 004004 003003 003003 003003 003003 003003 003003 003003 003004 000000 003003 003003 003003 003004 003003 003003 003003 003003 003003 003003 003003 003003 003003 003003 003003 003003 000000 004004 003003 003003 003003 003004 003004 003004 003003 004004 003003 003003 003003 003004 003003 003003 003003 004004 003003 003003 003003 003004 003003 003003 000000 003003 003003 003003 003003 003003 003003 003003 003003 004004 003004 003003 004004 003003 000000 003003 003003 003004 003004 003003 003003 003003 003003 003003 003003 004004 003003 003003 003004 003003 003004 003003 004004 003003 003003 003004 004004 003003 003003 003003 004004 004004 003003 004004 003003 003003 003003 003003 003003 003003 003003 003004 003003 003003 003004 003003 003003 004004 003003 003004 003003 003003 003003 003003 003004 003003 003003 003003 004004 003003 000000 003004 003003 003003 004004 003004 003003 003003 003003 003003 004004 003004 004004 003003 003003 003003 003003 003003 003003 004004 003004 004004 000000 003003 003003 003003 003003 003003 003003 003003 003003 004004 003004 003004 003004 003004 003003 003003 003003 003003 003003 003003 003004 003004 003004 003003 004004 003003 003003 003003 003004 003003 003003 003003 003003 003004 003004 003003 003003 000000 003003 003003 003003 003003 003003 003003 003003 004004 003004 004004 003004 003003 003004 003003 003003 003004 003003 003003 003003 003003 003003 003003 004004 003003 003003 003003 000000 003003 003003 003003 003003 003003 003004 003003 003003 004004 004004 003003 004004 003003 003003 003003 003003 003003 003003 003003 004004 003003 003003 003003 003003 003003 003003 003003 004004 003003 003003 003003 003003 003004 004004 003003 003003 003004 000000 003003 003003 004004 003004 003003 004004 003003 003003 004004 003003 003003 003003 003003 003004 003003 003003 003003 003004 004004 003003 003004 003003 003003 003003 003003 000000 003003 003003 003003 000000 003003 003004 003003 004004 003003 003004 003003 003003 003003 003004 003004 003003 003003 003004 004004 003003 003004 004004 003003 004004 003003 003003 003003 003003 000000 003003 003003 003003 004004 004004 004004 000000 003003 003003 004004 003004 003003 003003 004004 003003 003003 003003 003003 003003 000000 003003 003003 003003 003003 003003 003003 003004 003003 004004 003003 003003 004004 003003 003003 003003 003003 003004 003003 003003 003003 003003 003003 003003 003004 003004 003003 003003 003003 003003 003004 003003 003003 003003 003003 003003 003003 003003 003003 003003 004004 003003 003004 000000 003003 003003 003003 003003 003003 003003 003003 003004 003003 003003 003003 004004 003003 003004 003003 003003 003003 003004 004004 003004 003003 003003 003003 003003 003003 003003 004004 003003 003004 004004 003004 004004 000000 003003 003004 003004 003003 003003 003003 004004 003003 003003 003003 004004 003003 003003 004004 003003 003003 003004 003004 003004 003003 003003 003003 003003 003003 003004 003004 003003 003003 000000 003003 003003 003004 004004 004004 003003 003004 003003 003004 003003 004004 003003 003003 003003 003003 003003 003003 003003 003003 004004 003003 004004 000000 003003 004004 003003 003003 003003 003003 003003 004004 003003 003003 004004 003003 003003 000000 003003 004004 004004 003003 003003 003003 003003 003003 004004 003003 003003 003003 003003 003003 003003 003003 003003 003003 004004 004004 003003 004004 003004 003003 003003 003003 003003 003003 003003 004004 003003 004004 003003 003003 003003 003004 000000 003004 003003 003003 004004 003003 003003 003004 003003 003004 000000 003004 003003 003003 003003 003003 000000 003004 003004 003003 003004 003004 003003 003003 003004 004004 003004 003003 003003 000000 003003 004004 003003 003003 003003 003004 000000 003003 003003 003003 003003 004004 000000 003003 003003 003003 003003 004004 004004 003003 000000 003003 003003 003003 004004 004004 003004 004004 000000 003003 003003 003003 004004 003003 003003 003003 003004 000000 003003 003003 003003 004004 003003 003003 003003 003004 004004 003003 003003 004004 003003 003003 004004 003003 004004 003004 004004 003003 004004 003003 003003 003003 003004 003003 003004 003004 003003 004004 003003 004004 003004 003003 003003 003003 003003 003003 000000 003003 003003 003003 003003 003004 004004 003004 004004 003003 003003 003003 000000 003003 004004 003003 003003 000000 003004 003003 003003 003004 000000 003003 004004 000000 003003 000000 003004 003004 003003 003003 004004 003003 003003 003004 003003 003004 004004 003004 003003 004004 003004 003003 003004 003003 003003 003003 004004 003003 003003 003003 004004 003004 003004 003003 003003 003003 003003 003003 004004 003004 003003 003003 003003 003003 003003 003003 003003 003003 003003 000000 003003 003003 003003 003003 003003 003003 003003 003003 004004 004004 003004 003003 004004 003003 003003 003003 003004 003003 003003 003003 003003 003004 004004 003003 003003 003004 003004 000000 003003 003003 004004 000000 003004 003003 003003 000000 003004 003003 003004 003003 003003 003003 003003 004004 003003 003003 003004 003004 003003 003003 000000 003003 003004 003003 000000 003003 003004 003004 004004 003003 003003 003003 004004 003003 003004 003003 003003 003003 003003 003004 003004 003003 003003 003004 003003 003003 000000 003003 003004 004004 003003 003003 003003 000000 003003 003003 004004 003003 003003 003003 000000 000000 004004 004004 003003 004004 003003 003003 003004 003003 000000 003003 003003 003003 003003 003003 003003 003004 004004 003004 004004 004004 003003 000000 003003 000000 003003 003003 003003 004004 003004 004004 004004 003003 004004 003003 003003 003003 003003 003003 003003 004004 004004 003003 004004 000000 000000 003004 000000 004004 003003 003003 003003 003004 003004 003003 003003 003003 003003 003003 003004 003004 004004 003003 003003 004004 003003 003003 004004 003003 003003 003003 003003 003003 004004 000000 003003 004004 004004 004004 003003 003004 003003 004004 003003 003003 003003 000000 003003 003003 003003 003003 003003 003003 003003 003003 003003 003003 003003 004004 003003 003003 003003 000000 000000 003004 003003 003003 003003 003003 003003 003003 003003 000000 003004 003004 004004 003003 003003 003003 003003 003003 004004 003003 003003 003003 003003 003003 003003 000000 003003 003003 004004 004004 004004 003003 000000 003003 003003 003003 000000 003004 003003 004004 003003 003004 004004 003003 003003 003004 004004 003004 003003 003003 003004 004004 003003 000000 003004 003003 003003 003003 003004 003003 003003 004004 003003 003003 003003 003003 003004 004004 003003 003003 003003 004004 003004 003003 004004 003003 003003 003003 003003 003003 003003 003003 003003 003003 003003 003003 004004 003003 003003 003003 003003 003004 003003 000000 003003 003003 003003 003003 003003 003004 003004 003003 003003 003004 003003 003003 004004 003003 004004 003003 003003 003003 004004 003003 003003 003003 003003 003004 004004 003004 003004 003004 003003 003003 003003 003003 004004 003003 003003 003003 003003 003003 003003 003003 003003 003003 003003 003004 003003 004004 003003 003003 004004 004004 003003 003003 003004 004004 003003 004004 003003 003003 004004 003003 003004 003003 003004 003003 004004 003003 003003 003003 004004 003004 004004 003003 003003 003003 003003 003003 003004 003003 003003 003003 004004 004004 003003 004004 004004 003003 004004 003003 003003 003004 003003 003003 004004 004004 003003 000000 003004 003003 003003 003003 003003 003003 003004 003003 003003 003004 003003 003003 004004 003004 003003 003003 003003 003003 004004 003003 004004 004004 003003 004004 003003 003003 004004 004004 003003 000000 003004 003003 003003 003003 003003 000000 003003 004004 003004 003003 003003 003004 004004 003003 003003 003004 003003 003004 004004 003004 004004 003003 003003 003003 003004 003004 003003 000000 003003 003004 003003 003003 003003 003003 003003 003003 003003 003003 003003 004004 003003 003003 004004 003003 003003 003003 004004 003003 003004 003003 003003 003003 003003 004004 003004 003004 000000 004004 004004 003003 003003 004004 000000 003003 004004 003003 004004 003003 004004 003003 003003 004004 003003 003003 003004 003003 004004 003003 003003 003003 003003 003003 003003 003004 003004 004004 003003 003003 000000 003003 003003 004004 003003 003003 003003 003003 004004 003003 003003 003003
[truncated: 8,948,385 more chars]
